# Supplementary material for: How Size Matters: Diversity for Fragment Library Design
Source: Molecules. 2019 Aug 5;24(15):2838. doi: 10.3390/molecules24152838 (PMC6696339; doi:10.3390/molecules24152838)
Supplement: Supplementary file 1 [file molecules-24-02838-s001.zip]

Archive with 13 entries (12 files):
- Fig_S1.tif
- __MACOSX/
- __MACOSX/._Fig_S1.tif
- File_S1.smi
- __MACOSX/._File_S1.smi
- File_S2.smi
- __MACOSX/._File_S2.smi
- File_S3.smi
- __MACOSX/._File_S3.smi
- Table S1.docx
- __MACOSX/._Table S1.docx
- Table S2.docx
- __MACOSX/._Table S2.docx
