# Supplementary material for: How Size Matters: Diversity for Fragment Library Design
Source: Molecules. 2019 Aug 5;24(15):2838. doi: 10.3390/molecules24152838 (PMC6696339; doi:10.3390/molecules24152838)
Supplement: Supplementary file 1 [file molecules-24-02838-s001.zip › File_S1.smi]

OC[C@@H](O)CN(C)C ZINC000000407009
OC[C@H](O)CN(C)C ZINC000000407010
Cc1n(C)nn[n+]1C ZINC000001244400
NC[C@@H]1CNCCO1 ZINC000001296004
OC[C@H](O)COC ZINC000001866958
O[C@@H]1[C@H](O)COC1 ZINC000002025033
NC[C@@H](O)COC ZINC000002263861
NC[C@H](O)COC ZINC000002263862
OC[C@@H](O)COC ZINC000002504425
OC[C@@H](O)CNC ZINC000002572186
CNC(=O)CNC ZINC000003346467
O[C@@H]1[C@@H](O)COC1 ZINC000003881340
OC[C@@H]1CNCCO1 ZINC000004202629
OC[C@H]1CNCCO1 ZINC000004202630
OC[C@@H]1COCCN1 ZINC000004202897
OC[C@H]1COCCN1 ZINC000004202898
OC[C@H](O)CNC ZINC000004283843
NC[C@H]1CNCCO1 ZINC000004343734
O=C1C[C@H](O)CN1 ZINC000004521592
O=C1C[C@@H](O)CN1 ZINC000004521593
O[C@H]1[C@H](O)COC1 ZINC000004529620
O[C@@H]1[C@@H](O)CNC1 ZINC000005157086
O[C@H]1[C@H](O)CNCC1 ZINC000005847923
o1[nH][n+](C)cc1=N ZINC000006184086
o1[nH][n+](C)cc1=O ZINC000006520005
O[C@H]1[C@@H](O)CNCC1 ZINC000006613555
O[C@@H]1[C@@H](O)CNCC1 ZINC000006613556
O[C@@H]1[C@H](O)CNCC1 ZINC000006613557
OC[C@@H]1C[C@H](O)CN1 ZINC000012362901
OC[C@@H]1C[C@@H](O)CN1 ZINC000012362904
OC[C@H]1C[C@H](O)CN1 ZINC000012362907
OC[C@H]1C[C@@H](O)CN1 ZINC000012362908
CNCc1c(=O)n(C)c(=O)n(C)c1 ZINC000012505695
O=C1[C@@H](O)CCN1 ZINC000012650794
N[C@H]1[C@H](O)COC1 ZINC000012957829
N[C@@H]1[C@@H](O)COC1 ZINC000012957834
NC(=O)[C@@H]1CCN1 ZINC000013375223
NC(=O)[C@H]1CCN1 ZINC000013375224
CC(=O)[C@@H](O)CO ZINC000013517393
O[C@H]1[C@H](O)CNC1 ZINC000013530557
OC[C@H]1[C@@H](O)CCN1 ZINC000014455327
OC[C@@H]1[C@@H](O)CCN1 ZINC000014455328
OC[C@H]1[C@H](O)CCN1 ZINC000014455329
OC[C@@H]1[C@H](O)CCN1 ZINC000014455330
NCC1(CO)COC1 ZINC000015021448
O=C1C[C@H](N)CN1 ZINC000016837742
O=C1C[C@@H](N)CN1 ZINC000016837744
O[C@@H]1[C@H](O)CNC1 ZINC000018284972
NN1CCNCC1 ZINC000019168368
NCCN1CCNCC1 ZINC000019230120
OCCN1CCNCC1 ZINC000019230137
NC[C@H](O)CN(C)C ZINC000019255181
NC[C@@H](O)CN(C)C ZINC000019255182
CNC(=O)C1CNC1 ZINC000019685988
NC(=O)C1CNC1 ZINC000019685998
O=C1[C@H](N)CCN1 ZINC000019737051
O=C1[C@@H](N)CCN1 ZINC000019737052
CO[C@@H]1[C@@H](O)CNC1 ZINC000021953350
CN[C@@H]1[C@@H](O)COC1 ZINC000021953371
OC[C@H](N)COC ZINC000021984469
OCC[C@@H]1CNCCN1 ZINC000022462358
OCC[C@H]1CNCCN1 ZINC000022462364
C1CNCCNCCN1 ZINC000022465708
CN(C)[C@@H]1[C@@H](O)CNC1 ZINC000023094266
C1NCC(C(=O)C12)CNC2 ZINC000024112043
OC[C@@H]1NC[C@@H]([C@@H]12)CNC2 ZINC000024255506
OC[C@@H]1NC[C@H]([C@@H]12)CNC2 ZINC000024255511
N[C@H]1[C@@H](O)COC1 ZINC000026474615
C[C@H]1[C@@H](O)[C@@H](O)CNC1 ZINC000026574708
C[C@@H]1[C@@H](O)[C@@H](O)CNC1 ZINC000026574710
OC[C@@H](N)COC ZINC000026896689
OC1CNCCNC1 ZINC000026896718
OC[C@H]1CNCCN1 ZINC000026898369
OC[C@H]1[C@@H](O)CCNC1 ZINC000026898713
OC[C@@H]1[C@@H](O)CCNC1 ZINC000026898717
OC[C@H]1[C@H](O)CCNC1 ZINC000026898721
OC[C@@H]1[C@H](O)CCNC1 ZINC000026898725
O=C1[C@H](O)CCN1 ZINC000032098903
OCC1(CO)COC1 ZINC000032167188
N1CCS1(=O)=O ZINC000032628061
CN[C@@H]1[C@@H](O)CN(C)C1 ZINC000033414649
OC[C@@H]1[C@@H](O)CNC1 ZINC000034179223
CN(C1)C[C@@H](O)[C@H]1N ZINC000034278489
CN(C1)C[C@@H](O)[C@@H]1N ZINC000034278490
OC[C@H]1CNCCN1C ZINC000034355657
OC[C@@H]1CNCCN1C ZINC000034355659
C[C@@H]1[C@H](O)[C@H](O)CNC1 ZINC000034386070
C1NC[C@@H]([C@H]12)OCCN2 ZINC000034453750
OC[C@@H]1[C@H](O)CNCC1 ZINC000034598912
NC[C@H](N12)CN(CC1)CC2 ZINC000034751106
NC[C@@H](N12)CN(CC1)CC2 ZINC000034751107
O[C@@H]1CNCCO1 ZINC000035572083
O[C@H]1CNCCO1 ZINC000035572085
CN[C@H]1[C@@H](O)COC1 ZINC000037871893
CN[C@H]1[C@H](O)COC1 ZINC000037871894
CN[C@@H]1[C@H](O)COC1 ZINC000037871895
N[C@@H]1[C@H](O)COC1 ZINC000037872021
OC[C@H]1[C@@H](O)CNCC1 ZINC000038532509
C[C@H]1[C@H](O)[C@H](O)CNC1 ZINC000038582955
OC[C@@H]1[C@H](O)CNC1 ZINC000039073987
OC[C@H]1CN(C)CCN1 ZINC000039077819
OC[C@@H]1CN(C)CCN1 ZINC000039077826
NC[C@H]1CNCCN1C ZINC000039095724
NC[C@@H]1CNCCN1C ZINC000039095726
C[C@@H](O)[C@H]1CNCCN1 ZINC000039095763
OC[C@H](N1)CC1=O ZINC000039246805
OC[C@@H](N1)CC1=O ZINC000039246806
[C@@H]12C(=O)N[C@@H](C1)CN2 ZINC000039307902
COn1cc[n+](c1)OC ZINC000043215012
OC[C@@H]1[C@H](CO)CNC1 ZINC000048056626
OC[C@H]1[C@H](CO)CNC1 ZINC000059270553
OC[C@H]1CN[C@H](C)CN1 ZINC000062566232
OC[C@@H]1[C@@H](O)CNCC1 ZINC000067425230
O[C@@H]1C[C@H](O)CNC1 ZINC000072231396
C1NCC1N(C2)CC2O ZINC000072267087
NCC1(O)COC1 ZINC000074938389
NC[C@H]1[C@@H](O)COC1 ZINC000076570828
OC[C@@H](N)CN(C)C ZINC000078724884
OC[C@H](N)CN(C)C ZINC000078724886
OCC(CO)NC ZINC000078730394
NC[C@@H](CO)OC ZINC000082164272
NC[C@H](CO)OC ZINC000082164274
OCCNC1COC1 ZINC000082488003
NCCNC1COC1 ZINC000082488584
CN(C)[C@H]1[C@@H](O)CNC1 ZINC000082524080
CN(C)[C@H]1[C@H](O)CNC1 ZINC000082524081
CN(C)[C@@H]1[C@H](O)CNC1 ZINC000082524082
CO[C@H]1[C@H](O)CNC1 ZINC000082524693
OCC1(N)COC1 ZINC000083267223
OC[C@H]1[C@H](O)CNCC1 ZINC000084309946
CNC[C@@H]1C[C@@H](O)CN1 ZINC000085081200
Cn(n1)c(=O)n(c12)CCNC2 ZINC000085438240
NCCC1(O)CNC1 ZINC000085923898
C1NCCS1(=O)=O ZINC000086005528
C1NCC1NC2COC2 ZINC000087194887
OC[C@@H]1CNCCN1 ZINC000089223213
OC1CNCCCNC1 ZINC000090715812
OCC1(O)COC1 ZINC000091302181
OC[C@]1(O)CCNC1 ZINC000095078374
OC[C@@]1(O)CCNC1 ZINC000095078375
NN[C@@H]1CCNC1 ZINC000095616413
NN[C@H]1CCNC1 ZINC000095616414
NC[C@@H](N1)CC1=O ZINC000095619251
CNC1(CO)COC1 ZINC000095630847
C1OCC12CNCCN2 ZINC000095630855
OCC(CO)N(C)C ZINC000095635072
N[C@H]1[C@@H](O)CNCC1 ZINC000095725619
N[C@H]1[C@H](O)CNCC1 ZINC000095725620
N[C@@H]1[C@@H](O)CNCC1 ZINC000095725621
N[C@@H]1[C@H](O)CNCC1 ZINC000095725622
NC[C@H]1[C@H](O)CNCC1 ZINC000095743101
NC[C@H]1[C@@H](O)CNCC1 ZINC000095743434
[C@@H]12[C@@H](O)[C@@H](OC1)CNC2 ZINC000095743522
OCC1(CO)CNC1 ZINC000095929146
O[C@@H]1CNCCOC1 ZINC000096111345
OC[C@H]1[C@H](O)CNC1 ZINC000096904988
OC[C@H]1[C@@H](O)CNC1 ZINC000096904989
OCC1(O)CNC1 ZINC000097463358
OC[C@@H]1[C@@H](CO)CNC1 ZINC000098088178
[C@@H]12C[C@@H](N2)CNC1=O ZINC000100134359
NC(=O)[C@@H]1[C@H]([C@H]12)CNC2 ZINC000103523515
[C@@H]12[C@@H](O)[C@H](OC1)CNC2 ZINC000103541220
NC(=O)[C@@H]1[C@@H]([C@@H]12)CNC2 ZINC000104587743
NC[C@H](N1)CC1=O ZINC000104639115
O[C@H]1CNCCOC1 ZINC000104675152
OC[C@]1(N)CCNC1 ZINC000107265537
OC[C@@]1(N)CCNC1 ZINC000107265541
OC[C@@H]1[C@H](N)COC1 ZINC000107302357
O=C1CNCCNC1 ZINC000113468350
CN(C)[n+]([nH]o1)cc1=N ZINC000140577179
Cn(n1)c(=O)n(c12)CCNCC2 ZINC000169676547
CCn1[bH]n(CC)[bH]n([bH]1)CC ZINC000195812281
CN[C@H]1[C@@H](O)CN(C)C1 ZINC000204757522
[C@@H]12[C@H](O)[C@@H](OC1)CNC2 ZINC000209841198
[C@@H]12[C@@H](O)[C@@H](O)[C@H](C1)NC2 ZINC000212061176
[C@@H]12[C@H](O)[C@@H](O)[C@H](C1)NC2 ZINC000238687734
[C@H]12[C@H](O)[C@H](OC1)CNC2 ZINC000238718856
[C@@H]12[C@H](O)[C@H](OC1)CNC2 ZINC000238722037
CN[C@H]1[C@H](O)CN(C)C1 ZINC000248026156
CN[C@@H]1[C@H](O)CN(C)C1 ZINC000255986500
[C@@H]12[C@H](O)[C@H](O)[C@H](C1)NC2 ZINC000306335799
[C@@H]12[C@@H](O)[C@H](O)[C@H](C1)NC2 ZINC000306335800
C1NCC(C12CO)CNC2 ZINC000601012585
OC[C@]12[C@@](C1)(CO)CNC2 ZINC000708235823
C1CN1c2nccn[n+]2[O-] ZINC000001560706
C12CNCC(O2)CNC1 ZINC000001701348
NC(=O)[C@H]1C=CCN1 ZINC000002579070
CC[n+](c1)ncn1N ZINC000003132307
CN(C)[n+](no1)cc1N ZINC000003632892
NC(=O)[C@@H]1C=CCN1 ZINC000004899483
NCC[C@@H]1CNCCN1 ZINC000019366991
CO[C@@H]1[C@H](O)CNC1 ZINC000033992079
C[C@H](N1)[C@H](C1=O)O ZINC000034115104
OCN1CCNCC1 ZINC000034273709
OC[C@H](N12)CN(CC1)CC2 ZINC000034621656
NCC[C@H]1CNCCN1 ZINC000039095686
C[C@H](N1)[C@@H](C1=O)N ZINC000039118049
CN1C[C@@H](C1=O)N ZINC000039118059
O[C@@H]1CNCCN1 ZINC000059638408
O[C@H]1CNCCN1 ZINC000059638409
C1C(=O)CS1(=O)=O ZINC000060231332
NC[C@H]1COCCN1 ZINC000066354442
NC[C@@H]1COCCN1 ZINC000066354444
O[C@@H]1C[C@@H](O)CNC1 ZINC000072231397
O[C@H]1C[C@H](O)CNC1 ZINC000072231398
NC[C@@H]1[C@H](O)COC1 ZINC000076570816
NC[C@@H]1[C@@H](O)COC1 ZINC000076570824
CO[C@H]1[C@@H](O)CNC1 ZINC000082524692
OCCN(C1)CC1N ZINC000082601602
O[C@@H]1CCN(C1)N ZINC000083146407
O[C@H]1CCN(C1)N ZINC000083146408
O=C1NC[C@H]([C@H]12)CNC2 ZINC000084325091
O=C1NC[C@@H]([C@H]12)CNC2 ZINC000084325093
O=C1NC[C@H]([C@@H]12)CNC2 ZINC000084325094
O=C1NC[C@@H]([C@@H]12)CNC2 ZINC000084325096
OCCNC1CNC1 ZINC000084416762
COCC1(O)CNC1 ZINC000086521065
COC1(CN)CNC1 ZINC000095743518
NC(=O)C1[C@H]([C@@H]12)CNC2 ZINC000102199707
NC(=O)C1[C@@H]([C@H]12)CNC2 ZINC000102199714
OCCC1(O)CNC1 ZINC000104612205
[C@@H]12[C@@H](O)[C@H](CN2)OC1 ZINC000104625852
NC[C@@H]1[C@@H](O)CNCC1 ZINC000104644930
OC[C@@]1(C)CNCCN1 ZINC000104710023
OC[C@]1(C)CNCCN1 ZINC000104710025
NCCN(C1)CC1O ZINC000107114420
NCC1(O)CN(C)C1 ZINC000107395532
OCCN(C)CO ZINC000116926328
CN(C1)C[C@H](O)[C@H]1N ZINC000118455814
CN(C1)C[C@H](O)[C@@H]1N ZINC000118455821
OCCOC1CNC1 ZINC000118786489
O=C1[C@H](CO)CN1 ZINC000145067782
O=C1[C@@H](CO)CN1 ZINC000145067978
CN1C[C@H](C1=O)N ZINC000162550395
NC[C@H](C1=O)CN1 ZINC000168808877
C1OC[C@@H]([C@H]12)NCCN2 ZINC000169278065
C1OC[C@H]([C@H]12)NCCN2 ZINC000169278122
C1OC[C@H]([C@@H]12)NCCN2 ZINC000169278202
Cn1[bH]n(C)[bH]n([bH]1)C ZINC000169748289
NCCN(C1)CC1=O ZINC000199539231
NC[C@@H](C1=O)CN1 ZINC000216015732
C1NC[C@H]([C@@H]12)N3CCN2CC3 ZINC000218697568
C1NC[C@H]([C@H]12)N3CCN2CC3 ZINC000218697649
C1NC[C@@H]([C@H]12)N3CCN2CC3 ZINC000218697736
c1cc[n+]([BH2-]2)n1[BH2-][n+](n23)ccc3 ZINC000227516145
[C@H]12[C@@H](O)[C@@H](CN2)OC1 ZINC000238705912
[C@H]12[C@H](O)[C@@H](CN2)OC1 ZINC000238722061
O=c1n(C)ncn1C2CNC2 ZINC000409426136
OCC1CN(C1)N ZINC000409427492
NCCN(C1)CC1CO ZINC000409431420
O=C1[C@@H](O)[C@H]([C@H]12)CNC2 ZINC000409443348
O=C1[C@H](O)[C@@H]([C@H]12)CNC2 ZINC000409443349
O=C1[C@H](O)[C@H]([C@H]12)CNC2 ZINC000409443350
O=C1[C@@H](O)[C@@H]([C@H]12)CNC2 ZINC000409443351
N=C=C1CNCCN1 ZINC001560406730
N=C=c1ccc(=C(C)N)cc1 ZINC001560408760
NCCc1cc[nH]n1 ZINC000000001028
OCc1ccc[n+]([O-])c1 ZINC000000001683
O=C1NCCN([C@H]12)CCCC2 ZINC000000005323
NCc1cnn(C)c1 ZINC000000032356
OCCn(c(n1)=O)c(C)cc1C ZINC000000033566
Cn(n1)n[n+](c12)c3c(cn2)CCCC3 ZINC000000078041
CNc1cc(=O)n(C)c(=O)n1C ZINC000000083183
O=c1n(C)nnn1-c2ccccc2 ZINC000000107238
OC1(O)CCNCC1 ZINC000000155142
CC1(C)[C@H](O)C(=O)OC1 ZINC000000155362
CC1(C)[C@@H](O)C(=O)OC1 ZINC000000155364
NC(=O)c1ccc[n+](C)c1 ZINC000000155368
O=CN1CCNCC1 ZINC000000155418
NCC1CCNCC1 ZINC000000157589
OCc1cccnn1 ZINC000000158628
OCc1cncn1C ZINC000000158991
N=C(N)N1CCCC1 ZINC000000160882
CN(C)CCS(=O)(=O)C ZINC000000161319
OCC1CCNCC1 ZINC000000161414
Cn1c(=O)n(C)ccc1=O ZINC000000163290
O=C1N(C)CCN1C ZINC000000164649
COC(=O)C[C@@H](C)O ZINC000000164685
NC(=O)[C@@H]1CCCCN1 ZINC000000168024
CN(C)c1cc(F)[nH]c(n1)=O ZINC000000231558
c1c(=O)ccn(c12)CCNC2=O ZINC000000240028
Cc1cc(=O)n(C)c(=O)n1C ZINC000000246217
Cc1c(=O)n(C)c(=O)n(C)c1 ZINC000000246220
CC12C(=O)C(C)(CNC1)CNC2 ZINC000000247036
O=C1NCCN([C@@H]12)CCCC2 ZINC000000251427
C1CCN([C@@H]12)CCNC2=O ZINC000000254952
C1CCN([C@H]12)CCNC2=O ZINC000000254956
CCNc1cc(=O)n(C)c(=O)n1C ZINC000000284305
CN(C)C(=O)[C@H](C)O ZINC000000330225
CN(C)C(=O)[C@@H](C)O ZINC000000330226
CN(C)c1cc(=O)n(C)c(=O)[nH]1 ZINC000000330406
CCCn1c(=O)n(C)c(=O)cc1NC ZINC000000330407
Cc1c(=O)n(C)c(=O)[nH]c1 ZINC000000330578
Cn1cnccc1=O ZINC000000330833
COc1ccc[n+](n1)[O-] ZINC000000330846
n1cc[n+](C)cc1N ZINC000000330859
Cn1n(C)c(=O)cc(Cl)c1=O ZINC000000330917
O=c1n(C)ccc[n+]1C ZINC000000330946
Cn1c[n+](C)ccc1=O ZINC000000330949
n1cc[n+](CC)cc1N ZINC000000330959
NC(=O)c1cc[n+](C)cc1 ZINC000000331024
NC(=O)c1c(C)cc[n+](C)c1 ZINC000000331110
COc1ccc([n+](n1)[O-])OC ZINC000000331897
O=C(O)Cn(cc1)ccc1=O ZINC000000331912
CC[n+]1cccn(C)c1=O ZINC000000331938
Nc1ccc[n+]([O-])c1 ZINC000000332642
Cn1c(=O)n(C)c(Cl)cc1=O ZINC000000333864
O=C(O)Cn1ccccc1=O ZINC000000336881
COc1cc(=O)[nH]nc1 ZINC000000337136
CCn1c(=O)n(C)c(=O)cc1NC ZINC000000339368
Cn1c(=O)n(C)c(=O)c(c12)[nH]cc2 ZINC000000342261
C[C@]12C(O)[C@](C)(CN(C)C1)CNC2 ZINC000000374882
CN(C)C(=O)OCn1cc[n+](C)c1 ZINC000000387414
CNC(=O)OCc1n(C)cc[n+]1C ZINC000000387455
Cc(n1)cc(C)[n+](c12)c(O)nn2C ZINC000000387699
NCCc1cnc[nH]1 ZINC000000388081
C1C(=O)C[C@H](N2C)C[C@H]([C@@H]12)O ZINC000000388126
OCC(C)(C)CO ZINC000000388175
OC1CCNCC1 ZINC000000388185
OC[C@@H]1CCCNC1 ZINC000000388342
OC[C@H]1CCCNC1 ZINC000000388343
O[C@H]1CCCNC1 ZINC000000388441
O[C@H]1[C@H](O)CCC1 ZINC000000388466
O[C@@H]1[C@@H](O)CCC1 ZINC000000388467
C[C@H](O)CN(C)C ZINC000000388589
O=CN1CCOCC1 ZINC000000388698
COC(=O)C[C@H](C)O ZINC000000388770
OC[C@H](O1)CCC1=O ZINC000000389635
OC[C@@H](O1)CCC1=O ZINC000000389636
CNCC1(C)OCCO1 ZINC000000390853
Cc1cc(C)[n+](C)c(=O)n1C ZINC000000391780
C[C@@H](O)C(=O)OCC ZINC000000391792
C[C@H](O)C(=O)OCC ZINC000000391793
NC(=O)[C@@H]1CCCN1 ZINC000000391898
NC(=O)[C@H]1CCCN1 ZINC000000391899
OC[C@@H]1CCCN1 ZINC000000391904
OC[C@H]1CCCN1 ZINC000000391905
CC(C)[C@H](N)CO ZINC000000392015
CC(C)[C@@H](N)CO ZINC000000392016
COC(=O)[C@@H](O)CC ZINC000000393218
COC(=O)[C@H](O)CC ZINC000000393219
OC[C@H](C)[C@@H](C)O ZINC000000393235
OC[C@@H](C)[C@@H](C)O ZINC000000393236
OC[C@H](C)[C@H](C)O ZINC000000393237
OC[C@@H](C)[C@H](C)O ZINC000000393238
NC(=O)CC[n+]1ccccc1 ZINC000000393591
OCC1(CO)CCCCO1 ZINC000000394055
O=CN1CCN(C)CC1 ZINC000000394174
OCC1(C)COCOC1 ZINC000000394378
OC[C@@H](C)CCO ZINC000000394780
OC[C@H](C)CCO ZINC000000394781
COC(=O)C(C)(C)O ZINC000000395639
COC(=O)[C@@H](C)CO ZINC000000395640
COC(=O)[C@H](C)CO ZINC000000395641
n1c(=O)n(C)ccc1OC ZINC000000399530
CCn(c(=O)[nH]1)ccc1=O ZINC000000399538
Cn1c(=O)n(C)cc(Cl)c1=O ZINC000000400591
NCCc1cn(C)cn1 ZINC000000403051
Cc1c(=O)[nH]c(=O)n(C)c1 ZINC000000403073
NCCc1cncn1C ZINC000000403074
OCC(=O)N(CC)CC ZINC000000403330
CC(=O)N1CCOCC1 ZINC000000404270
CN(C1)CC[C@H]1O ZINC000000404446
CN(C1)CC[C@@H]1O ZINC000000404448
NC(=O)[C@@H]1CCCNC1 ZINC000000404452
NC(=O)[C@H]1CCCNC1 ZINC000000404453
OCc1cc[n+]([O-])cc1 ZINC000000404461
CN1CC[N+](C)=C1F ZINC000000404760
OCC(C)(C)NC ZINC000000405106
OC[C@@H](O)CN1CCCC1 ZINC000000405111
OC[C@H](O)CN1CCCC1 ZINC000000405112
OC[C@@H]1CSCCN1 ZINC000000405463
OC[C@H]1CSCCN1 ZINC000000405464
O[C@@H]1C[C@H](O)CC1 ZINC000000406953
O[C@H]1C[C@H](O)CC1 ZINC000000406954
O[C@@H]1C[C@@H](O)CC1 ZINC000000406955
OC[C@@H](O)CN1CCCCC1 ZINC000000407024
OC[C@H](O)CN1CCCCC1 ZINC000000407025
N#CN1CCOCC1 ZINC000000407026
CNCC1OCCO1 ZINC000000409249
[nH]1c(=O)n(C)ccc1=O ZINC000000409298
Nn1cn[n+](c1)Cc2ccccc2 ZINC000000409683
CC(C)(O)C(=O)NCC ZINC000000410149
COn1c(=O)c[n+]([O-])c(c12)cccc2 ZINC000000436946
CN(C)C(=O)Cn1ccnc1 ZINC000000492312
OCCc1cccc[n+]1[O-] ZINC000000525427
NCC(=O)N1CCCCC1 ZINC000000796517
NCCn1cccn1 ZINC000000873902
NC[C@H]1COCCO1 ZINC000000874073
NC[C@@H]1COCCO1 ZINC000000874074
O=C(O)[C@H]1CCCN1 ZINC000000895071
O=C(O)[C@@H]1CCCN1 ZINC000000895360
O=C(O)CN(C)C ZINC000000895466
O=C(O)C[C@@H](C)O ZINC000000895486
O=C(O)[C@@H](C)CO ZINC000000895526
O=C(O)[C@H](C)CO ZINC000000895528
O=C(O)[C@@H](O)CC ZINC000000895970
O=C(O)[C@H]1CCN1 ZINC000000897437
O=C(O)[C@H](C)NC ZINC000000901468
O=C(O)C[C@H](C)O ZINC000000901665
Cc1nnc(C)n1N ZINC000001049738
C=Cn(c(=O)[nH]1)ccc1=O ZINC000001086359
CNC[C@H]1COCCO1 ZINC000001235133
CNC[C@@H]1COCCO1 ZINC000001235134
Cc(n1)cc(C)[n+](c12)nn(n2)C ZINC000001279326
NC[C@H]1CN(C)CCO1 ZINC000001296006
NC[C@@H]1CN(C)CCO1 ZINC000001296009
CC(=O)NC1CCNCC1 ZINC000001346172
OCCc1c(C)[nH]n(C)c1=O ZINC000001384365
Cn1c(=O)n(C)c(=O)cc1OC ZINC000001385141
On1cc[n+]([O-])c1 ZINC000001387005
c1ncn(c12)C(=O)NCC2 ZINC000001401979
Cc1ccn(C)c(=O)[n+]1C ZINC000001505659
O=C1CCNCCN1 ZINC000001529145
O=C1CCCC(=O)N1 ZINC000001530742
O=C(O)CNCC ZINC000001532340
O=C(O)CCCO ZINC000001532805
OC[C@@H](O)[C@H]1CCCCN1 ZINC000001562150
OC[C@@H](O)[C@@H]1CCCCN1 ZINC000001562151
OC[C@H](O)[C@H]1CCCCN1 ZINC000001562152
OC[C@H](O)[C@@H]1CCCCN1 ZINC000001562153
NCCn1ccnc1 ZINC000001563631
CC(C)C(=O)NCCO ZINC000001566595
NC(=O)NCCF ZINC000001575340
O=C1NCCCN1 ZINC000001577583
N1CCN(C)CCC1=O ZINC000001577586
NCCCN(C)C ZINC000001587811
NCCCN1CCOCC1 ZINC000001587821
CC(C)NCCO ZINC000001587830
OCC(=O)OC(C)C ZINC000001592140
COC(=O)[C@H](C)O ZINC000001599068
CNC(=O)N(C)C ZINC000001601277
C[C@H]1COCCN1 ZINC000001601477
FC(F)(F)C(=O)NCCO ZINC000001602826
NC(=O)[C@H]1CCCN(C)C1 ZINC000001605507
NC[C@H]1[C@H](CN)CC1 ZINC000001606841
NC(=O)CN(C)C ZINC000001614580
C1CC(=O)CCS1(=O)=O ZINC000001621344
OCC1OCCO1 ZINC000001640035
OCC[n+]1ccccc1 ZINC000001646569
C1CC1(C(=O)O)NC ZINC000001647034
CNC(=S)NC ZINC000001648203
OC[C@@H]1CCN(C)C1 ZINC000001648979
OC[C@@H]1[C@H](C)NCC1 ZINC000001648982
OC[C@@H]1[C@@H](C)NCC1 ZINC000001648983
OC[C@H]1[C@H](C)NCC1 ZINC000001648984
OC[C@H]1[C@@H](C)NCC1 ZINC000001648985
OCCC1OCCO1 ZINC000001651845
CC(=O)NCCN ZINC000001651847
C[C@H]1CNCCO1 ZINC000001656342
Cc1cccc[n+]1N ZINC000001657312
OCC(F)(F)CO ZINC000001665099
CC(=O)CS(=O)(=O)C ZINC000001667598
O=S1(=O)CCOCC1 ZINC000001671456
OCCn1cccn1 ZINC000001671842
OC[C@H]1CC[C@@H](O1)CO ZINC000001672229
CCS(=O)(=O)N(C)C ZINC000001672272
O=C(O)C(C)(C)O ZINC000001673419
C1CCS1(=O)=O ZINC000001674494
C1C=CCS1(=O)=O ZINC000001679839
O=C(O)[C@H]1C=CCN1 ZINC000001681661
NCc1cnccn1 ZINC000001686590
O=C(O)[C@@H](C(F)(F)F)O ZINC000001686792
CC(=O)NCCO ZINC000001687364
CCC(=O)NCCO ZINC000001687366
NCc1ccc[n+]([O-])c1 ZINC000001688670
O=C1COCCO1 ZINC000001690283
OCC1(O)CCC1 ZINC000001690993
OCCCN(C)C ZINC000001690996
CN(C)S(=O)(=O)C ZINC000001693132
O=C(O)[C@H](O)CC ZINC000001693559
CCCn(c(=O)[nH]1)ccc1=O ZINC000001696276
OC[C@H]1COCO1 ZINC000001697440
CC(=O)NC[C@H](C)O ZINC000001698106
O=C(O)[C@@H]1CCN1 ZINC000001698540
COC(CN)OC ZINC000001699265
CC(=O)OCCO ZINC000001699873
OCCn1ccccc1=O ZINC000001701718
Cc1c[n+]([O-])cc[n+]1[O-] ZINC000001701959
NC(=O)NC1CC1 ZINC000001707191
C[C@@H]1C(=O)[C@H]([C@H]12)S(=O)(=O)C2 ZINC000001711497
C[C@H](O)C(=O)NCC ZINC000001712676
C[C@H](O)C(=O)NC(C)C ZINC000001712682
CN1C(=O)CCC1=O ZINC000001712881
NCC(=O)N(CC)CC ZINC000001715273
O=CN(C)CCN(C)C ZINC000001717447
OCC[C@H](C1=O)CCCN1 ZINC000001721102
OC[C@H]1[C@H](CO)CC1 ZINC000001721653
OC[C@@H]1[C@@H](CO)CC1 ZINC000001721654
C1NC(=O)CN([C@H]12)CCCC2 ZINC000001722059
CNC(=O)c1ccc[n+](C)c1 ZINC000001723646
O=c1n(C)c(=O)n(C)c(c12)[nH]cc2 ZINC000001723981
FC1(F)C(=O)NC(=O)C1(F)F ZINC000001728889
Cn1cccnc1=O ZINC000001733136
OC[C@@H]1COCO1 ZINC000001733658
CC(C)NS(=O)(=O)C ZINC000001756723
O=C(O)[C@@H]1CCN1C ZINC000001757001
COC(=O)CCN ZINC000001758783
OC[C@H](C)N(C)C ZINC000001759085
OCC(C)(CO)N(C)C ZINC000001759087
ONC(=N)C[n+]1ccccc1 ZINC000001833232
O=C(O)CCNC ZINC000001841100
OCCN1CCOC1 ZINC000001846868
NC[C@@H](C)CCN ZINC000001851596
N1C[C@H](C)NC1=S ZINC000001865506
COC(=O)COC ZINC000001866899
OCC1=CCN([C@H]12)CC[C@H]2O ZINC000001996064
CC(=O)n1cncn1 ZINC000002018690
OC[C@H]1CCN(C)C1 ZINC000002033413
O=C(O)[C@H]1CCN1C ZINC000002033635
COC(=O)[C@@H](C)O ZINC000002034809
O=C1[C@@H](C)CC(=O)N1 ZINC000002035036
OCCN(C)CC ZINC000002035731
N=C(N)N(C)CC ZINC000002038486
OC[C@@H](C)N(C)C ZINC000002041892
O=C(O)[C@@H]1C=CCN1 ZINC000002044729
CN1CCNCC1=O ZINC000002146064
C1C(=O)C[C@H](N2C)C[C@@H]([C@@H]12)O ZINC000002149662
Nc1cccc[n+]1[O-] ZINC000002169566
O=C1[C@H](C)C(=O)OC1 ZINC000002173520
O=CN1CCCNCC1 ZINC000002244215
OCc1c(C)non1 ZINC000002271201
NC1CCNCC1 ZINC000002381215
OC[C@H]1C=C[C@H](C1)N ZINC000002382589
NC(=O)[C@@H](C)OC ZINC000002382890
NC(=O)[C@H](C)OC ZINC000002382896
OCc1cnccn1 ZINC000002383124
OCc1cnn(C)c1 ZINC000002385022
CS(=O)(=O)[C@@H]1CCNC1 ZINC000002386734
COC(=O)C1(O)CC1 ZINC000002389349
C1CNC(=O)C12CCNCC2 ZINC000002391737
Cc1cn(O)c[n+]1[O-] ZINC000002439035
CN(C)C(=O)n1cc[n+](C)c1 ZINC000002448905
Cn1c(=O)n(C)cc(F)c1=O ZINC000002472821
NC[C@@H]1CCCNC1 ZINC000002506576
NC[C@H]1CCCNC1 ZINC000002506577
OC[C@H](C)CCN ZINC000002506652
OC[C@@H](C)CCN ZINC000002506653
O=C(O)[C@H]1NC[C@@H]([C@@H]12)C2 ZINC000002506779
OCCn1cnnc1 ZINC000002507132
COC(CO)OC ZINC000002510131
Cc1cc(=O)n(C)c(=O)[nH]1 ZINC000002510970
OCc1cncnc1 ZINC000002511464
OCc1ccncn1 ZINC000002511466
NCCC1OCCO1 ZINC000002512299
NCC1OCCO1 ZINC000002512338
OCCCn1cnnc1 ZINC000002513899
OCCn1ccnn1 ZINC000002513900
NCCCn1ccnn1 ZINC000002513903
OCc1ccc([nH]1)CO ZINC000002519500
CC(=O)N[C@@H]1CCNC1 ZINC000002522720
CC(=O)N(C)[C@@H]1CCNC1 ZINC000002522721
OCCNC1CCN(C)CC1 ZINC000002522991
CNC(=O)C1CCNCC1 ZINC000002524717
CNC(=O)[C@H]1CCCN1 ZINC000002526311
NC(=O)[C@H]1CCCO1 ZINC000002526530
CN1[C@@H](O)CCC1=O ZINC000002526864
n1ncn(c12)CCNC2 ZINC000002527457
OC[C@H](N)C1CCOCC1 ZINC000002527673
OCC1(N)CCOCC1 ZINC000002527675
OC[C@H](N)[C@H]1CCOC1 ZINC000002527700
OCC(C)(C)CN ZINC000002527950
CC(=O)CNC(=O)C ZINC000002528183
NCc1ncccn1 ZINC000002529093
CC(=O)N(CC1)CCC1N ZINC000002530002
O=C1[C@@H](C)NCCN1 ZINC000002530738
C[C@H](O)Cn1cncn1 ZINC000002538787
O=C(O)C1(O)CC1 ZINC000002539397
CCC(=O)N1CCNCC1 ZINC000002540620
N=C(N)CCOC ZINC000002547501
O=C(O)[C@@H]1NC[C@H]([C@H]12)C2 ZINC000002547884
NCc1cccnn1 ZINC000002548441
OCCc1cn[nH]c1 ZINC000002549368
CNC1CCNCC1 ZINC000002555313
CC(=O)NCCCO ZINC000002556034
CNCCC1OCCO1 ZINC000002556837
O=C(O)C1CNC1 ZINC000002556948
NCc1ccn(n1)C ZINC000002559427
NCc1ccnn1C ZINC000002559428
NCCc1cnccn1 ZINC000002559466
OCCc1ccnn1C ZINC000002559643
NC[C@H]1CCN(C)C1 ZINC000002559669
FC(F)(F)C(=O)NCO ZINC000002560500
CNC(=O)[C@H](C)N ZINC000002560941
NCC(=O)N(C)C ZINC000002561039
CCNC(=O)[C@H]1CCCN1 ZINC000002561103
COC(=O)CCO ZINC000002564302
OCC1(CO)CC1 ZINC000002565716
OCCn1cncn1 ZINC000002566780
O=C1N(C)CCN1 ZINC000002570113
CN(C)C(=O)CNC ZINC000002572092
CC(=O)N[C@H]1CCNC1 ZINC000002572185
CN(C)C(=O)[C@H]1CCCN1 ZINC000002575112
CNCCS(=O)(=O)C ZINC000002576553
S=C1NCCN1 ZINC000002577065
FC(F)(F)[C@H](O)CO ZINC000002578071
C1CNCCOC1 ZINC000002583428
O=C1CCOCCN1 ZINC000002583441
O=C(O)[C@H]1C[C@H](F)CN1 ZINC000002583796
O=C(O)[C@H]1C[C@@H](F)CN1 ZINC000002583797
O=C(O)[C@@H]1C[C@H](F)CN1 ZINC000002584017
CC(=O)CC(=O)NC ZINC000002584574
C1CC1C(=O)N2CCNCC2 ZINC000002586030
CN(C)C(=O)CCO ZINC000002598080
NCCCn1cnnc1 ZINC000002598092
NCCn1cnnc1 ZINC000002598101
OCCNC(=O)c1ccc[n+](C)c1 ZINC000002665443
CCCNc1cc(=O)n(C)c(=O)n1C ZINC000002931590
NC(=O)CNCC ZINC000003075375
O=C(O)Cn1cccn1 ZINC000003132236
Cn1c(=O)n(C)c(c12)cc[nH]c2=O ZINC000003165107
CN[C@]1(C)CCS(=O)(=O)C1 ZINC000003165621
c1cn(C)c(c12)n(C)c(=O)n(C)c2=O ZINC000003601377
CC1(C)C(=O)NCCN1 ZINC000003617595
NC[C@H](C)CCN ZINC000003650154
O=C1CCOCCO1 ZINC000003650456
C1NCC(CC12)CNC2 ZINC000003651059
O=C1[C@@H](N)CCCCN1 ZINC000003785353
O=C1[C@H](N)CCCCN1 ZINC000003785357
C[C@@H](O)CN(C)C ZINC000003860404
NC(=O)C1CCNCC1 ZINC000003860530
NCCCN1CCCC1=O ZINC000003861063
COC1OCCO1 ZINC000003861532
OCN1CCCC1=O ZINC000003865396
CN[C@H](CC1)CS1(=O)=O ZINC000003865728
CN[C@@H](CC1)CS1(=O)=O ZINC000003865729
CCN[C@H](CC1)CS1(=O)=O ZINC000003866027
CCN[C@@H](CC1)CS1(=O)=O ZINC000003866028
CN[C@@]1(C)CCS(=O)(=O)C1 ZINC000003866151
O=C(O)[C@@H](C)NC ZINC000003874422
O=C1C[C@H](CO1)O ZINC000003880788
OCc1cn(C)cn1 ZINC000003880803
O[C@@H]1CCCNC1 ZINC000003880808
C[C@@]1(O)[C@H](O)COCC1 ZINC000003881328
C1CC(=O)CS1(=O)=O ZINC000003882617
FC(F)(F)[C@@H](O)CN ZINC000003883382
OCc1nccn1C ZINC000003883461
NC(=O)[C@H]1CCCCN1 ZINC000003883560
O=C(O)[C@H]1NC[C@H]([C@H]12)C2 ZINC000003884558
NC(=O)CNC(C)C ZINC000003887688
CC12C(O)C(C)(CNC1)CNC2 ZINC000004025647
[nH]1c(O)cc(=O)[n+](c12)cccc2 ZINC000004130792
O=C1CSCCN1 ZINC000004137257
OC[C@@H](N1)CCC1=O ZINC000004202249
OC[C@H](N1)CCC1=O ZINC000004202342
O=C(O)[C@@H]1CCNC1 ZINC000004202414
O=C(O)[C@H]1CCNC1 ZINC000004202415
COC(=O)[C@@H]1CCNC1 ZINC000004202762
COC(=O)[C@H]1CCNC1 ZINC000004202763
O=C(O)[C@@H]1[C@H](C)CNC1 ZINC000004202764
O=C(O)[C@@H]1[C@@H](C)CNC1 ZINC000004202765
O=C(O)[C@H]1[C@H](C)CNC1 ZINC000004202766
O=C(O)[C@H]1[C@@H](C)CNC1 ZINC000004202767
N=C(N)CN(C)C ZINC000004203411
N=C(N)CCN(C)C ZINC000004203415
NCCC(=O)N1CCCC1 ZINC000004205158
NCC(=O)NCC ZINC000004205454
NCC(=O)NCCC ZINC000004205485
C[C@@H](N)C(=O)NCCC ZINC000004206114
C[C@H](N)C(=O)NCCC ZINC000004206115
C[C@@H](N)C(=O)NCC ZINC000004206147
C[C@H](N)C(=O)NCC ZINC000004206149
C1CC1N[C@H](CC2)CS2(=O)=O ZINC000004206259
C1CC1N[C@@H](CC2)CS2(=O)=O ZINC000004206261
CNCC(=O)NC(C)C ZINC000004206305
CNCC(=O)NC1CC1 ZINC000004206383
NCC(=O)NC(C)C ZINC000004206884
NCC(=O)NC(C)(C)C ZINC000004207149
NCC(=O)NC1CC1 ZINC000004207157
CNCC(=O)N1CCCC1 ZINC000004218880
O=C(O)C12CC(C1)CN2 ZINC000004243238
O=C(O)[C@@]12[C@@H](C1)CCN2 ZINC000004243450
OC1COCOC1 ZINC000004262027
O=C1[C@H](O)CCO1 ZINC000004262127
O=C1[C@@H](O)CCO1 ZINC000004262128
O=C1CC[C@H](O1)O ZINC000004262540
NCc1cn(C)cn1 ZINC000004262660
NCc1cncn1C ZINC000004262677
C[C@]1(O)CC(=O)NC1 ZINC000004276906
C[C@@]1(O)CC(=O)NC1 ZINC000004276907
OCC(=O)OCC ZINC000004284427
CC(=O)N[C@@H]1CCCNC1 ZINC000004298638
CC(=O)N[C@H]1CCCNC1 ZINC000004298639
CNC(=O)[C@@H]1CCCNC1 ZINC000004298646
CNC(=O)[C@H]1CCCNC1 ZINC000004298647
NCCCN(C1)CCC[C@@H]1O ZINC000004312848
NCCCN(C1)CCC[C@H]1O ZINC000004312849
n1c[n+](C)c(SC2)n1CC23COC3 ZINC000004339111
O=C1[C@@H](N)CCCN1 ZINC000004342579
O=C1[C@H](N)CCCN1 ZINC000004342580
N1CCCCS1(=O)=O ZINC000004362891
CN(C)[C@H](CC1)CS1(=O)=O ZINC000004364980
CN(C)[C@@H](CC1)CS1(=O)=O ZINC000004364982
NCCCn1cncn1 ZINC000004384274
OCCN(C1)CCC[C@@H]1CN ZINC000004384300
OCCN(C1)CCC[C@H]1CN ZINC000004384301
O=C1COCCN1 ZINC000004417022
Cn1ccnc1C2(O)CCNCC2 ZINC000004454049
NC[C@H](C)n1cncn1 ZINC000004502563
NC[C@@H](C)n1cncn1 ZINC000004502564
CC(=O)N1CCCNCC1 ZINC000004521106
OCCN1CCCC1=O ZINC000004521571
O=C1C[C@@H](CO1)O ZINC000004521573
OCCc1cnc[nH]1 ZINC000004533393
OCCNC(=O)c1cc[n+](C)cc1 ZINC000004616848
O=C1CC(=O)COC1 ZINC000004622256
Cc(n1)cc(C)[n+](c12)nc(O)n2C ZINC000004671400
NC[C@@H]1CCNC1 ZINC000004682893
NC[C@H]1CCNC1 ZINC000004682894
OCCN(CC1)CCC1CN ZINC000004716450
C[C@@H]1CNCCO1 ZINC000004748462
O[C@H]1C=C[C@@H](C1)O ZINC000004761430
O[C@@H]1C=C[C@H](C1)O ZINC000004761434
Cc1cc(=O)n(C)c(=O)o1 ZINC000004761557
O=C1[C@@H](O)CCCN1 ZINC000004786903
O=C1[C@H](O)CCCN1 ZINC000004786906
OC[C@@H]1CC[C@H](O1)CO ZINC000004792225
O[C@H]1CC[C@H](O1)O ZINC000004797716
O[C@@H]1CC[C@H](O1)O ZINC000004797717
O[C@H]1CC[C@@H](O1)O ZINC000004797721
Cn(n1)c(=O)ccc1OC ZINC000004808195
CN1CCCN=C1N ZINC000004828246
O=C1[C@H](C)NCCN1 ZINC000004829567
CN(C)C(=O)[C@@H]1CCCN1 ZINC000004899559
CCNC(=O)[C@@H]1CCCN1 ZINC000004899796
O=C(O)[C@@H]1C[C@@H](F)CN1 ZINC000004899902
OCC[C@@H](C1=O)CCCN1 ZINC000004972454
O=C1[C@H](O)CCCO1 ZINC000004972696
C1NC(=O)CN([C@@H]12)CCCC2 ZINC000004973202
O=C(O)[C@@H]1NC[C@@H]([C@@H]12)C2 ZINC000004975224
CNS(=O)(=O)C ZINC000004984177
NCCn1cncn1 ZINC000004992579
NCCN1CCCC1=O ZINC000004992580
C[C@H]1[C@@H](O)CCNC1 ZINC000004992619
C[C@@H]1[C@@H](O)CCNC1 ZINC000004992620
C[C@H]1[C@H](O)CCNC1 ZINC000004992621
C[C@@H]1[C@H](O)CCNC1 ZINC000004992622
NCCc1cn[nH]c1 ZINC000004992632
OC[C@@H]1CCNC1 ZINC000004992748
OC[C@H]1CCNC1 ZINC000004992749
NCCn(n1)c(C)nc1C ZINC000004992783
N[C@@H]1[C@H](O)CCC1 ZINC000005018203
N[C@H]1[C@H](O)CCC1 ZINC000005018208
N[C@@H]1[C@@H](O)CCC1 ZINC000005018217
N[C@H]1[C@@H](O)CCC1 ZINC000005018225
O=C(O)[C@H](C(F)(F)F)O ZINC000005018516
Cn1c(=O)n(C)c(c12)ccn(C)c2=O ZINC000005031081
FC(F)(F)C(O)O ZINC000005086661
CO[C@@H](CC1)CS1(=O)=O ZINC000005103582
NC[C@@H](F)CCN ZINC000005113457
NC[C@H](F)CCN ZINC000005113467
COc1ccc(=O)[nH]n1 ZINC000005115746
NCCc1nccn1C ZINC000005116727
CN(C)c1nc(F)cc(=O)[nH]1 ZINC000005129025
CC(=O)NC(=O)C ZINC000005132336
O=C1[C@@H](O)CCCO1 ZINC000005134415
C[C@@H]1COCCN1 ZINC000005158641
CC(=O)OCCN ZINC000005161331
C[C@@H]1C(=O)[C@H]([C@@H]12)S(=O)(=O)C2 ZINC000005179782
O=C1CC(=O)OC1 ZINC000005187742
S=C1NCCO1 ZINC000005190638
CO[C@H](CC1)CS1(=O)=O ZINC000005210214
N1N[C@@H](C)CC1=O ZINC000005249300
NCC(C)(C)CN ZINC000005356654
n1cn(C)c(=O)cc1OC ZINC000005425249
C[C@@H](O)C(=O)NC(C)C ZINC000005455381
CCNS(=O)(=O)C ZINC000005456705
C12CCN(CC1)CC(=O)N2 ZINC000005480424
O=c1ccccn1N ZINC000005521768
NC(=O)[C@@H]1CCCN(C)C1 ZINC000005608099
CS(=O)(=O)NC1CC1 ZINC000005671310
O=C(O)CC[n+]1cc[nH]c1 ZINC000005753756
N1N[C@H](C)CC1=O ZINC000005758013
OCC[S@](=O)CC ZINC000005758305
N1C[C@@H](C)NC1=S ZINC000005763779
OCC(CC)CO ZINC000005819246
[nH]1ncnc1-n2ccnc2 ZINC000005819380
N[C@@H]1[C@H](N)CCC1 ZINC000005848806
NC[C@@H]1[C@H](CN)CC1 ZINC000005848870
NC[C@@H]1[C@@H](CN)CC1 ZINC000005848947
C[C@@H](O)C(=O)NCC ZINC000005852670
CCC(=O)NCCN ZINC000005855693
CC[C@H](C1=O)NCCN1 ZINC000005907687
CC[C@@H](C1=O)NCCN1 ZINC000005908215
CCn1ncnc1N ZINC000005956921
CCn(n1)cnc1N ZINC000005957038
CCn1cnnc1N ZINC000005957043
S=C1N(C)CCN1 ZINC000005966609
OC[C@@H]1C[C@@H](CO1)O ZINC000005975935
OC[C@H]1C[C@@H](CO1)O ZINC000005975936
CNc1cc[nH]c(n1)=O ZINC000005996616
CO[C@@H](N1)CCC1=O ZINC000005998163
CO[C@H](N1)CCC1=O ZINC000005998287
C[C@H](N)C(OC)OC ZINC000006020286
C[C@@H](N)C(OC)OC ZINC000006036005
Cc1n(C)c(=O)[nH]n1 ZINC000006072128
Cn1[nH]c(=O)n(c1=O)-c2ccccc2 ZINC000006072219
NC(=O)CCN1CCCC1 ZINC000006295589
OCC[S@@](=O)CC ZINC000006371583
NC(=O)C1CCN(C)CC1 ZINC000006375820
Cn1nnc(c12)CNCC2 ZINC000006452608
CN(C)C[C@@H]1CNCCO1 ZINC000006490384
CN(C)C[C@H]1CNCCO1 ZINC000006490385
Cn1c[n+](CC)ccc1=O ZINC000006519429
NCc1nccn1C ZINC000006658087
S=C1NCCCN1 ZINC000006661066
NCc1cncnc1 ZINC000006667028
NCCCN(CC1)CCC1O ZINC000006667699
C[C@H](N)Cn1cncn1 ZINC000006677044
C[C@@H](N)Cn1cncn1 ZINC000006677084
NCC1(O)CCN(C)CC1 ZINC000006677816
OC[C@@H]1COCCO1 ZINC000006718467
n1[nH]c(=O)n(c12)CCCC2 ZINC000006724938
Cc1nn(C)c(C)[n+]1N ZINC000006816755
COC(=O)C[C@H](C)N ZINC000007989017
COC(=O)C[C@@H](C)N ZINC000007989018
NC(=O)CCN(C)C ZINC000008091109
COc1c(=O)[nH]cnc1 ZINC000008100991
OCCn1ccnc1 ZINC000008294942
O=C(O)Cn1cc[n+](C)c1 ZINC000008299396
N=C1N(C)CCN1C ZINC000008375795
C1C(=O)C[C@@H](N2C)C[C@H]([C@H]12)O ZINC000008575665
Fc1c(=O)[nH]cnc1 ZINC000008652435
Nc1c(=O)cc[nH]c1 ZINC000008672849
CN(C)c([nH]1)nccc1=O ZINC000008672852
Nc1c(=O)[nH]ccc1 ZINC000008698104
NCC(=O)N1CCCC1 ZINC000008700980
CNCC(=O)NCC ZINC000008729988
CCC12[C@H](O)C(C)(CNC1)CNC2 ZINC000008733305
Cn1c(=O)[nH]ccc1=O ZINC000008765763
CC(C)C(=O)NCCN ZINC000008981597
NCc(nn1)n(c12)CCC2 ZINC000009256639
NCCc(nn1)n(c12)CCC2 ZINC000009458302
C12CCN(CC1)CNC2=O ZINC000009484918
CC(=O)N(CC)CCO ZINC000011638225
CC(=O)N(C)CCO ZINC000011638226
OCC(=O)NC1CC1 ZINC000011638813
OCC(=O)N1CCCC1 ZINC000011638819
OCC(=O)N1CCCCC1 ZINC000011638822
OCC(=O)NC(C)C ZINC000011638922
OCC(=O)NC(C)(C)C ZINC000011638926
CC1(C)COCC(=O)N1 ZINC000011691811
NCCC(=O)NC(C)C ZINC000011755109
NCCC(=O)NC1CC1 ZINC000011755110
Nc1ccc(=O)[nH]c1 ZINC000011757519
NC[C@H](C)CN1CCOCC1 ZINC000011804627
NC[C@@H](C)CN1CCOCC1 ZINC000011804629
O1CCN(CC)C[C@@H]1CN ZINC000011884254
O1CCN(CC)C[C@H]1CN ZINC000011884258
NC[C@@H]1CN(CCO1)C2CC2 ZINC000011885729
NC[C@H]1CN(CCO1)C2CC2 ZINC000011885733
O=C1C[C@H](CO)CN1C2CC2 ZINC000011893163
O=C1C[C@@H](CO)CN1C2CC2 ZINC000011893165
C1CN(C=O)CCC1O ZINC000011919386
Cn1ccnc1N2CCNCC2 ZINC000011920168
NCC(=O)NCC(C)C ZINC000011956597
C[C@H](N)C(=O)NC(C)C ZINC000011957308
C[C@H](N)C(=O)NC1CC1 ZINC000011957312
C[C@H](N)C(=O)N1CCCC1 ZINC000011957328
CO[C@@H](C(=O)N)CC ZINC000012137309
CO[C@H](C(=O)N)CC ZINC000012137310
CN(C)C(=O)CCNC ZINC000012243832
O[C@@H]1[C@H](O)CCC1 ZINC000012363441
OCc1ccn(n1)C ZINC000012370360
OCc1ccnn1C ZINC000012370713
CCn1ncnc1CO ZINC000012370915
OC[C@@H](C)CN1CCOCC1 ZINC000012383498
OC[C@H](C)CN1CCOCC1 ZINC000012383499
C[C@H](N)c1nncn1C ZINC000012401975
C[C@@H](N)c1nncn1C ZINC000012401976
NC[C@@H]1CCN(C)C1 ZINC000012404775
OCCN(C1)CC[C@H]1CN ZINC000012404779
OCCN(C1)CC[C@@H]1CN ZINC000012404780
C[C@]1(O)[C@@H](O)COCC1 ZINC000012436624
C[C@@]1(O)[C@@H](O)COCC1 ZINC000012436625
C[C@]1(O)[C@H](O)COCC1 ZINC000012436626
NC(=O)C1CCOCC1 ZINC000012471322
CN(C)C(=O)CCN ZINC000012481235
CNCc(nn1)n(c12)CCC2 ZINC000012505130
C1NC[C@@H]([C@@H]12)S(=O)(=O)CC2 ZINC000012506003
C1NC[C@H]([C@H]12)S(=O)(=O)CC2 ZINC000012506004
C1NCCc(c12)nc[nH]c2=O ZINC000012506008
N1CCCS1(=O)=O ZINC000012506043
Cc(n1)cc(C)n(c12)nn[n+]2C ZINC000012550896
O=C(O)C1(O)CCC1 ZINC000012583050
O=C(O)[C@H](C1)N[C@H]([C@H]12)C2 ZINC000012621352
NCc1ccc(=O)[nH]c1 ZINC000012648142
COC(=O)[C@H]1CN1 ZINC000012650100
COC(=O)[C@@H]1CCN1 ZINC000012650103
COC(=O)[C@@H]1CN1 ZINC000012650106
CN1CCCC[C@@H](C1=O)N ZINC000012650501
O=C1C[C@H](O)CCN1 ZINC000012650791
CCC12[C@@H](O)C(C)(CNC1)CNC2 ZINC000012892887
CNC1OCCO1 ZINC000012953391
NC[C@@H]1CCOC1 ZINC000012953727
NC[C@H]1CCOC1 ZINC000012953733
NCCN1CCCCC1=O ZINC000012953737
CC(=O)N(C)[C@H]1CCNC1 ZINC000012954933
O=C1CC/[N+](N1)=C\c2cccnc2 ZINC000012958456
O=C1CC/[N+](N1)=C\c2ccncc2 ZINC000012961612
CC(=O)CC(C)(C)[n+](nn1)cn1C ZINC000013116063
c1cc[n+](n12)CC(C2)O ZINC000013118929
CNC(=O)[C@H](C)NC ZINC000013309785
CNC(=O)[C@@H](C)NC ZINC000013309787
NC[C@@H](N1)CCC1=O ZINC000013331596
NC[C@H](N1)CCC1=O ZINC000013331597
O=C1C[C@@H](CO1)N ZINC000013352907
O=C1C[C@H](CO1)N ZINC000013352912
CC1(C)[C@@H](N)C(=O)OC1 ZINC000013353035
CC1(C)[C@H](N)C(=O)OC1 ZINC000013353038
NC[C@@H](O1)CCC1=O ZINC000013354050
NC[C@H](O1)CCC1=O ZINC000013354054
CC(=O)N[C@@H](C)CO ZINC000013357324
CC(=O)N[C@H](C)CO ZINC000013357327
COC(=O)[C@H]1CCN1 ZINC000013375222
C[N+]1CCCN(C=12)C(=O)CS2 ZINC000013400679
[C@@H]12[C@@H](C1)C(=O)NC2=O ZINC000013401200
NCC1(C)COC1 ZINC000013479950
Cc1cc(C)[n+](n12)CC(C2)O ZINC000013509797
CC(=O)NCCCN ZINC000013511460
O=C(O)CNC1CC1 ZINC000013512716
NCC(=O)N1CCC1 ZINC000013541410
C[C@H]1[C@@H](O)[C@H](O)CCO1 ZINC000013546687
C[C@H]1[C@@H](O)[C@@H](O)CCO1 ZINC000013546690
O=C1CCCN1N ZINC000013550143
NC1=NCCCO1 ZINC000013746441
Oc1nn(C)c(c12)CNCC2 ZINC000013859301
CC(C)(C)[n+](nn1)cn1C ZINC000013943921
CCS(=O)(=O)NC ZINC000013948962
COC(=O)C1(CN)CC1 ZINC000014007531
NC(=O)CN1CCCCC1 ZINC000014193517
[C@@H]12C(=O)O[C@@H](CC1)CN2 ZINC000014506120
NC(=O)[C@H](C)OCC ZINC000014507036
NC(=O)[C@@H](C)OCC ZINC000014507039
NC(=O)CCOC ZINC000014507053
FC(F)(F)[C@@H](O)CO ZINC000014611451
CC(F)(F)C(=O)NCCO ZINC000014628935
CO[C@@H]1CCNC1 ZINC000014632026
CO[C@H]1CCNC1 ZINC000014632028
OCCCN1CCCC1=O ZINC000014806511
CS(=O)(=O)[C@H]1CCNC1 ZINC000014807529
COc([nH]1)nccc1=O ZINC000014825801
Nc1cccc(=O)[nH]1 ZINC000014982071
Nc1cc(=O)[nH]cc1 ZINC000014982073
CNc(n1)[nH]c(=O)cc1F ZINC000014982826
O=S1CCNCC1 ZINC000014984270
NCCc1nncn1C ZINC000014987633
CC(=O)Cn1cncn1 ZINC000014987923
OCc1nc(C)on1 ZINC000014988026
CCN1CCNCC1=O ZINC000015015287
CC(C)N1CCNCC1=O ZINC000015015288
CCCN1CCNCC1=O ZINC000015015289
CC(C)[C@@H](C1=O)NCCN1 ZINC000015015300
CC(C)[C@H](C1=O)NCCN1 ZINC000015015301
O=C1[C@H](C)NCCN1C ZINC000015015302
O=C1[C@@H](C)NCCN1C ZINC000015015303
CCN1CCN[C@@H](C)C1=O ZINC000015015304
CCN1CCN[C@H](C)C1=O ZINC000015015305
OCCCn1cncn1 ZINC000015423335
OCCC1(N)CCN(C)CC1 ZINC000015446087
OCCn(c1)nc(c12)CCNC2 ZINC000015516936
c1nnn(c12)CCNC2 ZINC000015544684
NCc1ccncn1 ZINC000015635700
COc1cc(=O)[nH]cn1 ZINC000015767218
Nn1n[n+](C)c(c12)cccc2 ZINC000015777866
COC(=O)c1cccc[n+]1OC ZINC000015781059
COC(=O)c1ccc[n+](c1)OC ZINC000015781064
O=C(O)c1n(C)cc[n+]1C ZINC000015783138
O=C(O)[C@@H]1CCO1 ZINC000016083111
O=C(O)[C@H]1CCO1 ZINC000016083112
CCOC(=O)C1CNC1 ZINC000016697862
Fc1cnc(=O)[nH]c1 ZINC000016697945
O=C1CC[C@@H](O)CN1 ZINC000016697984
O=C1CC[C@H](O)CN1 ZINC000016697986
O=C1C[C@H](N)CCN1 ZINC000016697989
O=C1C[C@@H](N)CCN1 ZINC000016697991
O=C1CCC(=O)NC1 ZINC000016698297
O=C1C[C@@H](O)CCN1 ZINC000016698381
O[C@@H]1C=C[C@@H](C1)O ZINC000016929973
OC[C@@H]1[C@H](CO)CC1 ZINC000016952410
Cc1nc(N)n(n1)C ZINC000017024968
Cc1nc(N)nn1C ZINC000017024971
CNc1cc(=O)[nH]cn1 ZINC000017040194
O=C1[C@H](C)[C@@H](C)C(=O)N1 ZINC000017139671
OC[C@@H]1CC[C@@H](O1)CO ZINC000017301396
Cc1cc[n+](n12)C[C@H](C2)O ZINC000017417453
Cc1cc[n+](n12)C[C@@H](C2)O ZINC000017417456
CC(=O)NC[C@@H](C)O ZINC000017421168
Cn1nc(O)ccc1=O ZINC000017744645
C1CC1C(=O)[C@@H]2CNCCO2 ZINC000017766662
C1CC1C(=O)[C@H]2CNCCO2 ZINC000017766665
C1C[C@H]([C@H]12)C(=O)NC2=O ZINC000018143092
Nc1n(C)nc(c12)CNC2 ZINC000018412142
OC[C@@H](N1)C[C@@H]([C@@H]12)OCC2 ZINC000018425295
C1CCN([C@H]12)CC(=O)NC2 ZINC000018506842
C1CCN([C@@H]12)CC(=O)NC2 ZINC000018506844
n1ncn(c12)C[C@H](N)CC2 ZINC000018554825
n1ncn(c12)C[C@@H](N)CC2 ZINC000018554826
c1cnn(c12)C[C@H](O)CN2 ZINC000018554881
c1cnn(c12)C[C@@H](O)CN2 ZINC000018554882
n1cnn(c12)C[C@H](N)CC2 ZINC000018554951
n1cnn(c12)C[C@@H](N)CC2 ZINC000018554952
n1ccn(c12)CC(=O)NC2 ZINC000018555206
C1CC1[C@@H](CN2)OCC2=O ZINC000018851723
C1CC1[C@H](CN2)OCC2=O ZINC000018851724
OCCc1cnn(C)c1 ZINC000019087703
CCN1C[C@@H](CN)CC1=O ZINC000019088170
CCN1C[C@H](CN)CC1=O ZINC000019088174
O=C1C[C@H](CO)CN1C ZINC000019088414
O=C1C[C@@H](CO)CN1C ZINC000019088417
O=C1C[C@H](CN)CN1C ZINC000019088421
O=C1C[C@@H](CN)CN1C ZINC000019088424
OCC[C@H](C1=O)CN(C)CC1 ZINC000019088815
OCC[C@@H](C1=O)CN(C)CC1 ZINC000019088818
O=C1C[C@H](CN)CN1C2CC2 ZINC000019089203
O=C1C[C@@H](CN)CN1C2CC2 ZINC000019089206
OCc1nnc(o1)C ZINC000019089819
CCn(nn1)cc1N ZINC000019089904
CCc1nc(N)nn1C ZINC000019089916
CN1C[C@@H](N)CC1=O ZINC000019089999
CN1C[C@H](N)CC1=O ZINC000019090002
CCN1C[C@@H](N)CC1=O ZINC000019090005
CCN1C[C@H](N)CC1=O ZINC000019090007
CCCN1C[C@@H](N)CC1=O ZINC000019090010
CCCN1C[C@H](N)CC1=O ZINC000019090013
CC(C)N1C[C@@H](N)CC1=O ZINC000019090016
CC(C)N1C[C@H](N)CC1=O ZINC000019090019
OC[C@H]1COCCO1 ZINC000019090288
CN1C[C@@H](N)CCC1=O ZINC000019090499
CN1C[C@H](N)CCC1=O ZINC000019090502
CNCc1nncn1C ZINC000019090507
NCCc1nncn1CC ZINC000019090513
CC[C@@H](C1=O)NCCN1C ZINC000019090516
CC[C@H](C1=O)NCCN1C ZINC000019090520
N1C[C@@H](C)NCCC1=O ZINC000019090844
N1C[C@H](C)NCCC1=O ZINC000019090848
NCCC1(O)CCN(C)CC1 ZINC000019090876
N=C(N)COCC ZINC000019090912
NC(=O)CC1CCNCC1 ZINC000019090957
NCCc1ncnn1C ZINC000019091030
CN1CC[C@H](C1=O)N ZINC000019091034
CN1CC[C@@H](C1=O)N ZINC000019091037
OCC[C@@H]1CNCCO1 ZINC000019091051
OCC[C@H]1CNCCO1 ZINC000019091055
NCC1(CO)CC1 ZINC000019091058
NCC1(CO)CCOCC1 ZINC000019091068
OCCN(C)C1CCNCC1 ZINC000019091077
OCc1c(=O)[nH]ccc1 ZINC000019091101
OCC[C@H]1CN(C)CCO1 ZINC000019091126
OCC[C@@H]1CN(C)CCO1 ZINC000019091129
CNCC1(CO)CC1 ZINC000019091440
CNCC1(CO)CCOCC1 ZINC000019091449
CN[C@@H](C)CCO ZINC000019092110
CN[C@H](C)CCO ZINC000019092113
OC[C@H](C)NCC ZINC000019092411
OC[C@@H](C)NCC ZINC000019092414
CC[C@@H](N1)COCC1=O ZINC000019092459
CC[C@H](N1)COCC1=O ZINC000019092462
OCCn(n1)c(C)nc1C ZINC000019092562
CC(=O)CN1CCOCC1 ZINC000019092639
C[C@@H](N1)COCC1=O ZINC000019092792
C[C@H](N1)COCC1=O ZINC000019092794
CN(C)c1cc(=O)[nH]nc1 ZINC000019093011
NC(=O)CCNC ZINC000019093028
CCO[C@H]([C@H]1N)COC1 ZINC000019093065
CCN[C@@H]1[C@@H](O)COC1 ZINC000019093091
CC(=O)N(C1)CCC[C@H]1N ZINC000019093133
CC(=O)N(C1)CCC[C@@H]1N ZINC000019093135
CN(C)CC1(O)CCNCC1 ZINC000019093189
CCNC(=O)[C@@H]1CCNC1 ZINC000019093211
CCNC(=O)[C@H]1CCNC1 ZINC000019093213
c1nccn1CC2(O)CCNCC2 ZINC000019093255
C1CC1N[C@@H]2[C@H](O)COC2 ZINC000019126791
C1CC1N[C@@H]2[C@@H](O)COC2 ZINC000019126797
C1CC1N[C@H]2[C@H](O)COC2 ZINC000019126801
C1CC1N[C@H]2[C@@H](O)COC2 ZINC000019126805
CN1CCN(N)CC1 ZINC000019167247
CC[C@H](O)CNN ZINC000019168215
CC[C@@H](O)CNN ZINC000019168218
NNC1CCNCC1 ZINC000019168381
CN(C)CCNN ZINC000019168470
NNC[C@@H]1CCCO1 ZINC000019171881
NNC[C@H]1CCCO1 ZINC000019171884
NNCCN1CCCCC1 ZINC000019171907
NNCC1CCOCC1 ZINC000019172736
NNCC[C@H]1CCCN1C ZINC000019172743
NNCC[C@@H]1CCCN1C ZINC000019172745
C1CN(C)CCC1NN ZINC000019172864
C[C@@H](N)CN1CCOCC1 ZINC000019201688
C[C@H](N)CN1CCOCC1 ZINC000019201691
COCCN1CCNCC1 ZINC000019230104
N12CCN(CC1)CC2 ZINC000019230107
CN1CCNCC1 ZINC000019230108
CCN1CCNCC1 ZINC000019230111
CN1CCOCC1 ZINC000019230118
CC(=O)N1CCNCC1 ZINC000019230119
OCCN1CCOCC1 ZINC000019230121
C1CNCCNC1 ZINC000019230128
NCCN1CCOCC1 ZINC000019230134
CN1CCCNCC1 ZINC000019230146
NC[C@@H](O)CN1CCCCC1 ZINC000019256268
NC[C@H](O)CN1CCCCC1 ZINC000019256270
CNC(=O)CCN ZINC000019256499
NCCN(C)C1CCN(C)CC1 ZINC000019256799
NCCN(CC1)CCC1O ZINC000019261629
COCCN1CCCNCC1 ZINC000019266016
CN(C)C(=O)CNC1CC1 ZINC000019268050
Cn(c1)c(=O)ccc1N ZINC000019268390
NC(=O)CNC1CC1 ZINC000019277307
CN(C)CCNC ZINC000019279645
O=c1[nH]c(C)nc(c12)CCNCC2 ZINC000019286452
CC1N[C@H](C)N[C@H](C)N1 ZINC000019318966
CC12C(O)C3(C)CN(C1)CN(C2)C3 ZINC000019320233
[O-][N+]1C(C)(C)[N+]([O-])=c(c=12)cccc2 ZINC000019320550
ClC12CN3CN(C1)CN(C2)C3 ZINC000019321096
CN1CN(C)CN(C)C1 ZINC000019321200
C12CN3CN(C1)CN(C2)C3 ZINC000019321455
CC12C(=O)C3CN(C1)CN(C2)C3 ZINC000019321770
CN(C)C(N(C)C)N(C)C ZINC000019324737
CC12C(N)C3(C)CN(C1)CN(C2)C3 ZINC000019330046
CC12C(=O)C3CN(C1)CCN(C2)C3 ZINC000019339883
C[C@@H]1[C@H](C)NCCN1 ZINC000019361512
C1C=CC[C@H](N)[C@H]1N ZINC000019361527
N[C@@H]1CCCNC1 ZINC000019361605
N[C@H]1CCCNC1 ZINC000019361607
N[C@@H]1[C@@H](O2)CN3CC[C@@H]2[C@@H]13 ZINC000019363346
C[C@H](O)CN1CCNCC1 ZINC000019364553
CC(C)(O)CN1CCNCC1 ZINC000019364555
[C@@H]12CC[C@H](CN2)NC1 ZINC000019364603
OCCN1C[C@H](C)NC[C@@H]1C ZINC000019364625
OCCN1CCN(C)CC1 ZINC000019365416
CN1CCN(C)CC1 ZINC000019366060
N[C@@H]1[C@@H](N)CCC1 ZINC000019366145
NCCCN1CCN(C)CC1 ZINC000019366248
OCCCN1CCN(C)CC1 ZINC000019366575
CC(C)NCCN ZINC000019366727
C1C=CC[C@@H](N)[C@@H]1N ZINC000019367324
N[C@H]1[C@H](N)CCC1 ZINC000019367535
OC[C@H](C)N1CCNCC1 ZINC000019368550
OC[C@@H](C)N1CCNCC1 ZINC000019368551
C[C@@H](O)CN1CCNCC1 ZINC000019369202
NNC[C@@H]1CCOC1 ZINC000019398301
NNC[C@H]1CCOC1 ZINC000019398302
CN(C)C(=O)CNCC ZINC000019398740
CCN(CC1)CCC1NN ZINC000019400158
OCCNC1CC1 ZINC000019402542
CNC(=O)CNCC ZINC000019404242
CNC(=O)[C@@H]1CCCCN1 ZINC000019412749
CNC(=O)[C@H]1CCCCN1 ZINC000019412751
CNC(=O)[C@@H]1CCCN1 ZINC000019413552
CNC(=O)[C@@H](C)N ZINC000019422287
NC(=O)[C@@H]1CC[C@@H](C)NC1 ZINC000019422590
NC(=O)[C@@H]1CC[C@H](C)NC1 ZINC000019422592
NC(=O)[C@H]1CC[C@@H](C)NC1 ZINC000019422594
NC(=O)[C@H]1CC[C@H](C)NC1 ZINC000019422596
C1CC1C(=O)NCCN ZINC000019423153
OCCN(CC1)CCC1=O ZINC000019425132
C[C@@H](N)C(=O)N1CCCC1 ZINC000019426088
CCn1cnnc1CN ZINC000019440968
CNC(=O)CCCN ZINC000019441628
CN(C)C(=O)[C@@H](C)N ZINC000019472441
CN(C)C(=O)[C@H](C)N ZINC000019472442
NCC(=O)N[C@H](C)CC ZINC000019484449
NCC(=O)N[C@@H](C)CC ZINC000019484451
CNC(=O)[C@@H](N)C(C)C ZINC000019487569
CNC(=O)[C@H](N)C(C)C ZINC000019487571
CS(=O)(=O)[C@@H]1CCCNC1 ZINC000019487614
CS(=O)(=O)[C@H]1CCCNC1 ZINC000019487616
NCC(=O)NCC1CC1 ZINC000019488236
CN(C)C1(CN)CCN(C)CC1 ZINC000019488540
CN1CCN(CC1)C2CCNCC2 ZINC000019504179
NCC(=O)NCC(F)(F)F ZINC000019504740
CN(C)C(=O)CCCN ZINC000019508613
NC(=O)[C@@H]1CCNC1 ZINC000019517408
NC(=O)[C@H]1CCNC1 ZINC000019517410
C[C@@H](N)C(=O)NC(C)C ZINC000019518617
NCC1(O)CCC1 ZINC000019669805
CC(=O)CN1CCNCC1 ZINC000019673237
NC[C@@H](O)CN1CCCC1 ZINC000019685110
NC[C@H](O)CN1CCCC1 ZINC000019685111
CC(C)(N)CN1CCN(C)CC1 ZINC000019685456
CN(C)C(=O)C1CNC1 ZINC000019685984
C1NCC1C(=O)NCC2CC2 ZINC000019685992
CN(C)C(=O)[C@@H]1CCNC1 ZINC000019686032
CN(C)C(=O)[C@H]1CCNC1 ZINC000019686034
CNC(=O)[C@@H]1CCNC1 ZINC000019686044
CNC(=O)[C@H]1CCNC1 ZINC000019686046
Cc1nc(cc(=O)[nH]1)C2CNC2 ZINC000019686138
CC(C)N1CCN(CC1)CCN ZINC000019688072
C1CN(C)CCC1N2CCNCC2 ZINC000019688606
C1CCCN1CCN2CCNCC2 ZINC000019702429
NCCNC1CC1 ZINC000019732656
C[C@@H](N)CN(C)C ZINC000019735136
C[C@H](N)CN(C)C ZINC000019735137
NCCN1CCN(C)CC1 ZINC000019735203
NCCN1CCN(CC)CC1 ZINC000019735206
O=C(O)Cn1ccnc1 ZINC000019735340
C[C@@H]1CNCCN1C ZINC000019735485
C[C@H]1CNCCN1C ZINC000019735486
NCC(C)(C)N1CCN(C)CC1 ZINC000019735723
CC[C@@H](N)CN1CCN(C)CC1 ZINC000019735724
CC[C@H](N)CN1CCN(C)CC1 ZINC000019735725
OCC[C@H]1CNCCN1C ZINC000019735734
OCC[C@@H]1CNCCN1C ZINC000019735735
NC[C@H](C)N1CCOCC1 ZINC000019735757
NC[C@@H](C)N1CCOCC1 ZINC000019735758
NC[C@H](C)N1CCN(C)CC1 ZINC000019735761
NC[C@@H](C)N1CCN(C)CC1 ZINC000019735762
CN1CCN(C)CCN(C)CC1 ZINC000019735929
CNC(=O)CCNC ZINC000019737002
CN(C1)CC[C@H]1N ZINC000019737036
CN(C1)CC[C@@H]1N ZINC000019737037
O=S1(=O)CCNCC1 ZINC000019737039
O1CCOC12CCNC2 ZINC000019737088
Cn(c1)ncc1CN2CCNCC2 ZINC000019737221
NN[C@H]1[C@H](O)CCCC1 ZINC000019737431
NC(=O)[C@]1(C)CCCN1 ZINC000019749513
NC(=O)[C@@]1(C)CCCN1 ZINC000019749514
NCC1(C)OCCO1 ZINC000019779168
CC(=O)N(CC1)CCC1O ZINC000019780623
CC(=O)N1CCC[C@H]1CO ZINC000019781090
OCCN1CCN(CC)CC1 ZINC000019785886
OCCCN1CCOCC1 ZINC000019785895
NC[C@H](C)N(C)C ZINC000019794303
NC[C@@H](C)N(C)C ZINC000019794304
NC[C@H](C)N1CCN(CC)CC1 ZINC000019794311
NC[C@@H](C)N1CCN(CC)CC1 ZINC000019794312
NCc1nncn1C ZINC000019809501
C[C@@H](N)C(=O)NC1CC1 ZINC000019809580
CN[C@@H](C1=O)CCCCN1 ZINC000019813922
CN[C@H](C1=O)CCCCN1 ZINC000019813924
CN(C)CCN1CCNCC1 ZINC000019818808
C[C@@H](N)CN1CCN(C)CC1 ZINC000019821158
C[C@H](N)CN1CCN(C)CC1 ZINC000019821160
CC(=O)N(C)CCCN ZINC000019833890
OCCN1CCCNCC1 ZINC000019850229
NCCN1CCSCC1 ZINC000019850640
NCCN(CC1)CCC1CO ZINC000019852369
N1CCC[C@H]1CN2CCN(C)CC2 ZINC000019852648
OCCOC1CCNCC1 ZINC000019871780
OCCc1ncc[nH]1 ZINC000019926709
NC[C@H](C)CN1CCN(C)CC1 ZINC000019929702
NC[C@@H](C)CN1CCN(C)CC1 ZINC000019929704
C[C@@H](O)CN1CCOCC1 ZINC000019943445
C[C@H](O)CN1CCOCC1 ZINC000019943449
OCCO[C@@H]1CCCNC1 ZINC000019966611
OCCO[C@H]1CCCNC1 ZINC000019966612
N1CCN([C@]12C)C(=O)CC2 ZINC000020029323
N1CCN([C@@]12C)C(=O)CC2 ZINC000020029325
NC(=O)CNC(C)(C)C ZINC000020056724
N1CCC[C@@H]1CN2CCN(C)CC2 ZINC000020071620
NCCc1cnn(C)c1 ZINC000020074844
CN(C)[C@@H](CN)c1cnn(C)c1 ZINC000020075358
CN(C)[C@H](CN)c1cnn(C)c1 ZINC000020075360
NNCc1cnn(C)c1 ZINC000020075416
FC(F)S(=O)(=O)NC ZINC000020082724
Cc1c(C)n[nH]c(n1)=O ZINC000020159882
CC(=O)N1CCN(C)CC1 ZINC000020174575
CN(C)[C@@H]1CCNC1 ZINC000020216224
CN(C)[C@H]1CCNC1 ZINC000020216226
O=C1CNCCCN1 ZINC000020216293
OCC(CO)[C@@H]1CCNC1 ZINC000020216422
OCC(CO)[C@H]1CCNC1 ZINC000020216424
NCCN1CCCN(C)CC1 ZINC000020217605
NCCCN1CCCN(C)CC1 ZINC000020217606
OC[C@H]1CN(C)CCN1C ZINC000020230985
OC[C@H](N)Cc1ccccn1 ZINC000020268006
OC[C@@H](N)Cc1ccccn1 ZINC000020268009
OC[C@H](N)Cc1cccnc1 ZINC000020268010
OC[C@@H](N)Cc1cccnc1 ZINC000020268011
OC[C@H](N)Cc1ccncc1 ZINC000020268012
OC[C@@H](N)Cc1ccncc1 ZINC000020268014
C[n+](c1)ccn1C(=O)N2CCOCC2 ZINC000020281714
O=C(O)[C@H](C1)N[C@@H]([C@@H]12)C2 ZINC000020284276
C1CN(C)[C@H]([C@@H]12)CNC2 ZINC000020285680
CNC[C@@H](N1)CCC1=O ZINC000020285947
[C@@H]12C(=O)N[C@@H](CCC1)CNC2 ZINC000020286452
NC(=O)[C@H](C)NC ZINC000020307999
NC(=O)[C@@H](C)NC ZINC000020308002
CN(C)C(=O)[C@H](C)NC ZINC000020308004
CN(C)C(=O)[C@@H](C)NC ZINC000020308006
NC(=O)[C@H](C)NCC ZINC000020308068
NC(=O)[C@@H](C)NCC ZINC000020308070
CNC(=O)[C@H](C)NCC ZINC000020308078
CNC(=O)[C@@H](C)NCC ZINC000020308080
CN[C@@H]1CCN(C)C1 ZINC000020357609
CN[C@H]1CCN(C)C1 ZINC000020357611
CN1CCNCC12CCN(C)CC2 ZINC000020381079
CN(C1)CCc(c12)n[nH]c2N ZINC000020386686
NCCc1ncccn1 ZINC000020397286
NCc1ccnnc1 ZINC000020417407
NCCc1ccncn1 ZINC000020417455
CNCc1cn(C)nn1 ZINC000020417528
CNCc1ncno1 ZINC000020417870
[C@H]12CCN(C1)CCN2 ZINC000020418083
[C@@H]12CCN(C1)CCN2 ZINC000020418085
NC[C@@H](CC1=O)CN1 ZINC000020418145
NC[C@H](CC1=O)CN1 ZINC000020418148
CN[C@@H]1CCOC1 ZINC000020418296
CN[C@H]1CCOC1 ZINC000020418299
CNC[C@@H](CC1=O)CN1C ZINC000020438674
CNC[C@H](CC1=O)CN1C ZINC000020438678
C1NCC[C@H]1CN2CCOCC2 ZINC000020440470
C1NCC[C@@H]1CN2CCOCC2 ZINC000020440473
C1CC1N2C[C@@H](N)CC2=O ZINC000020440512
C1CC1N2C[C@H](N)CC2=O ZINC000020440517
NCc1cc(=O)cc[nH]1 ZINC000020440681
NCCN1CCCCO1 ZINC000020441340
n1ncn(c12)CCNCC2 ZINC000020441420
CN1[C@@H](CN)CCC1=O ZINC000020441732
CN1[C@H](CN)CCC1=O ZINC000020441735
C1NCCc(c12)nc(=O)[nH]c2 ZINC000020442195
OC[C@H]1CN(C)CCNC1 ZINC000020442412
OC[C@@H]1CN(C)CCNC1 ZINC000020442417
n1nc(C)n(c12)CCNCC2 ZINC000020442422
n1nc(C)n(c12)CCNC2 ZINC000020442442
O=C1NC[C@@H]([C@@H]12)CCNC2 ZINC000020442530
O=C1NC[C@H]([C@@H]12)CCNC2 ZINC000020442533
O=C1NC[C@@H]([C@H]12)CCNC2 ZINC000020442536
O=C1NC[C@H]([C@H]12)CCNC2 ZINC000020442539
CN1CC[C@@H](N)CC1=O ZINC000020442882
CN1CC[C@H](N)CC1=O ZINC000020442887
CNC(=O)c1ccnn1C ZINC000020442944
NCc1cc(=O)[nH]cc1 ZINC000020443026
NCc1ncnn1C ZINC000020443402
OCc1ncn(c12)CCNC2 ZINC000020445357
OCc1ncn(c12)CCCNC2 ZINC000020445361
CC(=O)NC1CNC1 ZINC000020445549
O=C(O)C1COC1 ZINC000020446316
O=C(O)C1CC(C1)O ZINC000020446487
C1CC(=O)N([C@H]12)CCNC2 ZINC000020446521
C1CC(=O)N([C@@H]12)CCNC2 ZINC000020446525
NCCc1ncc[nH]1 ZINC000020594000
[C@@H]12C(=O)N[C@@H](CC1)CNC2 ZINC000020930940
O=C1N[C@@H](CO)C[C@@H]([C@@H]12)C2 ZINC000020944878
C1CC1C(=O)OC2CNC2 ZINC000020975249
COC(=O)C1CNC1 ZINC000021297168
OCc1ccc(=O)[nH]c1 ZINC000021297324
O=C1CCCCN1N ZINC000021298954
CN(C)CCN1CCOCC1 ZINC000021299346
COC(=O)c1cccn1N ZINC000021303282
C1CNC[C@H]([C@H]12)OCCNC2 ZINC000021376907
C1CNC[C@@H]([C@H]12)OCCNC2 ZINC000021376911
C1CNC[C@H]([C@@H]12)OCCNC2 ZINC000021376914
C1CNC[C@@H]([C@@H]12)OCCNC2 ZINC000021376918
CC[C@@H]1CNCCN1 ZINC000021953237
CC[C@H]1CNCCN1 ZINC000021953239
CO[C@H]([C@H]1N)COC1 ZINC000021953277
C1NC[C@H](O)[C@H]1N2CCCCC2 ZINC000021953301
C1NC[C@H](O)[C@H]1N2CCCC2 ZINC000021953320
CN(C)CCN1CCCNCC1 ZINC000021964086
CN[C@H]1CCNC1 ZINC000021981480
OCCCN1CCS(=O)CC1 ZINC000021983467
COC(=O)[C@@H]1C[C@@H](F)CN1 ZINC000021985164
OCCCN1CCNCC1 ZINC000021986579
OCC[C@@H](N1)CCC1=O ZINC000021997956
COC(=O)[C@@H]1C[C@H](F)CN1 ZINC000022001763
CN(C)[C@@H]1[C@@H](O)COC1 ZINC000022002047
O=C1CO[C@@H]([C@@H]12)OCC2 ZINC000022012701
n1[nH]c(=O)n(C)c1OC ZINC000022013429
OCc1ncccn1 ZINC000022016724
CN1C[C@H](C[C@H]12)NC2 ZINC000022026847
C1CC1C(=O)CN2CCNCC2 ZINC000022028586
CCN[C@@H]1CCNC1 ZINC000022028694
CCN[C@H]1CCNC1 ZINC000022028698
COC[C@@H](C)N1CCNCC1 ZINC000022029039
NCCCN1CCNCC1 ZINC000022029129
C[C@H]1[C@H](C)NCCN1 ZINC000022033489
C[C@@H]1[C@@H](C)NCCN1 ZINC000022033493
OC[C@@H]1CN(C)CCN1C ZINC000022035354
FC(F)(F)[C@@H](O)CN1CCNCC1 ZINC000022043760
FC(F)(F)[C@H](O)CN1CCNCC1 ZINC000022043763
C1CC1[C@H](O)CN2CCNCC2 ZINC000022043778
C1CC1[C@@H](O)CN2CCNCC2 ZINC000022043781
OC[C@@H]1C=C[C@@H](C1)N ZINC000022048267
OCc1ncnn1C ZINC000022060844
Cc1n[nH]c(=O)o1 ZINC000022112808
CN(C)CCN(CC1)CCC1N ZINC000022143915
CCCS(=O)(=O)NC ZINC000022164967
NCCC(=O)NCC ZINC000022178213
OCCN(CC1)CCC1N ZINC000022178285
CNCCN1CCCC1=O ZINC000022199479
NCCNC(=O)C1CCC1 ZINC000022209386
NCCn1ccccc1=O ZINC000022220049
n1c[nH]cc1CN2CCNCC2 ZINC000022442711
C1N[C@@H](C)CN([C@H]12)C[C@@H](C2)O ZINC000022464632
C1NCC[C@H]1N2CCOCC2 ZINC000022467276
C1NCC[C@@H]1N2CCOCC2 ZINC000022467281
CN(C)CCN1CCN(C)CC1 ZINC000022574477
OCCN1C[C@@H](C)NC[C@H]1C ZINC000022584205
OCCN1C[C@@H](C)NC[C@@H]1C ZINC000022584210
OCCN1C[C@H](C)NC[C@H]1C ZINC000022584214
C1CNCCN1Cc2ccnn2C ZINC000022763285
C1CNCCN1Cc2nccn2C ZINC000022913505
CN1C[C@@H](C[C@@H]12)NC2 ZINC000022913593
CN(C1)C[C@H]([C@H]12)NCC2 ZINC000022921637
CN(C1)C[C@H]([C@@H]12)NCC2 ZINC000022921641
COC[C@H](C)N1CCNCC1 ZINC000022942227
C[C@@H](N)CN1CCCC1=O ZINC000023068168
C[C@H](N)CN1CCCC1=O ZINC000023068170
CNCCN1CCOCC1 ZINC000023093598
C1CN(CC2)C[C@H](C12)N3CCNCC3 ZINC000023093599
C1CN(CC2)C[C@@H](C12)N3CCNCC3 ZINC000023093600
NCCN(C1)CCC[C@H]1CO ZINC000023093677
NCCN(C1)CCC[C@@H]1CO ZINC000023093678
CNCCN1CCN(C)CC1 ZINC000023093809
CNC[C@@H](C)N1CCOCC1 ZINC000023093831
CNC[C@H](C)N1CCOCC1 ZINC000023093835
C1NCC1N2CCOCC2 ZINC000023094049
C1CC1(CN)CN2CCN(C)CC2 ZINC000023094189
CC(=O)CN1CCN(C)CC1 ZINC000023094201
NCC[C@H](C)N1CCN(C)CC1 ZINC000023094222
NCC[C@@H](C)N1CCN(C)CC1 ZINC000023094223
CC[C@@H](CN)N1CCN(C)CC1 ZINC000023094244
CC[C@H](CN)N1CCN(C)CC1 ZINC000023094245
C1CN(C)[C@H]([C@H]12)CNC2 ZINC000023249381
CC1(C)CNCCN1 ZINC000023292456
CN(C)[C@@H]1[C@H](NC)COC1 ZINC000023354514
CN(C)[C@@H]1[C@@H](NC)COC1 ZINC000023354516
CN(C)[C@H]1[C@H](NC)COC1 ZINC000023354519
CN(C)[C@H]1[C@@H](NC)COC1 ZINC000023354521
OC[C@@H](O)C[n+]1ccccc1 ZINC000023375171
OC[C@H](O)C[n+]1ccccc1 ZINC000023375174
O=C1CC[C@H](N)CN1 ZINC000023508752
C1CNC(=O)[C@]12CCCNC2 ZINC000023508756
C1CNC(=O)[C@@]12CCCNC2 ZINC000023508759
O=C1[C@H](CO)CCCCN1 ZINC000023703317
O=C1[C@@H](CO)CCCCN1 ZINC000023703320
CCN1CCNCCC1=O ZINC000023704293
C1CC1N2C[C@@H](O)CC2=O ZINC000023847488
C1CC1N2C[C@H](O)CC2=O ZINC000023847491
C1OCC1N(C)C2CNC2 ZINC000023887053
C1CCN1C(=O)C2CNC2 ZINC000023887273
C1OCC1N2CCNCC2 ZINC000023891114
C1CCN1[C@@H]2[C@H](O)COC2 ZINC000023902702
C1CCN1[C@@H]2[C@@H](O)COC2 ZINC000023902706
C1CCN1[C@H]2[C@H](O)COC2 ZINC000023902709
C1CCN1[C@H]2[C@@H](O)COC2 ZINC000023902711
C1NCC1N2CCCC2=O ZINC000023903555
Cn1cnnc1C2CNC2 ZINC000023908324
N[C@H]1[C@@H](C1)N2CCOCC2 ZINC000023919506
O=C(O)[C@H]1[C@H]([C@H]12)CNCC2 ZINC000023929606
C1OC[C@@H](C(=O)[C@@H]12)CNC2 ZINC000024112053
N1CCO[C@@H]([C@@H]12)COCC2 ZINC000024181227
N1CCO[C@H]([C@@H]12)COCC2 ZINC000024181230
N1CCO[C@@H]([C@H]12)COCC2 ZINC000024181233
N1CCO[C@H]([C@H]12)COCC2 ZINC000024181236
N1CCO[C@@H]([C@@H]12)CCOC2 ZINC000024181251
N1CCO[C@H]([C@@H]12)CCOC2 ZINC000024181254
N1CCO[C@@H]([C@H]12)CCOC2 ZINC000024181257
N1CCO[C@H]([C@H]12)CCOC2 ZINC000024181260
O1CCO[C@H]([C@@H]12)CNCC2 ZINC000024181279
C1OCCN([C@H]12)CCNC2 ZINC000024181433
C1OCCN([C@@H]12)CCNC2 ZINC000024181436
C1C[C@@H](CO)n(c12)ncn2 ZINC000024307183
C1C[C@H](CO)n(c12)ncn2 ZINC000024307190
n1nc(CO)n(c12)CCC2 ZINC000024397782
c1nc(CO)n(c12)CCNC2 ZINC000024539106
NCc(cn1)n(c12)CCOC2 ZINC000024539421
n1cc(CO)n(c12)CCOC2 ZINC000024539426
CCc(nn1)n(c12)CCNC2 ZINC000024539693
OCc1cnn(c12)CCNC2 ZINC000024565193
C1CNCc(c12)nc[nH]c2=O ZINC000024625259
C1OCCc(c12)nc[nH]c2=O ZINC000024625336
OCc1n[nH]c(c12)CCOC2 ZINC000024731328
CN(C)C1OCCO1 ZINC000025623654
O1CCN(C12)CCO2 ZINC000025623688
NC(=O)[C@@H]1CCCO1 ZINC000025695562
OCCN(CC1)CCC1O ZINC000025695633
O=C1NC[C@H]([C@H]12)NCCC2 ZINC000025877787
n1cc(N)n(c12)CCOC2 ZINC000026039426
C1CNCCC1N2CCNCC2 ZINC000026385429
CNCc1ncon1 ZINC000026461233
CN(C)[C@H]1[C@@H](O)COC1 ZINC000026894007
CN(C)[C@H]1[C@H](O)COC1 ZINC000026894010
CN(C)[C@@H]1[C@H](O)COC1 ZINC000026894012
n1cnn(c12)CCNC2 ZINC000026894602
NCCN(C1)CC[C@@H]1O ZINC000026895066
OC[C@@H](N)C1CCOCC1 ZINC000026896513
OC[C@H](N)[C@@H]1CCOC1 ZINC000026896514
OC[C@@H](N)[C@@H]1CCOC1 ZINC000026896516
OC[C@@H](N)[C@H]1CCOC1 ZINC000026896518
C[C@@H]1CCNCCN1 ZINC000026896557
C[C@H]1CCNCCN1 ZINC000026896559
CC(C)[C@@H](O)CN ZINC000026896602
CC(C)[C@H](O)CN ZINC000026896604
CC1CNCCNC1 ZINC000026896720
C1NCCC12CCNC2 ZINC000026897713
CN(C1)C[C@H]([C@H]12)CNC2 ZINC000026898418
CN(C1)C[C@H]([C@@H]12)CNC2 ZINC000026898421
CN(C1)C[C@@H]([C@H]12)CNC2 ZINC000026898424
OCC[C@@H]1CCNC1 ZINC000026898452
OCC[C@H]1CCNC1 ZINC000026898454
OCC1(N)CCC1 ZINC000026899558
Cc1nnc(N)n1C ZINC000028531853
O=C1CCCNN1 ZINC000028766733
O=C(O)[C@H](C)CNC ZINC000028769715
O=C(O)[C@@H](C)CNC ZINC000028769717
C1CN(C)CCS1(=O)=O ZINC000029786705
OCc1nc(C)no1 ZINC000029866029
C1OC[C@@H]([C@H]1N)N2CCCC2 ZINC000029866056
CC(C)O[C@@H]1[C@@H](O)CNC1 ZINC000029866063
n1ccn(c12)CCNC2 ZINC000030678311
O=C1[C@H](F)CNCC1 ZINC000031176432
O=C1[C@@H](F)CNCC1 ZINC000031176434
FC(F)(F)C(=O)N1CCNCC1 ZINC000031829383
CC(=O)N1CCC[C@@H]1CO ZINC000031870182
OCCN(C1)CCC[C@@H]1N ZINC000031993073
CCN1CCN(CC1)[C@@H]2CCNC2 ZINC000031994378
CCN1CCN(CC1)[C@H]2CCNC2 ZINC000031994380
OCCN(C)[C@@H]1CCNC1 ZINC000031996658
OCCN(C)[C@H]1CCNC1 ZINC000031996663
C[C@@H](O)CNCC ZINC000032005322
C[C@H](O)CNCC ZINC000032005324
CC(C)(O)CNC ZINC000032005327
CC(=O)NC(C)(C)CO ZINC000032005382
C1O[C@H](CN)CN([C@@H]12)CCC2 ZINC000032005776
C1O[C@@H](CN)CN([C@@H]12)CCC2 ZINC000032005779
C[C@@H](O)CN1CCN(C)CC1 ZINC000032005834
C[C@H](O)CN1CCN(C)CC1 ZINC000032005836
NC(=O)[C@@H](C)N1CCCC1 ZINC000032016233
NC(=O)[C@H](C)N1CCCC1 ZINC000032016234
CN1CCCC[C@H](C1=O)N ZINC000032098737
CC1(C)[C@@H](O)C(=O)NC1 ZINC000032107019
O1CCN(C)CC1=O ZINC000032150505
[C@@H]12CO[C@H](O2)C[C@H](C1)O ZINC000032183006
COC(=O)[C@@H]1[C@H](C1)CO ZINC000032184058
Cc1c(=O)nc(C)[nH]n1 ZINC000032190994
CN(C1)CC(C(=O)C12)CN(C)C2 ZINC000032195815
CNC[C@@H]1CCCN1 ZINC000032218012
CNC[C@H]1CCCN1 ZINC000032218013
C[C@@H](O)C(OC)OC ZINC000032223723
C[C@H](O)C(OC)OC ZINC000032223725
[C@@H]12CC[C@H](N2C)CNC(=O)C1 ZINC000032226512
O[C@H]1C=CC[C@H]1O ZINC000032226584
O[C@H]1C=CC[C@@H]1O ZINC000032226586
O[C@@H]1C=CC[C@H]1O ZINC000032226588
O[C@@H]1C=CC[C@@H]1O ZINC000032226590
CNC(=O)c1c[nH]cn1 ZINC000032249807
OCCc1nccn1C ZINC000032249907
NCCN1CCCC[C@@H]1CO ZINC000032445488
NCCN1CCCC[C@H]1CO ZINC000032445489
NCCN(C1)CCC[C@H]1O ZINC000032445490
NCCN(C1)CCC[C@@H]1O ZINC000032445491
CNC(=O)c1cnn(C)c1 ZINC000032611378
OCc1nnc(C)n1C ZINC000032628128
COC(=O)C1CC(C1)N ZINC000032628938
O=C(O)[C@@]12[C@@H](C1)NCC2 ZINC000032629507
O=C(O)[C@]12[C@H](C1)NCC2 ZINC000032629509
O=C(O)[C@@]12[C@@H](C1)CNC2 ZINC000032629511
O=C(O)[C@]12[C@H](C1)CNC2 ZINC000032629512
NCC[C@@H](CN1)CCC1=O ZINC000032914987
NCC[C@H](CN1)CCC1=O ZINC000032914988
OC[C@H]1CN(C)CCO1 ZINC000032915158
OC[C@@H]1CN(C)CCO1 ZINC000032915159
C1N[C@@H](C)CN([C@@H]12)C[C@@H](C2)O ZINC000032919528
N[C@H]1C[C@H](O)CC1 ZINC000033358875
CCN(C1)C[C@@H]([C@H]1N)OC ZINC000033414629
OC[C@H](C)n1cncn1 ZINC000033414651
OC[C@@H](C)n1cncn1 ZINC000033414652
CN(C1)C[C@@H]([C@H]1N)OC ZINC000033414657
CNC(=O)[C@H](N)CC ZINC000033414667
CNC(=O)[C@@H](N)CC ZINC000033414669
CNC(=O)C[C@H](C)NC ZINC000033414672
CNC(=O)C[C@@H](C)NC ZINC000033414673
CCO[C@H]([C@H]1N)CN(C)C1 ZINC000033414674
CC(=O)N(C1)CCC[C@H]1O ZINC000033414682
CC(=O)N(C1)CCC[C@@H]1O ZINC000033414683
COCCN(C1)CC[C@H]1N ZINC000033426859
COCCN(C1)CC[C@@H]1N ZINC000033426860
OC[C@@H](O)Cn1ccnc1 ZINC000033506244
OC[C@H](O)Cn1ccnc1 ZINC000033506245
CN[C@@H]1[C@@H](OC)CNC1 ZINC000033791774
CN1[C@H](O)CCC1=O ZINC000033949363
OC[C@@H](C)[C@@H](C)N ZINC000033961343
OC[C@@H]1C=C[C@H](C1)N ZINC000033961351
C1C[C@H](CO)CN([C@@H]12)CCNC2 ZINC000033992192
OC[C@H](CO1)CC1=O ZINC000034049571
OC[C@@H](CO1)CC1=O ZINC000034049572
C1C[C@@H](CO)CN([C@H]12)CCNC2 ZINC000034049689
NCc1cccc(=O)[nH]1 ZINC000034090338
C1C[C@@H](CO)CN([C@@H]12)CCNC2 ZINC000034115531
O=C1C[C@@H](C)NN1C ZINC000034121209
O=C1C[C@H](C)NN1C ZINC000034121210
O=C1CN(C)CCN1 ZINC000034129365
NC[C@H]1[C@@H](C1)CO ZINC000034135310
NC[C@@H]1[C@H](C1)CO ZINC000034135311
O=c1[nH]c(C)nc(c12)CCNC2 ZINC000034135550
CCN(C1)CC1O ZINC000034161147
O[C@@H]1CN(C)CCOC1 ZINC000034195474
O[C@H]1CN(C)CCOC1 ZINC000034195476
COC(=O)[C@H]1C[C@H](F)CN1 ZINC000034212665
COC(=O)[C@H]1C[C@@H](F)CN1 ZINC000034212666
CCNC(=O)C[C@@H](C)O ZINC000034245870
CCNC(=O)C[C@H](C)O ZINC000034245872
NC[C@@]1(C)CCNC1 ZINC000034255585
NC[C@]1(C)CCNC1 ZINC000034255587
OC[C@@H]1[C@@H](C1)CO ZINC000034255811
NC(=O)[C@H]1CCCN1C ZINC000034256744
NC(=O)[C@@H]1CCCN1C ZINC000034256746
CN(C1)C(=O)CC1=O ZINC000034265013
N[C@H]1C[C@@H](O)CC1 ZINC000034266428
N[C@@H]1C[C@@H](O)CC1 ZINC000034266429
N[C@@H]1C[C@H](O)CC1 ZINC000034266430
COCc1nccc(=O)[nH]1 ZINC000034267452
COCc1cc(=O)[nH]cn1 ZINC000034267503
CC[C@H](O)CN1CCNCC1 ZINC000034273710
CC[C@@H](O)CN1CCNCC1 ZINC000034273711
OC[C@@H]1CC[C@@H](N1)CO ZINC000034277874
OC[C@@H]1CC[C@H](N1)CO ZINC000034277875
OC[C@H]1CC[C@@H](N1)CO ZINC000034277876
CCc1n[nH]c(=O)o1 ZINC000034283408
C[C@H](O)C(=O)N1CCCC1 ZINC000034285369
C[C@@H](O)C(=O)N1CCCC1 ZINC000034285370
O=C1CC[C@@H](O1)O ZINC000034300439
[C@@H]12[C@H](O)CN(C2)CC1 ZINC000034301001
[C@H]12[C@H](O)CN(C2)CC1 ZINC000034301002
OC[C@H](N1)CCCC1=O ZINC000034307203
OC[C@@H](N1)CCCC1=O ZINC000034307204
C[C@]1(O)CCNC1 ZINC000034321169
C[C@@]1(O)CCNC1 ZINC000034321170
CN(C)C[C@]1(O)CCNC1 ZINC000034321171
CN(C)C[C@@]1(O)CCNC1 ZINC000034321172
NCC1(O)CCNCC1 ZINC000034321185
COC(=O)[C@@H](CF)N ZINC000034326189
COC(=O)[C@H](CF)N ZINC000034326190
NCCN(C)CC ZINC000034328145
C[C@@H](O)CN1CCNC[C@H]1C ZINC000034328147
C[C@@H](O)CN1CCNC[C@@H]1C ZINC000034328148
C1NCC[C@H]1CN2CCN(C)CC2 ZINC000034332125
C1NCC[C@@H]1CN2CCN(C)CC2 ZINC000034332126
CCNC[C@@H]1CNCCO1 ZINC000034336353
CCNC[C@H]1CNCCO1 ZINC000034336355
OCCN1CCNC[C@H]1C ZINC000034355599
OCCN1CCNC[C@@H]1C ZINC000034355600
OCC1CC(C1)N ZINC000034364117
CO[C@@H]1[C@H](OC)CNC1 ZINC000034364340
CO[C@@H]1[C@@H](OC)CNC1 ZINC000034364341
CO[C@H]1[C@H](OC)CNC1 ZINC000034364342
NC[C@](C12)(O)CN(CC1)CC2 ZINC000034364648
NC[C@@](C12)(O)CN(CC1)CC2 ZINC000034364650
CNc([nH]1)nccc1=O ZINC000034369843
NC[C@@H](O)C1CC1 ZINC000034384225
NC[C@H](O)C1CC1 ZINC000034384226
CN(C)C1(C)CNC1 ZINC000034384385
CNC(=O)COC ZINC000034402230
CN1[C@H](CO)CCC1=O ZINC000034402648
COC(C)(CN)OC ZINC000034406441
COC[C@@H]1CNCCO1 ZINC000034410861
COC[C@H]1CNCCO1 ZINC000034410862
O=S1(=O)[C@H](C)CNCC1 ZINC000034412336
O=S1(=O)[C@@H](C)CNCC1 ZINC000034412337
CN1CCC[C@@H](C1=O)N ZINC000034425124
CN1CCC[C@H](C1=O)N ZINC000034425126
CC(=O)O[C@@H]1CCNC1 ZINC000034445509
CC(=O)O[C@H]1CCNC1 ZINC000034445511
CN1CCO[C@H]([C@@H]12)CNC2 ZINC000034453760
CN1CCO[C@@H]([C@@H]12)CNC2 ZINC000034453762
n1nc(O)n(c12)CCC2 ZINC000034467475
CN(C1)CCC12CNC2 ZINC000034468368
C1NCC(=C12)CNC2 ZINC000034496577
O=c1[nH]c(=O)n(C)c(c12)CCC2 ZINC000034498074
n1nccn1[C@@H]2CCNC2 ZINC000034501358
n1nccn1[C@H]2CCNC2 ZINC000034501361
N1C[C@@H](CO)CC1=O ZINC000034513997
N1C[C@H](CO)CC1=O ZINC000034513998
C1CC12CNCCN2 ZINC000034536993
NCC(=O)N(C)CC ZINC000034537009
[C@H]12C(=O)CN(C2)CC1 ZINC000034539557
NC(=O)[C@@H]1CCCN1CC ZINC000034539877
N1C[C@H](CO)CCC1=O ZINC000034548648
N1C[C@@H](CO)CCC1=O ZINC000034548650
CS(=O)(=O)N1CC=CC1 ZINC000034551439
C[n+](c1)cn(c12)C(=O)NCC2 ZINC000034555277
CN[C@H](C1=O)CCN1 ZINC000034559986
OCCc1cc[nH]n1 ZINC000034561946
OCC(=O)NCC ZINC000034588014
CNC(=O)CCO ZINC000034588017
OCCC(=O)NCC ZINC000034588018
CN1CCCS1(=O)=O ZINC000034592300
O=C(O)[C@@H](C1)N[C@@H]([C@@H]12)C2 ZINC000034595863
CN1CCOCC1=O ZINC000034598855
C[C@]1(N)CCNC1 ZINC000034601398
C[C@@]1(N)CCNC1 ZINC000034601399
NCCN1CCC1 ZINC000034615861
NCc1ncn(n1)C ZINC000034617704
CC(=O)N(C1)CC1O ZINC000034621547
N=C(N)[C@H](C)OC ZINC000034622802
N=C(N)[C@@H](C)OC ZINC000034622804
Nc1c(=O)n(C)ccc1 ZINC000034628466
O=C1[C@@H](N)CCO1 ZINC000034689286
COC(=O)[C@H](C)N ZINC000034702232
COC(=O)[C@@H](C)N ZINC000034702233
OCc1nncn1C ZINC000034723020
C1CN(C)CCC1ON ZINC000034724168
NC[C@H]1COCO1 ZINC000034732439
NC[C@@H]1COCO1 ZINC000034732441
OC[C@H](C1)NC(=O)C1(C)C ZINC000034742090
C[C@H]1CNC[C@H](C)N1 ZINC000034781149
C[C@@H]1CNC[C@@H](C)N1 ZINC000034781150
COC(=O)CNC ZINC000034781262
O=C1[C@H](N)CCO1 ZINC000034781669
CC[C@H](CN1)NCC1=O ZINC000034797532
CC[C@@H](CN1)NCC1=O ZINC000034797533
NCC(=O)OCC ZINC000034800260
NC(=O)[C@H]1CCCOC1 ZINC000034924708
NC(=O)[C@@H]1CCCOC1 ZINC000034924709
OC[C@H](C)N1CCOCC1 ZINC000034925166
OC[C@@H](C)N1CCOCC1 ZINC000034925167
OC[C@]1(C)[C@H](CO)CNC1 ZINC000034927149
OCc1cccc(=O)[nH]1 ZINC000034928996
[C@@H]12C(=O)O[C@@H](C1)CN2 ZINC000035050079
CC(=O)NCCNC ZINC000035139552
COC(=O)[C@@H](N)CC ZINC000035186321
COC(=O)[C@H](N)CC ZINC000035186322
OCc1cc(=O)cc[nH]1 ZINC000035245819
NCC(=O)OC(C)C ZINC000035250750
C1NCC(=O)N([C@H]12)CCCC2 ZINC000035270119
C1NCC(=O)N([C@@H]12)CCCC2 ZINC000035270120
CCN1C[C@@H](C)NCC1=O ZINC000035270126
CN1C[C@H](C)NCC1=O ZINC000035270127
CN1C[C@@H](C)NCC1=O ZINC000035270128
C1CCN([C@H]12)C(=O)CNC2 ZINC000035270177
C1CCN([C@@H]12)C(=O)CNC2 ZINC000035270178
C1CCN([C@H]12)C(=O)CCNC2 ZINC000035270183
C1CCN([C@@H]12)C(=O)CCNC2 ZINC000035270185
[C@H]12CCCN(C1)C(=O)CNC2 ZINC000035270187
[C@@H]12CCCN(C1)C(=O)CNC2 ZINC000035270190
NC[C@@H](O)[C@@H]1CCOC1 ZINC000035278906
NC[C@@H](O)[C@H]1CCOC1 ZINC000035278908
NC[C@H](O)[C@@H]1CCOC1 ZINC000035278910
NC[C@H](O)[C@H]1CCOC1 ZINC000035278913
Cc1c(O)cc(=O)n(n1)C ZINC000035287401
O=C1CC[C@@H](N)CN1 ZINC000035571206
OCCN(CC1)CCC1CO ZINC000035649708
OCCN(CCO1)C[C@H]1C ZINC000035649766
OCCN(CCO1)C[C@@H]1C ZINC000035649767
OCCN1CCCCC1=O ZINC000035650083
CNC(CC1)CCS1(=O)=O ZINC000035652058
CNCc1nnc(C)n1C ZINC000035695721
NCc1nnc(C)n1C ZINC000035695728
Cn(c1)ncc1N(C2)CC[C@@H]2N ZINC000035737987
Cn(c1)ncc1N(C2)CC[C@H]2N ZINC000035737988
COC(=O)[C@@H](C)CN ZINC000035757368
COC(=O)[C@H](C)CN ZINC000035757370
NCCN1CCOC[C@H]1C ZINC000035774144
NCCN1CCOC[C@@H]1C ZINC000035774147
NC(=O)[C@H](C1)N[C@H]([C@H]12)C2 ZINC000035822569
C1O[C@H](CN)CN([C@H]12)CCC2 ZINC000036092206
C1O[C@@H](CN)CN([C@H]12)CCC2 ZINC000036092207
CNC(=O)c1cn[nH]c1 ZINC000036164890
NCCN(CC1)CCC1N(C)C ZINC000036191296
CC(=O)NC1CC(C1)N ZINC000036256443
CCC(=O)N[C@@H]1CCNC1 ZINC000036286643
CCC(=O)N[C@H]1CCNC1 ZINC000036286645
C1CC1C(=O)N[C@@H]2CCNC2 ZINC000036286966
C1CC1C(=O)N[C@H]2CCNC2 ZINC000036286967
OCCNC1CCOCC1 ZINC000036304600
NCC1(O)CCOCC1 ZINC000036305029
CO[C@@H]([C@H]1N)COCC1 ZINC000036305611
CO[C@H]([C@H]1N)COCC1 ZINC000036305613
CO[C@@H]([C@@H]1N)COCC1 ZINC000036305616
CO[C@H]([C@@H]1N)COCC1 ZINC000036305618
CN1CCCNCC1=O ZINC000036377982
FC(F)(F)[C@H](O)CN ZINC000036378398
O=C(O)CC1CNC1 ZINC000036419596
OC[C@H](C1)NC(=O)C1(F)F ZINC000036419742
C1N[C@@H](CO)CN([C@H]12)CCC2 ZINC000036447957
O=S1(=O)CC(=O)CCC1 ZINC000036455741
C1CC12[C@H](N)CNC2 ZINC000036458495
O=C(O)C1(CO)CC1 ZINC000036466063
NCCn(nn1)cc1CC ZINC000036719728
NN[C@H]1[C@H](O)CCC1 ZINC000036720722
CNC(=O)[C@H](C)O ZINC000036757534
CNC(=O)[C@@H](C)O ZINC000036757535
OCc1ncon1 ZINC000036757551
OCC(=O)N(C)C ZINC000036757553
OCc1ncno1 ZINC000036757698
COC(=O)CN(C)C ZINC000036773880
CCNC(=O)[C@@H](N)CC ZINC000036871032
CCNC(=O)[C@H](N)CC ZINC000036871033
CN(C)C(=O)[C@@H](N)CC ZINC000036871408
CN(C)C(=O)[C@H](N)CC ZINC000036871409
CNC(=O)[C@@H](N)CCC ZINC000036872596
CNC(=O)[C@H](N)CCC ZINC000036872597
NC[C@@H](N)C1CC1 ZINC000036884014
NC[C@H](N)C1CC1 ZINC000036884015
C[C@@H](N)C(=O)N(C)CC ZINC000037078906
C[C@H](N)C(=O)N(C)CC ZINC000037078908
N=C(N)N(C)C1CC1 ZINC000037081261
COC(=O)[C@@H]1C=CCN1 ZINC000037246256
COC(=O)[C@H]1C=CCN1 ZINC000037246257
CN1CCN(CC1)[C@@H]2CCCNC2 ZINC000037246824
CN1CCN(CC1)[C@H]2CCCNC2 ZINC000037246827
CNC(=O)C[C@H](C)N ZINC000037475650
CNC(=O)C[C@@H](C)N ZINC000037475651
[nH]1ccnc1CN2CCNCC2 ZINC000037482610
Cn(c1)ncc1N2CCNCC2 ZINC000037483279
CC(C)S(=O)(=O)NC ZINC000037657488
NCC(=O)N(C)CC(F)(F)F ZINC000037664894
C1CC[C@@H](O)[C@H]1N2CCNCC2 ZINC000037689478
C1CC[C@@H](O)[C@@H]1N2CCNCC2 ZINC000037689479
C1CC[C@H](O)[C@H]1N2CCNCC2 ZINC000037689480
C1CC[C@H](O)[C@@H]1N2CCNCC2 ZINC000037689481
NN[C@@H]1[C@H](O)CCC1 ZINC000037693452
NN[C@@H]1[C@@H](O)CCC1 ZINC000037693453
NN[C@H]1[C@@H](O)CCC1 ZINC000037693454
NN[C@@H]1[C@@H](O)CCCC1 ZINC000037693456
CC(C)(O)CNN ZINC000037693458
C[C@H](O)CN(CC1)CCC1O ZINC000037693759
C[C@@H](O)CN(CC1)CCC1O ZINC000037693760
NCCNC1CCN(C)CC1 ZINC000037712284
NC(=O)C(C)(C)NC ZINC000037869771
CN[C@H](C(=O)N)CC ZINC000037869983
CN[C@@H](C(=O)N)CC ZINC000037869984
C1CC1CN[C@H]2[C@@H](O)COC2 ZINC000037873518
C1CC1CN[C@@H]2[C@@H](O)COC2 ZINC000037873519
C1CC1CN[C@H]2[C@H](O)COC2 ZINC000037873520
C1CC1CN[C@@H]2[C@H](O)COC2 ZINC000037873521
CNC[C@H](CC1)CS1(=O)=O ZINC000038084112
CNC[C@@H](CC1)CS1(=O)=O ZINC000038084113
OCC(C)(C)N1CCNCC1 ZINC000038120554
CC[C@@H](CO)N1CCNCC1 ZINC000038120863
CC[C@H](CO)N1CCNCC1 ZINC000038120864
CN[C@@H](CO)c1cnn(C)c1 ZINC000038121337
CN[C@H](CO)c1cnn(C)c1 ZINC000038121338
CNC1(CO)CCOCC1 ZINC000038121379
C[C@@H]1CNC[C@H](C)N1 ZINC000038193751
OCc1cc(=O)[nH]cc1 ZINC000038233817
C[C@@]1(N)C(=O)NCCC1 ZINC000038233844
n1ccn(c12)C[C@@H](C2)O ZINC000038265142
O=C1[C@@H](C)N[C@H](C)CN1 ZINC000038281974
C1NC[C@H]([C@H]12)NCCC2 ZINC000038338210
C1NC[C@@H]([C@@H]12)NCCC2 ZINC000038339070
CN[C@H](CO1)CC1=O ZINC000038339203
CN[C@@H](CO1)CC1=O ZINC000038339205
OCCn1cc[n+](C)c1 ZINC000038340576
O=S1(=O)CCCNCC1 ZINC000038343230
O=C(O)C12CC(F)(C1)CN2 ZINC000038343255
[C@@H]12CC[C@H](N2)CNC(=O)C1 ZINC000038343328
[C@H]12[C@H](O)C[C@@H](N2)CC1 ZINC000038433615
CN1CC[C@@H](C1=O)O ZINC000038482033
CN1CC[C@H](C1=O)O ZINC000038482034
FC1(F)CNCCNC1 ZINC000038523125
CNC1CN(C)C1 ZINC000038526269
CCC1(O)CNC1 ZINC000038526284
C1CC1C2(O)CNC2 ZINC000038526286
FC(F)(F)C1(O)CNC1 ZINC000038526288
O=C1CC(=O)NCC1 ZINC000038530209
NCCN(C1)CC[C@H]1O ZINC000038531428
NC[C@H]1CCCN1 ZINC000038531907
OCC(C1)CC1=O ZINC000038540886
OCC1(F)COC1 ZINC000038540904
OCc1ncn(n1)C ZINC000038582180
O=C1CO[C@@H]([C@H]12)OCC2 ZINC000038582212
O=C1CO[C@H]([C@H]12)OCC2 ZINC000038582213
O=C1CO[C@H]([C@@H]12)OCC2 ZINC000038582214
CN(C)C1CNC1 ZINC000038592878
CC(C)[C@H](N)CN ZINC000038644412
CC(C)[C@@H](N)CN ZINC000038644415
C[C@@H]1C[C@H](O)CN1 ZINC000038652703
C[C@H]1C[C@H](O)CN1 ZINC000038652707
C[C@@H]1C[C@@H](O)CN1 ZINC000038652711
C[C@H]1C[C@@H](O)CN1 ZINC000038652714
NC[C@H]1COCCN1C ZINC000038759314
NC[C@@H]1COCCN1C ZINC000038759317
CC1(C)CN=C(N)NC1 ZINC000038843267
OC1CCN(N)CC1 ZINC000038863528
NCC1(C)CNC1 ZINC000038864192
[O-][n+]1ccccc1N2CCNCC2 ZINC000038886539
O=C(O)C1[C@@H]([C@@H]12)COC2 ZINC000038887530
NC[C@@H]1CN(C)CCN1C ZINC000038915906
CC(=O)N(C1)CC[C@H]1O ZINC000038948624
C1NC(=O)CC12CCNCC2 ZINC000039018058
COc1c(F)c[nH]c(n1)=O ZINC000039053451
COCCN(C1)CC[C@H]1O ZINC000039058921
O1C[C@@H](O)CC12CCNCC2 ZINC000039059883
O1C[C@H](O)CC12CCNCC2 ZINC000039059885
CNC(=O)c1cn(C)cn1 ZINC000039063729
NC(=O)[C@@H]1C[C@H](C)CCN1 ZINC000039064136
NC(=O)[C@@H]1C[C@@H](C)CCN1 ZINC000039064138
NC(=O)[C@H]1C[C@H](C)CCN1 ZINC000039064140
NC(=O)[C@H]1C[C@@H](C)CCN1 ZINC000039064142
C1N[C@H](C(=O)N)CC1(F)F ZINC000039064630
O=C1[C@@H](C)N(C)CCN1 ZINC000039077644
O=C1[C@H](C)N(C)CCN1 ZINC000039077645
CN1CCNCCC1=O ZINC000039077679
O=C1CN(CC)CCN1 ZINC000039077681
O=C1[C@@H](CO)CCN1C ZINC000039077718
O=C1[C@H](CO)CCN1C ZINC000039077719
OC[C@@H]1C[C@@H](O)CN1C ZINC000039077911
FCCN1CCNCC1 ZINC000039077947
NCc1cc(=O)n(C)cc1 ZINC000039078376
OCc1cc(=O)n(C)cc1 ZINC000039078594
N1CCN(C(=O)C)C[C@@H]1C ZINC000039079006
N1CCN(C(=O)C)C[C@H]1C ZINC000039079064
OCC[C@@H]1CN(C)CCN1 ZINC000039079348
OCC[C@H]1CN(C)CCN1 ZINC000039079350
O=C1CCCN1[C@@H]2CCNC2 ZINC000039080585
O=C1CCCN1[C@H]2CCNC2 ZINC000039080587
COC(=O)[C@H]1NC[C@H]([C@H]12)C2 ZINC000039087298
O=C1[C@H](C)N[C@@H](C)CN1 ZINC000039095698
n1[nH]ccc1[C@@H]2CNCCN2 ZINC000039113424
n1[nH]ccc1[C@H]2CNCCN2 ZINC000039113425
CN(C1)CCN([C@@H]12)CCNC2 ZINC000039113443
C[C@H](N1)CN(CCN)C[C@H]1C ZINC000039113585
NCCN1[C@@H](C)CNC[C@H]1C ZINC000039113588
NCCN1[C@@H](C)CNC[C@@H]1C ZINC000039113589
NCCN1[C@H](C)CNC[C@H]1C ZINC000039113590
C1CC[C@@H](CO)N([C@H]12)CCNC2 ZINC000039113803
C1CC[C@@H](CO)N([C@@H]12)CCNC2 ZINC000039113804
n1cccn1CCN2CCNCC2 ZINC000039114211
CN(C1)CCC[C@@H]1N2CCNCC2 ZINC000039114400
CN(C1)CCC[C@H]1N2CCNCC2 ZINC000039114401
CN1CCN(C)CC12CCNCC2 ZINC000039114407
C1CCN([C@H]12)CCCNC2=O ZINC000039115563
C1CCN([C@@H]12)CCCNC2=O ZINC000039115564
COC(=O)[C@H]1[C@@H](C1)CN ZINC000039117650
COC(=O)[C@H]1[C@H](C1)CN ZINC000039117658
CCC1(N)CNC1 ZINC000039117983
NCCC1(N)CC1 ZINC000039117989
N[C@@H]1C[C@H](N)CC1 ZINC000039118061
N[C@H]1C[C@H](N)CC1 ZINC000039118064
CCN(C1)CC1N ZINC000039118082
OCCC1(N)CC1 ZINC000039118088
O=C1C[C@@H](C)NCCN1 ZINC000039120604
O=C1C[C@H](C)NCCN1 ZINC000039120606
[nH]1ccnc1N2CCNCC2 ZINC000039132630
OCc(c1)nn(c12)CCNC2 ZINC000039133787
CCn1c(=O)[nH]nc1C ZINC000039188960
O=C1CN(C)CCCN1 ZINC000039189085
O=C1COCCCN1 ZINC000039204179
OC[C@H](C)[C@@H](C)N ZINC000039244671
OC[C@H](C)[C@H](C)N ZINC000039244672
OC[C@@H](C)[C@H](C)N ZINC000039244673
C[C@H](O)CCNC ZINC000039245009
C[C@@H](O)CCNC ZINC000039245010
O=C1[C@H](CO)CC1 ZINC000039250871
O=C1[C@@H](CO)CC1 ZINC000039250872
CCn(n1)ncc1CO ZINC000039251414
NN1CCSCC1 ZINC000039257657
OCc1cnnn1C ZINC000039259542
OCc1cn(C)nn1 ZINC000039259543
CCn1nncc1CO ZINC000039259544
NCC(C)(C)NC ZINC000039261668
O=C1[C@H](CO)CCN1 ZINC000039269931
O=C1[C@@H](CO)CCN1 ZINC000039269932
NC(=O)c1ccc(C)[n+](C)c1 ZINC000039291117
[C@H]12CC[C@@H](N2C)CNC(=O)C1 ZINC000039292056
Cn1nnnc1Br ZINC000039292872
COC(=O)C1CC(C1)O ZINC000039299477
O[C@@H](O1)[C@H](C)CC1=O ZINC000039319462
O[C@@H](O1)[C@@H](C)CC1=O ZINC000039319463
O[C@H](O1)[C@H](C)CC1=O ZINC000039319464
O[C@H](O1)[C@@H](C)CC1=O ZINC000039319465
OC[C@H]1NC[C@@H]([C@@H]12)C2 ZINC000039325889
C1N[C@@H](C(=O)N)CC1(F)F ZINC000039326136
c1cnn(c12)CCNC2 ZINC000039351861
NC[C@@H]1CCCN1 ZINC000039357503
CN(C)C(=O)CCCO ZINC000039367719
CC1=NCCNC1=O ZINC000039378526
OCC1(O)CCOCC1 ZINC000039398664
O=C1[C@H](C)N[C@H](C)[C@H](C)N1 ZINC000039401412
O=C1[C@H](C)N[C@@H](C)[C@H](C)N1 ZINC000039401413
O=C1[C@H](C)N[C@H](C)[C@@H](C)N1 ZINC000039401414
O=C1[C@H](C)N[C@@H](C)[C@@H](C)N1 ZINC000039401415
C[C@@H]1CN(C)CCN1 ZINC000039409369
C[C@H]1CN(C)CCN1 ZINC000039409370
OCCC1(O)CC1 ZINC000039593008
OCc1ccnnc1 ZINC000039597033
CC1(C)C(=O)CC(=O)N1 ZINC000039616269
OC[C@@](C)(N)COC ZINC000039628156
OC[C@](C)(N)COC ZINC000039628158
c1cn(C)c(=O)cc1N ZINC000039629246
FC(F)(F)C(=O)NC1CNC1 ZINC000039642510
OC[C@@H](O)Cn1cccc1 ZINC000039644689
OC[C@H](O)Cn1cccc1 ZINC000039644690
C1[C@@H](O)CN([C@H]12)CCNC2 ZINC000039645570
C1[C@H](O)CN([C@H]12)CCNC2 ZINC000039645571
O=C1[C@@H](C)OCCN1 ZINC000039647942
O=C1[C@H](C)OCCN1 ZINC000039647943
C1NC[C@@H]([C@H]12)NCCC2 ZINC000039929305
C1NC[C@H]([C@@H]12)NCCC2 ZINC000039929306
Cn1nnnc1Cl ZINC000039947115
N1C(=O)CC12CCNCC2 ZINC000039947116
CC[C@]1(C)C(=O)NCCN1 ZINC000040174760
CC[C@@]1(C)C(=O)NCCN1 ZINC000040174762
OC[C@H]1[C@H](C)CNC1 ZINC000040435016
CO[C@@H](C1=O)COCC1 ZINC000040442941
CO[C@H](C1=O)COCC1 ZINC000040442942
CO[C@@H](C1=O)CCCN1 ZINC000040448238
CO[C@H](C1=O)CCCN1 ZINC000040448239
C1NCC1N(CC2)CCC2O ZINC000040448681
Cc(n1)nn(c12)CCNC2 ZINC000040448757
C1CC1CS(=O)(=O)C2CNC2 ZINC000040449920
CS(=O)(=O)C1CCNCC1 ZINC000040450035
Cn1cc[nH]c(=O)c1=O ZINC000040546725
CNC(=O)C(C)(C)N ZINC000040912420
CC(C)(N)C(=O)NCC ZINC000040912422
CN(C)C(=O)C(C)(C)N ZINC000040920315
OCCN(C1)CCC[C@H]1N ZINC000041029080
OC[C@@H](N)C1CC1 ZINC000041047741
OC[C@H](N)C1CC1 ZINC000041047742
O=C(O)[C@@H](O)C1CC1 ZINC000041047747
O=C(O)[C@H](O)C1CC1 ZINC000041047748
CNCc1c[nH]nn1 ZINC000041050759
C1COCc(c12)n[nH]c(=O)c2 ZINC000041128072
NC(=O)C[C@H](C)NC ZINC000041166813
NC(=O)C[C@@H](C)NC ZINC000041166815
COCCN1CCNC[C@H]1C ZINC000041167477
COCCN1CCNC[C@@H]1C ZINC000041167479
CN(C)C(=O)Cn1cccn1 ZINC000041367139
NCCc1nnc(C)n1C ZINC000042013823
CNCc1nnc[nH]1 ZINC000042040929
NC(=O)C[C@H]1CCCN1 ZINC000042165731
NC(=O)C[C@@H]1CCCN1 ZINC000042165732
OCCN(C1)CCC[C@@H]1O ZINC000042227663
OCCN(C1)CCC[C@H]1O ZINC000042227667
C[C@H](N)c1ncnn1C ZINC000042383647
C[C@@H](N)c1ncnn1C ZINC000042383652
CNC(=O)C(C)(C)NC ZINC000042383846
OCC1(CO)CCNCC1 ZINC000042383869
CCN1C[C@H](CO)CC1=O ZINC000042383910
CCN1C[C@@H](CO)CC1=O ZINC000042383915
NCCn1ccnn1 ZINC000042383997
NCCn(nn1)cc1C ZINC000042384110
COCc1ncn[nH]1 ZINC000042384173
C1CN(C)[C@@H]([C@@H]12)CNC2 ZINC000042684226
CC(=O)N(C1)CC[C@@H]1O ZINC000042684310
CC(=O)N(C1)CC[C@@H]1N ZINC000042684328
CC(=O)N(C1)CC[C@H]1N ZINC000042684330
OC[C@H]1CNCCCO1 ZINC000042684541
OC[C@@H]1CNCCCO1 ZINC000042684543
CC(=O)OC1CNC1 ZINC000042768251
CCC(=O)OC1CNC1 ZINC000042768939
FCCOC1CNC1 ZINC000042769729
OCCN(C)[C@@H]1CCCNC1 ZINC000042783268
OCCN(C)[C@H]1CCCNC1 ZINC000042783269
O[C@H]1CCN(C1)[C@H]2CCCNC2 ZINC000042783270
O[C@H]1CCN(C1)[C@@H]2CCCNC2 ZINC000042783271
O[C@H]1CCN(C1)C2CCNCC2 ZINC000042783288
O[C@@H]1CCN(C1)C2CCNCC2 ZINC000042783289
C1NCC[C@H]1N(C2)CC[C@@H]2O ZINC000042783293
C1NCC[C@@H]1N(C2)CC[C@@H]2O ZINC000042783294
C1NCC[C@H]1N(CC2)CCC2O ZINC000042783309
C1NCC[C@@H]1N(CC2)CCC2O ZINC000042783310
O[C@H]1CCN(C1)C[C@@H]2CCNC2 ZINC000042783399
O[C@H]1CCN(C1)C[C@H]2CCNC2 ZINC000042783400
O[C@H]1CCN(C1)C[C@H]2CCCN2 ZINC000042783458
O[C@H]1CCN(C1)C[C@@H]2CCCN2 ZINC000042783459
O=c1[nH]c(C)nc(c12)CNC2 ZINC000042784268
O=c1[nH]c(CC)nc(c12)CNC2 ZINC000042784269
C1CCC1C(=O)NC2CNC2 ZINC000042784319
NCCCN(C1)CC1O ZINC000042784324
Cc1n(OC)cc[n+]1OC ZINC000043215013
OCC1(O)CCNCC1 ZINC000043220619
OC[C@H]1C=C[C@@H](C1)N ZINC000043328740
OCc(c1)nn(c12)CCCNC2 ZINC000043827407
NCCc1ccn(n1)C ZINC000043828266
CC(=O)NC[C@@H](C)CN ZINC000044069285
CC(=O)NC[C@H](C)CN ZINC000044069288
NC[C@H](C)CNC ZINC000044069531
NC[C@@H](C)CNC ZINC000044069534
NNCc1cncn1C ZINC000044076364
OC[C@@H]1C[C@H](F)CN1 ZINC000044076412
CC(C)N(C=O)CCO ZINC000044122832
CCOC1CNC1 ZINC000044137095
OC[C@H]1NC[C@H]([C@H]12)C2 ZINC000044137550
CNCCn1cncn1 ZINC000044381201
COC(=O)[C@@H]1[C@H](C1)CN ZINC000044547434
COC(=O)[C@@H]1[C@@H](C1)CN ZINC000044547437
OCCN1CCCC[C@H]1CN ZINC000044557509
OCCN1CCCC[C@@H]1CN ZINC000044557512
COCC1CNC1 ZINC000044559986
OCC[C@@H]1COCCN1 ZINC000044563634
OCC[C@H]1COCCN1 ZINC000044563636
NC(=O)[C@@H]1CCOC1 ZINC000044676083
NC(=O)[C@H]1CCOC1 ZINC000044676085
CS(=O)(=O)C1CNC1 ZINC000044682100
NCC1CN(C)C1 ZINC000044682271
O=C1C[C@@H](CN)CCN1C ZINC000044682275
O=C1C[C@H](CN)CCN1C ZINC000044682277
CNC(=O)C(C)(C)CN ZINC000044751236
CNC(=O)[C@@H](C)CN ZINC000044795900
CNC(=O)[C@H](C)CN ZINC000044795903
NOCCn1ccccc1=O ZINC000045028129
C1OCC12CC(=O)NC2 ZINC000045028283
C1OCC12CCNC2 ZINC000045028307
OCc1nn(C)c(c12)CCNC2 ZINC000047218848
NCC1=NCCCN1 ZINC000047844240
CN(C1)C[C@H](C2)C([C@@H]12)N ZINC000047845150
NC[C@H](C)c1nncn1C ZINC000047975240
NC[C@@H](C)c1nncn1C ZINC000047975242
C[C@H](O)CN1CCCC1=O ZINC000048235599
C[C@@H](O)CN1CCCC1=O ZINC000048235601
CNCc1nc(C)[nH]n1 ZINC000048630523
OCC1(CO)CCOCC1 ZINC000048981146
OCC(=O)N(C)C1CC1 ZINC000049306498
NNCCn1cccn1 ZINC000049313951
C[S@@](=O)CCN1CCNCC1 ZINC000049478759
C[S@](=O)CCN1CCNCC1 ZINC000049478761
O=c1n(C)c(C)nc(c12)CNC2 ZINC000049584890
OCCN1CCC=N1 ZINC000049584912
O=c1n(C)nc(Br)[nH]1 ZINC000049584970
CN[C@@H](C1=O)CCN1C ZINC000049647151
CN[C@H](C1=O)CCN1C ZINC000049647152
CC(C)N1CC[C@@H](C1=O)N ZINC000049647159
CC(C)N1CC[C@H](C1=O)N ZINC000049647160
CCN1CC[C@@H](C1=O)N ZINC000049647727
CCN1CC[C@H](C1=O)N ZINC000049647728
C1CC1N2CC[C@@H](C2=O)N ZINC000049647733
C1CC1N2CC[C@H](C2=O)N ZINC000049647734
NCc1cn(C)nn1 ZINC000050224552
CCC(=O)N(C1)CC[C@@H]1N ZINC000050228364
CCC(=O)N(C1)CC[C@H]1N ZINC000050228365
C1CC1C(=O)N(C2)CC[C@@H]2N ZINC000050228370
C1CC1C(=O)N(C2)CC[C@H]2N ZINC000050228371
CC(C)(O)CN(C1)CC[C@@H]1N ZINC000050243960
CC(=O)N(C1)CC[C@@H]1CN ZINC000050246180
CC(=O)N(C1)CC[C@H]1CN ZINC000050246181
CN[C@@H](C1=O)CCCN1 ZINC000050396496
CN[C@H](C1=O)CCCN1 ZINC000050396497
Cn1ccnc1NN ZINC000050605417
C1CN(C=O)CCC1CO ZINC000050607503
COC(=O)[C@H](O)C1CC1 ZINC000050975089
COC(=O)[C@@H](O)C1CC1 ZINC000050975090
N=C(N)[C@@H]1CCOC1 ZINC000051691205
N=C(N)[C@H]1CCOC1 ZINC000051691207
n1cncn1[C@@H]2CCNC2 ZINC000051783668
n1cncn1[C@H]2CCNC2 ZINC000051783669
NC(=O)[C@@H]1[C@H](C)CCCN1 ZINC000051792146
CNCCc1ncon1 ZINC000051850924
CC(=O)N(C1)CC[C@@H]1CO ZINC000051884065
CC(=O)N(C1)CC[C@H]1CO ZINC000051884066
CCC[C@H](C1=O)NCCN1 ZINC000051924982
CCC[C@@H](C1=O)NCCN1 ZINC000051924984
O=c1[nH]cnc(c12)CCNCC2 ZINC000051971747
CNC(=N)NCC ZINC000052019347
NC[C@@H](O)C1CCOCC1 ZINC000052175699
NC[C@H](O)C1CCOCC1 ZINC000052175701
NCC(=O)NC1CCC1 ZINC000052210884
C[C@H]1[C@H](C1)N2C[C@H](N)CC2=O ZINC000052297863
C[C@H]1[C@@H](C1)N2C[C@H](N)CC2=O ZINC000052297868
CN[C@@H](C)CS(=O)(=O)C ZINC000052788892
CN[C@H](C)CS(=O)(=O)C ZINC000052788893
COC(=O)C1(N)CC1 ZINC000053057107
COC(=O)[C@@H]1CCCN1 ZINC000053151192
COC(=O)[C@H]1CCCN1 ZINC000053151193
NC[C@@](C)(O)COC ZINC000053199554
NC[C@](C)(O)COC ZINC000053199555
FC(F)[C@@H](O)CN ZINC000053648387
FC(F)[C@H](O)CN ZINC000053648388
CNCCn1cnnc1 ZINC000054244909
NC(=O)C[C@H]1CCCNC1 ZINC000054290528
NC(=O)C[C@@H]1CCCNC1 ZINC000054290530
NCCCc1nncn1C ZINC000054497507
NCCCc1ncnn1C ZINC000054498631
CNCc1ncnn1C ZINC000054498635
CCn1ncnc1CN ZINC000054498965
CCNCc1cn(C)nn1 ZINC000054858339
C1OCCc(c12)n[nH]c(=O)c2 ZINC000054930860
C1NCC1n2cncn2 ZINC000054931652
C[C@@H](N)C(=O)OCC ZINC000054954747
C[C@H](N)C(=O)OCC ZINC000054954749
OC[C@@H]1C[C@@H](N)CN1C ZINC000054956939
OC[C@@H]1C[C@H](CN1)N(C)C ZINC000054956943
CN(C)C[C@@H]1CNCCOC1 ZINC000054956972
CN(C)C[C@H]1CNCCOC1 ZINC000054956974
O=c1n(C)nc(Cl)[nH]1 ZINC000054956984
CNCC1(O)CCOCC1 ZINC000055027445
C1CC1[C@@H](O)CNC ZINC000055027510
C1CC1[C@H](O)CNC ZINC000055027512
COC(=O)C(C)(C)N ZINC000055463682
C[C@@H](O1)C[C@@H](C1=O)N ZINC000057211590
C[C@H](O1)C[C@@H](C1=O)N ZINC000057211591
C[C@@H](O1)C[C@H](C1=O)N ZINC000057211592
C[C@H](O1)C[C@H](C1=O)N ZINC000057211593
n1nc(C)n(c12)C[C@H](N)CC2 ZINC000057217669
n1nc(C)n(c12)C[C@@H](N)CC2 ZINC000057217671
Cc(n1)nn(c12)C[C@H](N)CC2 ZINC000057218437
Cc(n1)nn(c12)C[C@@H](N)CC2 ZINC000057218438
OCC1=COCCO1 ZINC000057218658
CNC[C@@H]1CNCCO1 ZINC000057341653
CNC[C@H]1CNCCO1 ZINC000057341661
OC[C@@H]1[C@H](C)CCN1 ZINC000057348516
OC[C@@H]1[C@@H](C)CCN1 ZINC000057348519
OC[C@H]1[C@H](C)CCN1 ZINC000057348521
OC[C@H]1[C@@H](C)CCN1 ZINC000057348524
CC1(C)C(=O)OCCN1 ZINC000057403686
C1CO[C@@H]([C@@H]12)OC[C@@H]2O ZINC000058633067
CC(C)[n+]([nH]o1)cc1=N ZINC000059059390
COC(=O)[C@H](C)NC ZINC000059167816
COC(=O)[C@@H](C)NC ZINC000059167817
C1C(=O)N(C)C[C@@H](N2)CC[C@H]12 ZINC000059270545
CN(C1)CCN([C@H]12)C[C@H](C2)N ZINC000059270578
CN(C)C[C@H]1[C@H](O)CNCC1 ZINC000059270597
OC[C@@H]1C[C@H](CO)CNC1 ZINC000059270600
O=C1CC(=O)NCCC1 ZINC000059360148
OCn(n1)cnc1Cl ZINC000059376661
O=C(O)[C@@H]1[C@H](C)CN1 ZINC000059551374
O=C1C[C@@H](N)CCCN1 ZINC000059563152
C1NCC[C@]12CC(=O)NC2 ZINC000059570421
C1NCC[C@@]12CC(=O)NC2 ZINC000059570422
CC(C)(O)CON ZINC000059686069
CN(C1)CC1N2CCNCC2 ZINC000059822982
O=C1C[C@H](N)CCCN1 ZINC000059837094
OCc1cc(OC)nn1C ZINC000059860917
OCC(=O)C1CC1 ZINC000060142695
NC[C@H](C1=O)CCCN1 ZINC000060274904
NC[C@@H](C1=O)CCCN1 ZINC000060274908
CCC(=O)N(C1)CC[C@@H]1O ZINC000061704228
CCC(=O)N(C1)CC[C@H]1O ZINC000061704229
COCCN(C1)CC[C@@H]1O ZINC000061707830
n1cccn1CCN(C2)CC[C@@H]2O ZINC000061708138
n1cccn1CCN(C2)CC[C@H]2O ZINC000061708139
NC[C@@]1(O)CCN(C)C1 ZINC000061991772
NC[C@]1(O)CCN(C)C1 ZINC000061991773
C1CC1NC(=O)[C@@H]2CCNC2 ZINC000062112020
C1CC1NC(=O)[C@H]2CCNC2 ZINC000062112021
n1[nH]cnc1[C@@H]2CCNC2 ZINC000062132762
n1[nH]cnc1[C@H]2CCNC2 ZINC000062132763
n1ncn(C)c1[C@@H]2CCNC2 ZINC000062132768
n1ncn(C)c1[C@H]2CCNC2 ZINC000062132769
n1cccn1C[C@@H]2CNCCO2 ZINC000062150954
n1cccn1C[C@H]2CNCCO2 ZINC000062150955
NC[C@@H](C)CCO ZINC000062152667
NC[C@H](C)CCO ZINC000062152668
NCc1c(=O)n(C)ccc1 ZINC000062171180
NCc1cnnn1C ZINC000062299111
C1N[C@@H](CO)CN([C@@H]12)CCC2 ZINC000062566303
CO[C@@H]([C@H]1N)COC1 ZINC000062712727
CO[C@@H]([C@@H]1N)COC1 ZINC000062712730
CO[C@H]([C@@H]1N)COC1 ZINC000062712731
c1[nH]ncc1CN2CCNCC2 ZINC000062777497
CC(C)C(=O)N(C1)CC1O ZINC000062808503
NC(=O)C1(C)CCNCC1 ZINC000062839632
NC(=O)[C@@]1(C)CCCNC1 ZINC000062852735
NC(=O)[C@]1(C)CCCNC1 ZINC000062852736
NC(=O)[C@@]1(C)CCNC1 ZINC000062889561
NC(=O)[C@]1(C)CCNC1 ZINC000062889562
CCn(c(=O)c1)nc(c12)CCNC2 ZINC000063169716
c1c(=O)n(C)nc(c12)CCNC2 ZINC000063169781
O=C1CNCCO1 ZINC000064033578
COC1CNCCNC1 ZINC000064034130
OC1CN(C1)C2CCNCC2 ZINC000064034350
C1NC[C@H](O)[C@@H]1N2CCCC2 ZINC000065356810
C1NC[C@@H](O)[C@@H]1N2CCCC2 ZINC000065356811
C1NC[C@@H](O)[C@H]1N2CCCC2 ZINC000065356813
OC[C@@H]1CCN1C ZINC000066055229
NCCC1COC1 ZINC000066309437
CN(C)C(=O)C1CC(C1)O ZINC000066319001
C1CC12CNCC(=O)N2 ZINC000066323470
OC[C@@H]1[C@@H](C)CNC1 ZINC000066339078
C1NCC12CCNC2 ZINC000066339762
C1NCC12CCNCC2 ZINC000066339765
COC1(C)CNC1 ZINC000066340104
CC(=O)N(C)C1CNC1 ZINC000066340130
CN(C)CC1CNC1 ZINC000066340134
COC1(OC)CCNC1 ZINC000066346935
N1=CCCS1(=O)=O ZINC000066349046
C[C@H]1[C@H](N)COC1 ZINC000066351400
OCC1(F)CNC1 ZINC000066351413
NN[C@@H]1CCOC1 ZINC000066351473
NN[C@H]1CCOC1 ZINC000066351474
NC(=O)[C@H](C1)N[C@@H]([C@@H]12)C2 ZINC000066354477
COC[C@@H]1COCCN1 ZINC000067172976
COC[C@H]1COCCN1 ZINC000067172977
NCCN(CC1)CCC1=O ZINC000067173028
O=C(O)C1CN(C)C1 ZINC000067176003
C1OCC12CNCCO2 ZINC000067176095
CN(C)[C@@H]1[C@@H](O)CNCC1 ZINC000067425098
NC[C@H](C1=O)CCCN1C ZINC000067425130
NC[C@@H](C1=O)CCCN1C ZINC000067425132
CN(C)CC1(CO)CCNCC1 ZINC000067425145
CN(C)C[C@]1(CO)CCCNC1 ZINC000067425147
CN(C)C[C@@]1(CO)CCCNC1 ZINC000067425150
CN(C)C[C@]1(O)CCCNC1 ZINC000067425195
CN(C)C[C@@]1(O)CCCNC1 ZINC000067425196
OC[C@@]1(O)CCCNC1 ZINC000067425207
OC[C@]1(O)CCCNC1 ZINC000067425209
OC[C@@]1(O)CCCNCC1 ZINC000067425240
OC[C@]1(O)CCCNCC1 ZINC000067425242
C1NC[C@H]([C@H]12)C[C@H](O)[C@H](C2)O ZINC000067425247
OC[C@]12[C@H](C1)CNC2 ZINC000067425265
NC[C@H](N1)CCCC1=O ZINC000068575384
NC[C@@H](N1)CCCC1=O ZINC000068575387
Cn(n1)ccc1N(C2)CC[C@@H]2N ZINC000068575474
Cn(n1)ccc1N(C2)CC[C@H]2N ZINC000068575477
O=S1(=O)[C@@H](C)[C@@H](C)NCC1 ZINC000068576141
O=S1(=O)[C@@H](C)[C@H](C)NCC1 ZINC000068576144
O=S1(=O)[C@H](C)[C@@H](C)NCC1 ZINC000068576148
O=S1(=O)[C@H](C)[C@H](C)NCC1 ZINC000068576152
NCCn1cnnc1C ZINC000068576320
C[C@@H]1C[S@@](=O)CCN1 ZINC000068576674
C[C@H]1C[S@@](=O)CCN1 ZINC000068576677
C[C@@H]1C[S@](=O)CCN1 ZINC000068576679
C[C@H]1C[S@](=O)CCN1 ZINC000068576680
FC(F)(F)[C@H](N)CO ZINC000068576981
FC(F)(F)[C@@H](N)CO ZINC000068576983
O=S1(=O)C[C@@H](C)NCC1 ZINC000068577107
O=S1(=O)C[C@H](C)NCC1 ZINC000068577109
C[C@H](N)[C@@H]1CN(C)CCN1C ZINC000068577460
C[C@@H](N)[C@@H]1CN(C)CCN1C ZINC000068577462
C[C@H](N)[C@H]1CN(C)CCN1C ZINC000068577464
C[C@@H](N)[C@H]1CN(C)CCN1C ZINC000068577467
CCc1nnc(CO)n1C ZINC000068592578
NCCc1ccnn1C ZINC000069022025
NC[C@]1(O)CCOC1 ZINC000069606417
NC[C@@]1(O)CCOC1 ZINC000069606418
CS(=O)(=O)C[C@H]1CCCN1 ZINC000069606681
OCc1cnc(N(C)C)n1C ZINC000069718071
CN1C[C@H](O)CC1=O ZINC000069971655
CN1C[C@@H](O)CC1=O ZINC000069971658
CNC(=O)c1cc[nH]n1 ZINC000070187442
[C@@H]12[C@@H]3[C@H](O)[C@H](C2)C[C@H]1CN3 ZINC000070453578
N[C@H]1[C@H](O)COCC1 ZINC000070453775
CN(C)c1c(F)c[nH]c(n1)=O ZINC000070461066
NN[C@H]1CCCOC1 ZINC000070535876
NN[C@@H]1CCCOC1 ZINC000070535877
C[C@H](N1)CN(CCO)C[C@H]1C ZINC000070543217
C[C@H](N1)CN(CCO)C[C@@H]1C ZINC000070543218
C[C@@H](N1)CN(CCO)C[C@H]1C ZINC000070543219
CN[C@@H](C1=O)CCN1 ZINC000070559780
CCN[C@@H](C1=O)CCN1 ZINC000070560783
CCN[C@H](C1=O)CCN1 ZINC000070560784
C1CC[C@H]([C@@H]12)S(=O)(=O)CCN2 ZINC000070627587
C1CC[C@H]([C@H]12)S(=O)(=O)CCN2 ZINC000070627588
C1CC[C@@H]([C@@H]12)S(=O)(=O)CCN2 ZINC000070627589
C1CC[C@@H]([C@H]12)S(=O)(=O)CCN2 ZINC000070627590
C1CC1[C@H](CS2(=O)=O)NCC2 ZINC000070627623
C1CC1[C@@H](CS2(=O)=O)NCC2 ZINC000070627624
Cn(n1)c(=O)n(c12)cccn2 ZINC000070636484
FC(F)(F)CN1CCNCC1=O ZINC000070651342
C1CC1N2CCNCC2=O ZINC000070651343
FC(F)CN(C1)CC1O ZINC000070839846
OC1CN(C1)[C@H]2[C@@H](O)CCCC2 ZINC000070841185
OC1CN(C1)[C@H]2[C@H](O)CCCC2 ZINC000070841191
OC1CN(C1)[C@@H]2[C@@H](O)CCCC2 ZINC000070841197
OC1CN(C1)[C@@H]2[C@H](O)CCCC2 ZINC000070841199
C1CC1CN2CCNCC2=O ZINC000070918405
OC[C@]1(N)CCOC1 ZINC000070993415
OC[C@@]1(N)CCOC1 ZINC000070993417
NC(=O)[C@@H]1C[C@H](F)CN1 ZINC000071257594
CC(=O)N(C1)CC1N ZINC000071372465
CNC[C@@H]1CN(C)CCO1 ZINC000071483138
CNC[C@H]1CN(C)CCO1 ZINC000071483139
O=CNCCOC ZINC000071773085
CC(C)=CCn(c(=O)n1C)ncc1=O ZINC000071773849
C[C@H]1[C@H](O)[C@H](O)CCO1 ZINC000071774003
COC(=O)[C@H]1[C@@H](N)CC1 ZINC000071789955
n1[nH]nc(c12)CNCC2 ZINC000071790279
CNC1CC(C1)O ZINC000071790371
C1NC(=O)C[C@@]12CCCNC2 ZINC000071790719
C1NC(=O)C[C@]12CCCNC2 ZINC000071790720
CNc1cc(=O)[nH]nc1 ZINC000071790802
C1OCC1N[C@H]2CCNC2 ZINC000071791871
C1OCC1N(C2)CC[C@H]2N ZINC000071791872
C1OCC1N(C2)CC[C@@H]2N ZINC000071791873
C1OCC1NC2CCNCC2 ZINC000071791876
C1OCC1N[C@@H]2CCCNC2 ZINC000071791877
C1OCC1N[C@H]2CCCNC2 ZINC000071791878
C1OCC1N(C2)CCC[C@@H]2N ZINC000071791879
C1OCC1N(C2)CCC[C@H]2N ZINC000071791880
C1OCC1N(CC2)CCC2N ZINC000071792976
OCCCC1CNC1 ZINC000071863984
C[C@H](O)C1CN(C)C1 ZINC000072193729
C[C@@H](O)C1CN(C)C1 ZINC000072193730
OCc1c(=O)n(C)ccc1 ZINC000072193733
O=C1C[C@@H](CO)CCN1C ZINC000072193734
O=C1C[C@H](CO)CCN1C ZINC000072193735
COC(=O)CC1CNC1 ZINC000072193739
O=C1C[C@H](CO)CCN1 ZINC000072194087
O=C1C[C@@H](CO)CCN1 ZINC000072194088
NCC1CC(C1)O ZINC000072194092
C1S(=O)(=O)CC12CNC2 ZINC000072194327
N1CCC12CS(=O)(=O)C2 ZINC000072194328
[C@H]12CC[C@@H](O2)CNC1=O ZINC000072194338
[C@@H]12CC[C@H](O2)CNC1=O ZINC000072194339
CC(C)(O)C1CNC1 ZINC000072194408
OC[C@@H]1C[C@@H](F)CN1 ZINC000072208624
OC[C@H]1C[C@H](F)CN1 ZINC000072208625
OC[C@H]1C[C@@H](F)CN1 ZINC000072208626
C1N[C@@H](CO)CC1(F)F ZINC000072208627
C1N[C@H](CO)CC1(F)F ZINC000072208628
CNC(=O)c1ccn(n1)C ZINC000072209471
OCc1c(CO)nn(C)c1 ZINC000072209607
C1OC[C@@H]([C@@H]12)CNC2 ZINC000072228937
C[C@H]1[C@@H](O)CNCC1 ZINC000072231402
C[C@@H]1[C@@H](O)CNCC1 ZINC000072231403
C[C@H]1[C@H](O)CNCC1 ZINC000072231404
C[C@@H]1[C@H](O)CNCC1 ZINC000072231405
CC1(C)CNCC(=O)N1 ZINC000072233200
NCCC(=O)N1CCC1 ZINC000072233201
OC[C@@H](N)CN1CCCC1 ZINC000072233205
OC[C@H](N)CN1CCCC1 ZINC000072233206
C1NC[C@H]([C@H]12)CCCNC2=O ZINC000072233216
C1NC[C@@H]([C@H]12)CCCNC2=O ZINC000072233217
C1NC[C@H]([C@@H]12)CCCNC2=O ZINC000072233218
C1NC[C@@H]([C@@H]12)CCCNC2=O ZINC000072233219
C1NC[C@H]([C@H]12)C[C@@H](O)[C@@H](C2)O ZINC000072233221
C[C@H](O)[C@@H](NC1)CN([C@@H]12)CCC2 ZINC000072233235
C[C@H](O)[C@H](NC1)CN([C@@H]12)CCC2 ZINC000072233237
C1N[C@@H](CO)CN([C@]12C)CCC2 ZINC000072233239
C1N[C@H](CO)CN([C@]12C)CCC2 ZINC000072233240
OCC[C@@H](NC1)CN([C@@H]12)CCC2 ZINC000072233241
OCC[C@@H](NC1)CN([C@H]12)CCC2 ZINC000072233242
OCC[C@H](NC1)CN([C@@H]12)CCC2 ZINC000072233243
OCC[C@H](NC1)CN([C@H]12)CCC2 ZINC000072233244
C1NC[C@@H]([C@H]12)CC[C@H]2O ZINC000072266155
C1NC[C@@H]([C@@H]12)CC[C@H]2O ZINC000072266157
COC(=O)[C@]1(F)CCNC1 ZINC000072266422
COC(=O)[C@@]1(F)CCNC1 ZINC000072266423
CNC(=O)[C@@H](C)CNC ZINC000072266628
CNC(=O)[C@H](C)CNC ZINC000072266629
CN(C1)CC12CCNC2 ZINC000072267044
FC1(F)C(=O)NC[C@H](C1)O ZINC000072267072
FC1(F)C(=O)NC[C@@H](C1)O ZINC000072267073
CC1(O)CCN(CC1)C2CNC2 ZINC000072267089
CC1(O)CN(C1)C2CNC2 ZINC000072267096
C1NCC1N(C2)CC2F ZINC000072267100
CCNC(=O)C1CNC1 ZINC000072301111
C1CC1N(CCC2=O)CCN2 ZINC000072313668
[C@@H]12C(=O)N(C)[C@@H](CC1)CNC2 ZINC000072362058
CNC(=O)C[C@@H]1CCNC1 ZINC000072362059
CNC(=O)C[C@H]1CCNC1 ZINC000072362060
OC1=NCCNC1 ZINC000073658704
C[C@H](O)[C@@H]1CCNC1 ZINC000073734149
C[C@@H](O)[C@@H]1CCNC1 ZINC000073734150
C[C@H](O)[C@H]1CCNC1 ZINC000073734153
C[C@@H](O)[C@H]1CCNC1 ZINC000073734157
C1CC1(N)CN2CCOCC2 ZINC000074934380
CC1(C)C(=O)N(C)CCN1 ZINC000074941752
CC1(C)CNCCS1(=O)=O ZINC000074941810
C1OCC[C@]12CC(=O)NC2 ZINC000074941866
C1OCC[C@@]12CC(=O)NC2 ZINC000074941868
NCCc1ncn(n1)C ZINC000074942434
C1NC[C@@H]([C@@H]1C)N2CCOCC2 ZINC000074942765
C1NC[C@@H]([C@H]1C)N2CCOCC2 ZINC000074942766
C1NC[C@H]([C@@H]1C)N2CCOCC2 ZINC000074942768
C1NC[C@H]([C@H]1C)N2CCOCC2 ZINC000074942770
C1S(=O)(=O)C[C@@H]([C@@H]12)CNC2 ZINC000075118901
OCC[C@]1(CO)CCNC1 ZINC000075537586
OCC[C@@]1(CO)CCNC1 ZINC000075537589
C[C@H](N)Cn1cnnc1 ZINC000075772213
C[C@@H](N)Cn1cnnc1 ZINC000075772215
CC(=O)N(C)CCNC ZINC000075772374
CO[C@@H]1CNCCO1 ZINC000075772402
CO[C@H]1CNCCO1 ZINC000075772403
OCCc1nncn1C ZINC000075864377
C[C@H]1[C@@H](O)CNC1 ZINC000076570036
C[C@@H]1[C@@H](O)CNC1 ZINC000076570043
C[C@H]1[C@H](O)CNC1 ZINC000076570046
C[C@@H]1[C@H](O)CNC1 ZINC000076570049
CNC1(C)COC1 ZINC000076570063
C1NC[C@@H]([C@H]12)OCC2 ZINC000076570254
C1NC[C@H]([C@H]12)OCC2 ZINC000076570258
C1NC[C@@H]([C@@H]12)OCC2 ZINC000076570263
C1NC[C@H]([C@@H]12)OCC2 ZINC000076570267
CCNC1CN(C)C1 ZINC000076570527
CC[C@H]1[C@@H](O)CNC1 ZINC000076570550
CC[C@@H]1[C@@H](O)CNC1 ZINC000076570555
CC[C@H]1[C@H](O)CNC1 ZINC000076570559
CC[C@@H]1[C@H](O)CNC1 ZINC000076570563
OC[C@@]1(C)CCNC1 ZINC000076570594
OC[C@]1(C)CCNC1 ZINC000076570598
CC1(C)C(=O)NC[C@H]1N ZINC000076572139
CC1(C)C(=O)NC[C@@H]1N ZINC000076572144
C[C@@H](N1)[C@H](N)CCC1=O ZINC000076572145
C[C@H](N1)[C@H](N)CCC1=O ZINC000076572150
C[C@@H](N1)[C@@H](N)CCC1=O ZINC000076572154
C[C@H](N1)[C@@H](N)CCC1=O ZINC000076572156
CON(CC1)CCC1N ZINC000076572859
CC(=O)C[C@@H]1COCCN1 ZINC000076575828
CC(=O)C[C@H]1COCCN1 ZINC000076575833
C1NCC[C@]12C(=O)NCCC2 ZINC000076590133
C1NCC[C@@]12C(=O)NCCC2 ZINC000076590135
C1CC(=O)N[C@H]([C@@H]12)CCNC2 ZINC000076590167
C1CC(=O)N[C@@H]([C@@H]12)CCNC2 ZINC000076590168
C1CC(=O)N[C@H]([C@H]12)CCNC2 ZINC000076590170
C1CC(=O)N[C@@H]([C@H]12)CCNC2 ZINC000076590173
NC[C@@H](N12)CN(CC1)CCC2 ZINC000076591253
CN(C1)CC[C@H]([C@@H]12)OCCN2 ZINC000076591806
CN(C1)CC[C@@H]([C@@H]12)OCCN2 ZINC000076591809
C1NCC[C@]12C(=O)NCC2 ZINC000076914613
C1NCC12C(=O)NCC2 ZINC000076914618
C1NCC12CC(=O)NC2 ZINC000076914620
O=C1[C@H](C)CNC(=O)C1 ZINC000077028038
O=C1[C@@H](C)CNC(=O)C1 ZINC000077028044
O=C1C[C@H](CN)CCN1 ZINC000077031582
O=C1C[C@@H](CN)CCN1 ZINC000077031585
NC[C@@]1(C)CCC(=O)NC1 ZINC000077260377
NC[C@]1(C)CCC(=O)NC1 ZINC000077260378
NC[C@@H](CO)N1CCCC1 ZINC000077260506
NC[C@H](CO)N1CCCC1 ZINC000077260507
Ic1nnn[nH]1 ZINC000078135943
OCC[C@]1(CN)CCOC1 ZINC000078210623
OCC[C@@]1(CN)CCOC1 ZINC000078210624
NC1COCCOC1 ZINC000078210637
OCCC1(N)CCOCC1 ZINC000078210673
OC[C@@H]1CN[C@H](C)CO1 ZINC000078210741
OC[C@@H]1CN[C@@H](C)CO1 ZINC000078210742
OC[C@H]1CN[C@H](C)CO1 ZINC000078210743
OC[C@H]1CN[C@@H](C)CO1 ZINC000078210744
NC[C@@H]1CCOCO1 ZINC000078210777
NC[C@H]1CCOCO1 ZINC000078210778
OC[C@@H](O)C1CCNCC1 ZINC000078214853
OC[C@H](O)C1CCNCC1 ZINC000078214854
C1CC1CN(CC2=O)CCN2 ZINC000078645269
C1NCC1N(C2)CC[C@H]2O ZINC000078675885
C1NCC1N(C2)CC[C@@H]2O ZINC000078675887
COc1c(=O)[nH]ncc1 ZINC000078682203
NCCC1(O)CCOCC1 ZINC000078725071
COCC1(O)CCNCC1 ZINC000078737786
O=C1[C@@H](C)NCCCN1 ZINC000078737814
O=C1[C@H](C)NCCCN1 ZINC000078737820
C1OCC[C@]12CNCCO2 ZINC000078885427
C1OCC[C@@]12CNCCO2 ZINC000078885428
C1CC[C@H](CO)N([C@@H]12)CCNC2 ZINC000079026967
OC[C@@H]1NC[C@@H]([C@@H]12)C2 ZINC000079031677
C1NCC[C@@]12C(=O)OCC2 ZINC000079057771
C1NCC[C@]12C(=O)OCC2 ZINC000079057777
O=C1N[C@H](CO)C[C@H]([C@H]12)C2 ZINC000079062388
OCCN1CCC1 ZINC000079064795
FC1(F)[C@H](O)CCNC1 ZINC000079065795
FC1(F)[C@@H](O)CCNC1 ZINC000079065805
C1C(=O)N[C@@H]([C@@H]12)CNC2 ZINC000079424548
CC(=O)N(C1)CCC1=O ZINC000079436774
CN1CCN(CC1)[C@@H]2CCCN2 ZINC000080022788
CN1CCN(CC1)[C@H]2CCCN2 ZINC000080022793
N[C@H]1[C@@H](O)COCC1 ZINC000080264899
N[C@@H]1[C@@H](O)COCC1 ZINC000080264901
N[C@@H]1[C@H](O)COCC1 ZINC000080264903
C[C@H](O)[C@@H]1CNCCO1 ZINC000080264954
C[C@@H](O)[C@@H]1CNCCO1 ZINC000080264956
C[C@H](O)[C@H]1CNCCO1 ZINC000080264958
C[C@@H](O)[C@H]1CNCCO1 ZINC000080264959
NO[C@H]1CCCNC1 ZINC000081172721
NO[C@@H]1CCCNC1 ZINC000081172724
NC(=O)CC1CNC1 ZINC000081745977
CN(C)C(=O)CC1CNC1 ZINC000081746015
OC[C@H](O)C1CC1 ZINC000081914990
C[C@H]1[C@H](O)[C@@H](O)CCO1 ZINC000081915480
O=C1[C@H](C)N(CC)CCN1 ZINC000081947174
O=C1[C@@H](C)N(CC)CCN1 ZINC000081947177
C[C@H](N1)CNCC1=O ZINC000081991103
O=[S@]1CCCNCC1 ZINC000082046457
O=[S@@]1CCCNCC1 ZINC000082046458
C[C@H](N)[C@@H]1CN(C)CCO1 ZINC000082163942
C[C@@H](N)[C@@H]1CN(C)CCO1 ZINC000082163943
C[C@H](N)[C@H]1CN(C)CCO1 ZINC000082163945
C[C@@H](N)[C@H]1CN(C)CCO1 ZINC000082163947
FC(F)[C@]1(O)CCNC1 ZINC000082164453
FC(F)[C@@]1(O)CCNC1 ZINC000082164454
NC[C@@](C)(O)CN(C)C ZINC000082164875
NC[C@](C)(O)CN(C)C ZINC000082164879
C1C[C@H](CO)CN([C@H]12)CCNC2 ZINC000082228477
O=S1(=O)[C@H](C)CNC[C@@H]1C ZINC000082238512
O=S1(=O)[C@@H](C)CNC[C@@H]1C ZINC000082238513
O=S1(=O)[C@H](C)CNC[C@H]1C ZINC000082238514
CN(C1)CC[C@]12CNCCO2 ZINC000082406239
CN(C1)CC[C@@]12CNCCO2 ZINC000082406240
CN(C1)C[C@H]([C@@H]12)OCCN2 ZINC000082409633
[nH]1cnc(c12)CCNC2=O ZINC000082410818
CO[C@@H]([C@@H]1N)CCOC1 ZINC000082411052
CO[C@H]([C@@H]1N)CCOC1 ZINC000082411053
CN(C1)CC[C@@H](O)[C@@H]1N ZINC000082411075
C1OCC12COCCN2 ZINC000082411173
C1NC[C@H]([C@H]12)OCCO2 ZINC000082411178
C1NC[C@@H]([C@H]12)OCCO2 ZINC000082411179
NC[C@@H](CN1)CCC1=O ZINC000082411210
NC[C@H](CN1)CCC1=O ZINC000082411211
CC1(C)CNC(=O)CN1 ZINC000082411216
NC1CN(C1)C2COC2 ZINC000082411221
C1CN(C)[C@@H]([C@H]12)CNC2 ZINC000082411347
N[C@@H]1[C@H](O)CCOC1 ZINC000082411709
N[C@H]1[C@H](O)CCOC1 ZINC000082411710
N[C@@H]1[C@@H](O)CCOC1 ZINC000082411711
N[C@H]1[C@@H](O)CCOC1 ZINC000082411712
N1C[C@@H](C)NCC1=O ZINC000082411759
N1C[C@H](C)NCC1=O ZINC000082411760
NCC1=NCCN1C ZINC000082411787
C1OC[C@@H]([C@H]12)CNC2 ZINC000082411789
C1OC[C@H]([C@@H]12)CNC2 ZINC000082411790
C[C@H]1[C@H](O)CCN1 ZINC000082411878
C[C@H]1[C@@H](O)CCN1 ZINC000082411879
CN(C1)C[C@H]([C@H]12)OCCN2 ZINC000082413757
CN1CCNCC12COC2 ZINC000082413795
COCCN(C1)CC1O ZINC000082425008
CC1(C)CN(CCN)CCN1C ZINC000082477433
CCNC1COC1 ZINC000082487786
NCc1ccc(=O)n(C)c1 ZINC000082522290
CCN(CC)[C@H]1[C@@H](O)CNC1 ZINC000082524043
CCN(CC)[C@@H]1[C@@H](O)CNC1 ZINC000082524044
CCN(CC)[C@H]1[C@H](O)CNC1 ZINC000082524045
CCN(CC)[C@@H]1[C@H](O)CNC1 ZINC000082524046
C1NC[C@H](O)[C@@H]1N2CCCCC2 ZINC000082524065
C1NC[C@@H](O)[C@@H]1N2CCCCC2 ZINC000082524066
C1NC[C@@H](O)[C@H]1N2CCCCC2 ZINC000082524067
NC(=O)[C@H]1[C@H](C)CNC1 ZINC000082558901
OC[C@@H](N)[C@H]1CCCOC1 ZINC000082581895
OC[C@@H](N)[C@@H]1CCCOC1 ZINC000082581896
OC[C@H](N)[C@H]1CCCOC1 ZINC000082581897
OC[C@H](N)[C@@H]1CCCOC1 ZINC000082581898
FC(F)CN(C1)CC1N ZINC000082595762
OCCCn1cnccc1=O ZINC000082599186
OCCn1cnccc1=O ZINC000082599190
Cn(c1)ncc1NN ZINC000082687706
C1CCC12C(=O)NCCN2 ZINC000082703567
OC[C@@H](N)CN1CCCCC1 ZINC000082718294
OC[C@H](N)CN1CCCCC1 ZINC000082718296
C[C@H]1NCCn(c12)cnn2 ZINC000082730688
C[C@@H]1NCCn(c12)cnn2 ZINC000082730689
OCC1CN(C)C1 ZINC000082828793
C[C@H](O)C1CNC1 ZINC000082828794
C[C@@H](O)C1CNC1 ZINC000082828795
Cc1c(N)nnn1C ZINC000082828828
NCCC1CN(C)C1 ZINC000082835598
C[C@H](N)c1ncn(n1)C ZINC000082836051
C[C@@H](N)c1ncn(n1)C ZINC000082836052
O=C(O)[C@@H](C)C1CNC1 ZINC000082836481
O=C(O)[C@H](C)C1CNC1 ZINC000082836483
NCCCc1ncn(n1)C ZINC000082838131
CN1CCO[C@@H]([C@H]12)CNC2 ZINC000082839089
NCC(=O)C1CCOCC1 ZINC000082839342
C1OCC[C@]12COCCN2 ZINC000082839396
C1OCC[C@@]12COCCN2 ZINC000082839398
O=C1C[C@H](CN1)CNC2CC2 ZINC000082843614
O=C1C[C@@H](CN1)CNC2CC2 ZINC000082843615
CNC[C@H](O)c1ccnn1C ZINC000082844551
CNC[C@@H](O)c1ccnn1C ZINC000082844554
CC1(C)[C@@H]([C@@H]12)C(=O)NC2=O ZINC000082923385
C[C@@H](O)c1cnnn1C ZINC000082951383
NC1CC(C1)N2CCOCC2 ZINC000083137571
NC1CC(C1)N(CC2)CCC2O ZINC000083137619
CN1CCN(CC1)C(C2)CC2N ZINC000083137704
CC(=O)N(C1)CC1CO ZINC000083138045
CN(C)C[C@@H]1COCCN1 ZINC000083141828
CN(C)C[C@H]1COCCN1 ZINC000083141829
NC[C@H](C1=O)CCN1C ZINC000083253672
NC[C@@H](C1=O)CCN1C ZINC000083253673
O=C(O)CN1CCC1 ZINC000083255076
[C@H]12[C@H]3[C@@H](CO2)N[C@@H]1CO3 ZINC000083255354
CN(C1)C[C@@H](N2)C[C@H]12 ZINC000083267251
O=C1CCC[C@H](N)CN1 ZINC000083267408
O=C1CCC[C@@H](N)CN1 ZINC000083267409
OCCC1(CN)COC1 ZINC000083267462
Nc1nn(C)c(c12)CNC2 ZINC000083267544
OC[C@@H]1[C@H](C)CNC1 ZINC000083291783
C1OC[C@H]([C@@H]1N)N2CCCC2 ZINC000083324564
C1CC1(N)C(=O)NCC ZINC000083339440
CCCOc1n[nH]c(=O)n1C ZINC000083406900
C1NCC1C(=O)N2CCCC2 ZINC000083428618
OCCC1CN(C)C1 ZINC000083428619
OCCC1(N)COC1 ZINC000083428621
CC(C)C1(O)CNC1 ZINC000083823530
CC(=O)N(C1)C[C@H]([C@H]12)CNC2 ZINC000083824224
CN(C)C(=O)C1(N)CC1 ZINC000083833977
O=C1CC[C@H](CO1)O ZINC000083961922
O=C1CC[C@@H](CO1)O ZINC000083961924
CO[C@H](CC1=O)CN1 ZINC000084230427
CO[C@@H](CC1=O)CN1 ZINC000084230431
C[C@@H]1[C@@H](O)CCN1 ZINC000084237461
C1CN(C)C[C@H]([C@H]12)NC2 ZINC000084237984
C1CN(C)C[C@H]([C@@H]12)NC2 ZINC000084237986
CN(C1)[C@H]([C@@H]12)CNCC2 ZINC000084237995
CN(C1)[C@H]([C@H]12)CNCC2 ZINC000084237996
CN(C1)[C@H]([C@@H]12)CNC2 ZINC000084238010
CN(C1)[C@H]([C@H]12)CNC2 ZINC000084238012
CN(C1)C[C@H]([C@H]12)NC2 ZINC000084238019
CN(C1)C[C@H]([C@@H]12)NC2 ZINC000084238022
O[C@H]1[C@H](F)CNC1 ZINC000084239373
O[C@@H]1[C@@H](F)CNC1 ZINC000084239375
O=c1n(C)cnc(c12)CNCC2 ZINC000084249240
CCn(c1=O)cnc(c12)CNCC2 ZINC000084249244
NC[C@@]1(C)CCC(=O)N1 ZINC000084249743
NC[C@]1(C)CCC(=O)N1 ZINC000084249746
OCCc1ccn(n1)C ZINC000084283746
N=C(N)[C@H]1CCN(C)C1 ZINC000084298158
Nc1n(C)nc(c12)CCNC2 ZINC000084309539
[C@@H]12CC(=O)C[C@H](N2)COC1 ZINC000084310738
c1ncn(c12)CCNC2 ZINC000084317007
C[C@@H]1CNCCN1 ZINC000084317009
C[C@H]1CNCCN1 ZINC000084317010
C[C@@H]1CN[C@@H](C)CN1 ZINC000084317011
O=c1n(C)c(=O)n(C)c(c12)c[nH]c2 ZINC000084324960
NC[C@@H](CO)C1CC1 ZINC000084327116
NC[C@H](CO)C1CC1 ZINC000084327117
Cn1nccc1C2(O)CNC2 ZINC000084351519
Cn1ccnc1C2(O)CNC2 ZINC000084351873
CC1(N)CN(C)C1 ZINC000084355317
C1NCC[C@H]1Cc2nncn2C ZINC000084381226
C1NCC[C@@H]1Cc2nncn2C ZINC000084381227
NN1CCOCC1 ZINC000084403363
Cn(c1)ncc1NC2CNC2 ZINC000084416876
C1NCC1NC2CCOCC2 ZINC000084416944
CN1CNCC1=O ZINC000084425835
C[C@@H](N1)CNCC1=O ZINC000084425878
CN1[C@H](C)CNCC1=O ZINC000084425996
CN1[C@@H](C)CNCC1=O ZINC000084425997
CC(C)[C@@H](N1)CNCC1=O ZINC000084426311
CC(C)[C@H](N1)CNCC1=O ZINC000084426312
CN1C[C@@H](C)NCCC1=O ZINC000084426318
CN1C[C@H](C)NCCC1=O ZINC000084426319
CN1[C@H](CN)CCCC1=O ZINC000084426328
CN1[C@@H](CN)CCCC1=O ZINC000084426329
CCN(C1)CC1CN ZINC000084988046
CO[C@]1(CN)CCOC1 ZINC000085100043
CO[C@@]1(CN)CCOC1 ZINC000085100045
C1NCC12CCOC2 ZINC000085210386
O=C1[C@@H](CO)CCCN1C ZINC000085210500
O=C1[C@H](CO)CCCN1C ZINC000085210502
COC(=O)C1(CO)CC1 ZINC000085221147
NC(=O)[C@@H]1C[C@@H](F)CN1 ZINC000085223459
NC(=O)[C@H]1C[C@H](F)CN1 ZINC000085223460
NC(=O)[C@H]1C[C@@H](F)CN1 ZINC000085223463
C1CC12COCC(=O)N2 ZINC000085224193
O1CCNCC12CCNCC2 ZINC000085224250
C1NCC1N(C)[C@@H]2CCOC2 ZINC000085257358
C1NCC1N(C)[C@H]2CCOC2 ZINC000085257359
O=S1(=O)C[C@@H](C)NCCC1 ZINC000085315615
O=S1(=O)C[C@H](C)NCCC1 ZINC000085315616
C1CN[C@H](C)CCS1(=O)=O ZINC000085318290
C1CN[C@@H](C)CCS1(=O)=O ZINC000085318291
C[C@@H]1CNCC[S@@](=O)C1 ZINC000085339738
C[C@H]1CNCC[S@@](=O)C1 ZINC000085339740
C[C@@H]1CNCC[S@](=O)C1 ZINC000085339741
C[C@H]1CNCC[S@](=O)C1 ZINC000085339743
O=S1(=O)C[C@H](C)CNCC1 ZINC000085340076
O=S1(=O)C[C@@H](C)CNCC1 ZINC000085340077
O=S1(=O)[C@H](C)CCNCC1 ZINC000085344345
O=S1(=O)[C@@H](C)CCNCC1 ZINC000085344347
C1CN([C@@H]12)CCNC2 ZINC000085344976
C1CN([C@H]12)CCNC2 ZINC000085344979
NNCC1CCNCC1 ZINC000085419118
OC[C@H]1[C@@H](C)CNC1 ZINC000085475141
COC[C@@H]1CCCN1N ZINC000086040405
COC[C@H]1CCCN1N ZINC000086040441
Cc1nc(n[nH]1)C2CNC2 ZINC000086194512
FC(F)CN(C1)C[C@@H](O)[C@H]1O ZINC000086331778
OCC1CCN(CC1)C2CNC2 ZINC000086410052
C1NCC[C@H]1N(C2)CCC[C@@H]2O ZINC000086410445
C1NCC[C@H]1N(C2)CCC[C@H]2O ZINC000086410447
C1CN(C)C(=O)CC1=O ZINC000086475910
Cn(n1)ccc1NN ZINC000086782780
C1OCC1NC2COC2 ZINC000087195231
NC1CC(C1)N(C2)CC[C@H]2O ZINC000087653492
NC1CC(C1)N(C2)CC[C@@H]2O ZINC000087653493
FCCN(C1)CC1O ZINC000087777056
C1NCC1N[C@@H]2CCOC2 ZINC000087783560
C1NCC1N[C@H]2CCOC2 ZINC000087783562
n1cccn1CC2(O)CCNCC2 ZINC000087969737
OC[C@H]1C[C@@H](C)NC1 ZINC000088187398
OC[C@H]1C[C@H](C)NC1 ZINC000088187399
OC[C@@H]1C[C@@H](C)NC1 ZINC000088187402
OC[C@@H]1C[C@H](C)NC1 ZINC000088187404
OCC(F)(F)CN ZINC000088189518
O=C1[C@H](N)[C@H](C)CCN1 ZINC000088189524
O=C1[C@H](N)[C@@H](C)CCN1 ZINC000088189525
O=C1[C@@H](N)[C@H](C)CCN1 ZINC000088189526
O=C1[C@@H](N)[C@@H](C)CCN1 ZINC000088189527
NCCN(C1)CC12COC2 ZINC000088189531
NCCN(C1)CC1OC ZINC000088189580
C1CC12[C@@H](O)CNC2 ZINC000088189625
C1CC12[C@H](O)CNC2 ZINC000088189626
OC[C@@]1(C)COCCN1 ZINC000088189629
OC[C@]1(C)COCCN1 ZINC000088189630
C1CN[C@H]([C@@H]12)C(=O)OCC2 ZINC000088189644
C1CN[C@@H]([C@@H]12)C(=O)OCC2 ZINC000088189645
C1CN[C@H]([C@H]12)C(=O)OCC2 ZINC000088189646
C1CN[C@@H]([C@H]12)C(=O)OCC2 ZINC000088189647
n1ccnn1[C@@H]2CCNC2 ZINC000088189678
n1ccnn1[C@H]2CCNC2 ZINC000088189679
O=C(O)[C@]1(F)CCNC1 ZINC000088189684
O=C(O)[C@@]1(F)CCNC1 ZINC000088189685
CCS(=O)(=O)C1CNC1 ZINC000088189847
O=C1CCNCCCN1 ZINC000088189920
C1NCC(C12)CNC2 ZINC000088240325
CN[C@@H]1CCNC1 ZINC000089221204
C[C@@H]1CN[C@H](C)CN1 ZINC000089221476
C[C@H]1CN[C@@H](C)CN1 ZINC000089221484
NNC1CCOCC1 ZINC000089222928
OC[C@](C12)(N)CN(CC1)CC2 ZINC000090225649
OC[C@@](C12)(N)CN(CC1)CC2 ZINC000090225650
C[C@H](C1)N(C)N=C1N ZINC000090225697
C[C@@H](C1)N(C)N=C1N ZINC000090225698
OCCC1CNC1 ZINC000090225805
C1OCC[C@H]1N2CCNCC2 ZINC000090397022
C1OCC[C@@H]1N2CCNCC2 ZINC000090397024
C1CN(C)C[C@@H]([C@@H]12)NC2 ZINC000090504885
OC[C@@H](O)C1CC1 ZINC000090697585
CN1CCN(CC1)[C@@H]2CCNC2 ZINC000091241683
CN1CCN(CC1)[C@H]2CCNC2 ZINC000091241684
CN(C1)CC12CNC2 ZINC000091241696
COC(=O)[C@H](F)CO ZINC000091301317
COC(=O)[C@@H](F)CO ZINC000091301319
C1NCC12CC(C2)O ZINC000091301498
NCC(F)(F)CN ZINC000091305520
O=C1NC[C@](F)([C@]12F)CNC2 ZINC000091305729
C1NCC12CCC(=O)N2 ZINC000091305889
c1nccn1CCN2CCNCC2 ZINC000091684267
CN(C1)CCn(c12)nc(c2)N ZINC000091692441
OC[C@H](O1)CNCC1(C)C ZINC000091692671
OC[C@@H](O1)CNCC1(C)C ZINC000091692675
C1CC12CNC(=O)CO2 ZINC000091692863
C1NC(=O)C12CCNCC2 ZINC000095080170
C1[C@@H](O)CN([C@@H]12)CCNC2 ZINC000095093298
CN[C@@H]1CCCNC1 ZINC000095192362
CN[C@H]1CCCNC1 ZINC000095192363
CN1C[C@H](O)CCC1=O ZINC000095346847
CN1C[C@@H](O)CCC1=O ZINC000095346848
O=C(O)C12CC(C1)(C2)O ZINC000095347473
C1NCC1n2ccnn2 ZINC000095348415
c1cnn(c12)CCNC2=O ZINC000095396917
OCCn(n1)cnc1Cl ZINC000095496206
COC(=O)[C@]12[C@H](C1)CNC2 ZINC000095532016
COC(=O)[C@@]12[C@@H](C1)CNC2 ZINC000095532017
NN[C@H]1CCCNC1 ZINC000095616415
NN[C@@H]1CCCNC1 ZINC000095616416
COC(=O)[C@H](N)C1CC1 ZINC000095618944
COC(=O)[C@@H](N)C1CC1 ZINC000095618945
COC(=O)C1COC1 ZINC000095627431
OC[C@@H]1[C@H](F)CNCC1 ZINC000095628894
C1NCC12CCS2(=O)=O ZINC000095628902
CN1[C@@H](CO)CCC1=O ZINC000095629955
OCc1ccc(=O)n(C)c1 ZINC000095629956
O=C1N(C)C[C@@H]([C@@H]12)CCNC2 ZINC000095629963
NCC1(F)COC1 ZINC000095630815
C1OCC1(CN)N2CCCC2 ZINC000095630816
CNCC1(F)COC1 ZINC000095630839
N1C[C@@H](C)OCC1=O ZINC000095634894
N1C[C@H](C)OCC1=O ZINC000095634895
C1N[C@@H]([C@@H]12)CCCN2 ZINC000095635516
C1N[C@H]([C@@H]12)CCCN2 ZINC000095635517
C1N[C@@H]([C@H]12)CCCN2 ZINC000095635518
C1N[C@H]([C@H]12)CCCN2 ZINC000095635519
CC(C)(O)[C@@H]1CNCCN1 ZINC000095642935
C1C(=O)CC12CNC2 ZINC000095644161
FC[C@]1(O)CCNC1 ZINC000095644182
FC[C@@]1(O)CCNC1 ZINC000095644183
OC[C@@]12[C@@H](C1)CNC2 ZINC000095644193
O[C@@H]1[C@H](F)CNCC1 ZINC000095644289
CO[C@@H]1[C@@H](F)CNC1 ZINC000095644316
COC[C@@H]1CCN1 ZINC000095644317
CC1(O)CN(C1)C2CCNCC2 ZINC000095704847
OCC(CO)C1CCNCC1 ZINC000095707225
OC[C@@H]1CCNC(=O)C1(F)F ZINC000095707968
OC[C@H]1CCNC(=O)C1(F)F ZINC000095707969
COC[C@H]1CCN1 ZINC000095708142
O[C@H]1[C@H](F)CCNC1 ZINC000095742584
O=C1NC[C@@H]([C@@H]12)CCN2 ZINC000095742603
N1CCOCC12CCNCC2 ZINC000095742821
[C@H]12[C@@H](O)C[C@@H](N2)CC1 ZINC000095742827
O=C1N(C)C[C@H]([C@H]12)CCNC2 ZINC000095742879
C1NCC12CCS(=O)(=O)CC2 ZINC000095743000
NC[C@H]1CCN1C ZINC000095743003
CN(C1)C[C@@H]([C@@H]12)NC2 ZINC000095743004
C1NC[C@H]([C@H]12)CC[C@H]2O ZINC000095743022
CNCC1COC1 ZINC000095743102
CC1(N)CC(C1)O ZINC000095743127
COCC1(F)CNC1 ZINC000095743137
O[C@H]1[C@H](F)CNCC1 ZINC000095743147
CN(C1)[C@@H]([C@@H]12)CNC2 ZINC000095743177
COC(=O)C1(C)CNC1 ZINC000095743178
NC[C@@H]1CCN1C ZINC000095743184
COC(=O)C1(F)CNC1 ZINC000095743190
O=C(O)C1(F)CNC1 ZINC000095743268
CO[C@H]1[C@H](F)CNC1 ZINC000095743340
CC(=O)N(C1)[C@@H]([C@@H]12)CNCC2 ZINC000095743362
OCC1(N)CC(F)C1 ZINC000095743410
C1CCC12CNCC(=O)N2 ZINC000095743464
COC(=O)C12CC(C1)CN2 ZINC000095743485
C1C(=O)N[C@H]([C@H]12)CNCC2 ZINC000095761484
C[C@H](O)C[C@@H]1COCCN1 ZINC000095829700
C[C@@H](O)C[C@@H]1COCCN1 ZINC000095829701
C[C@H](O)C[C@H]1COCCN1 ZINC000095829702
C[C@@H](O)C[C@H]1COCCN1 ZINC000095829703
C[C@H](N)C1COC1 ZINC000095831198
C[C@@H](N)C1COC1 ZINC000095831199
C[C@]1(N)CNC(=O)C12CC2 ZINC000095835775
C[C@@]1(N)CNC(=O)C12CC2 ZINC000095835776
Cn1nccc1NN ZINC000095883674
N1CC[C@H](CO)CCC1=O ZINC000095883751
N1CC[C@@H](CO)CCC1=O ZINC000095883752
OC[C@@]1(C)CC(=O)NC1 ZINC000095884007
OC[C@]1(C)CC(=O)NC1 ZINC000095884008
C1CO[C@H]([C@@H]12)OC[C@H]2N ZINC000095923240
C1CO[C@@H]([C@@H]12)OC[C@H]2N ZINC000095923241
C1CO[C@H]([C@H]12)OC[C@H]2N ZINC000095923242
C1CO[C@@H]([C@H]12)OC[C@H]2N ZINC000095923243
C[C@@]1(N)C(=O)OCC1 ZINC000095924546
C[C@]1(N)C(=O)OCC1 ZINC000095924567
C[C@@H](O)[C@H](NC1)CN([C@H]12)CCC2 ZINC000095931225
OCC[C@@H](C1=O)CCN1 ZINC000095933487
OCC[C@H](C1=O)CCN1 ZINC000095933488
C1S(=O)(=O)CC12CCNC2 ZINC000096024435
O=C1[C@H](C)N(C)C(=O)C1 ZINC000096028541
FC1(F)[C@@H](O)CNCC1 ZINC000096034390
FC1(F)[C@H](O)CNCC1 ZINC000096034391
OC[C@H]1CNC[C@H](O1)C ZINC000096034489
OC[C@H]1CNC[C@@H](O1)C ZINC000096034490
OC[C@@H]1CNC[C@H](O1)C ZINC000096034491
OC[C@@H]1CNC[C@@H](O1)C ZINC000096034492
NC(=O)[C@@H]1NC[C@H]([C@H]12)CCC2 ZINC000096034563
NC(=O)[C@@H]1NC[C@@H]([C@H]12)CCC2 ZINC000096034564
O=C1[C@@H](C)C(=O)OC1 ZINC000096061907
N#CN1CCN(C)CC1 ZINC000096094083
O=C1N(C)C[C@H]([C@@H]12)CCNC2 ZINC000096268944
O=C1N(C)C[C@@H]([C@H]12)CCNC2 ZINC000096268945
C1CC1N(CC2=O)CCCN2 ZINC000096300524
OCc1nn(C)c(c12)CNCC2 ZINC000096341524
O[C@@H]1[C@@H](F)CCNC1 ZINC000096372353
O[C@@H]1[C@@H](F)CNCC1 ZINC000096372354
OC1(O)[C@@H](F)COCC1 ZINC000096372405
OC1(O)[C@H](F)COCC1 ZINC000096372406
OCC(CO)N1CCCC1 ZINC000096373389
OCC(C)(C)CNN ZINC000096663671
C1NC(C)(C)CN([C@H]12)C[C@@H](C2)O ZINC000096675736
C12C(=O)C3CN(C1)CN(C2)C3 ZINC000096675741
C1CNC(=O)[C@]12CCCN2 ZINC000096675778
C1CNC(=O)[C@@]12CCCN2 ZINC000096675779
OC[C@@H](O)Cn1cccn1 ZINC000096868724
OC[C@H](O)Cn1cccn1 ZINC000096868725
OC[C@@H]1C[C@@H](CN1)N(C)C ZINC000096904839
OC[C@@H]1C[C@@H](CO)CNC1 ZINC000096904844
CN(C1)C[C@H]([C@@H]1N)OC ZINC000096904986
OCC[C@@H](CC1=O)CN1 ZINC000097053661
OCC[C@H](CC1=O)CN1 ZINC000097053666
OC[C@@H]1COCCN1C ZINC000097757519
OC[C@H]1COCCN1C ZINC000097757520
OC[C@H]1C[C@H](O)CN1C ZINC000098088433
OC[C@H]1[C@@H](F)CNCC1 ZINC000098091344
OC[C@H]1CCN1C ZINC000098091376
C1CO[C@H]([C@H]12)CCNC2=O ZINC000098095416
Cn1ccnc1[C@@H]2CNCCN2 ZINC000098095552
Cn1ccnc1[C@H]2CNCCN2 ZINC000098095553
C1CC1(CN)N2CCOCC2 ZINC000098095611
C1NC[C@H]([C@@H]1CO)c2cnn(C)c2 ZINC000098113850
C1CC1CN2CNCC2=O ZINC000098209823
CC1(C)[C@@H](O)CNC1 ZINC000098210017
CC1(C)[C@H](O)CNC1 ZINC000098210018
N1C(=O)CC[C@@]12CCNC2 ZINC000098214128
N1C(=O)CC[C@]12CCNC2 ZINC000098214129
O=C1O[C@@H]([C@H]2[C@H]13)[C@H](O)[C@@H](C3)C2 ZINC000100007510
O=C1O[C@@H]([C@H]2[C@@H]13)[C@H](O)[C@@H](C3)C2 ZINC000100007516
CC1(C)[C@H](O)C(=O)NC1 ZINC000100007597
O=C(O)[C@H]1NC[C@H]([C@@H]12)C2 ZINC000100007673
O=C(O)[C@@H]1NC[C@H]([C@@H]12)C2 ZINC000100007675
O=C1[C@H](C)CC(=O)N1 ZINC000100008428
O=C(O)C1[C@H]([C@@H]12)COC2 ZINC000100008578
O=C(O)C1[C@@H]([C@H]12)COC2 ZINC000100008582
O=C(O)[C@@H]1C[C@@H](C1)O ZINC000100009211
[C@H]12CC[C@H](N2)CNC1 ZINC000100012235
[C@@H]12CO[C@@H](O2)[C@@H](O)C=C1 ZINC000100020241
[C@@H]12CO[C@@H](O2)[C@H](O)C=C1 ZINC000100020245
OC[C@@H]1[C@@H]([C@@H]12)CNC2 ZINC000100028282
C1NCC[C@@]12C(=O)NCC2 ZINC000100031109
C1C(=O)C[C@H](N2C)C[C@H]([C@H]12)O ZINC000100035780
O=C(O)[C@H]1NC[C@@H]([C@H]12)C2 ZINC000100036113
CC1(C)[C@H]([C@@H]12)C(=O)NC2=O ZINC000100040475
CC1(C)[C@@H]([C@H]12)C(=O)NC2=O ZINC000100040479
OC[C@@H]1[C@H]([C@H]12)CNC2 ZINC000100047837
O=C1[CH-]C(=O)COC1 ZINC000100048062
[C@H]12[C@@H](O)[C@@H](CC1)NC2 ZINC000100051163
[C@H]12[C@H](O)[C@@H](CC1)NC2 ZINC000100051165
O=C(O)[C@@H]1NC[C@@H]([C@H]12)C2 ZINC000100051485
C[C@]1(O)C[C@@H](C1)N ZINC000100055232
OC[C@@H]1C[C@@H](C1)N ZINC000100055819
NC[C@H]1CN(C)CCN1C ZINC000100058185
CN(C1)C[C@@H]([C@@H]12)[C@H]2N ZINC000100058831
Cn1cccnc1=N ZINC000100062372
COC(=O)[C@@H]1C[C@@H](C1)N ZINC000100077544
O=C(O)[C@H]1C[C@@H](C1)O ZINC000100077688
N1C=CN([C@H]12)CCNC2 ZINC000100078995
N1C=CN([C@@H]12)CCNC2 ZINC000100079000
[C@H]12CC(=O)C[C@H](N2)COC1 ZINC000100085074
[C@@H]12CC(=O)C[C@@H](N2)COC1 ZINC000100085078
[C@@H]12CC[C@@H](N2C)CNC(=O)C1 ZINC000100085468
COC(=O)[C@H]1C[C@@H](C1)O ZINC000100089533
[C@@H]12CC[C@@H](N2)CNC1=O ZINC000100103376
[C@H]12[C@@H](C1)C(=O)NC2=O ZINC000100104721
[C@@H]12[C@H](C1)C(=O)NC2=O ZINC000100104726
NC[C@@H]1C[C@@H](C1)O ZINC000100115998
C[C@]12C(O)[C@@](C)(CN(C)C1)CNC2 ZINC000100116496
C[C@@]12C(O)[C@](C)(CN(C)C1)CNC2 ZINC000100116501
COC(=O)[C@H]1C[C@@H](C1)N ZINC000100119367
NCC1=NCCCN1C ZINC000100123975
O=C(O)[C@@H]1[C@@H]([C@@H]12)COC2 ZINC000100145351
C1NC[C@@H]([C@@H]12)C[C@@H](C2)O ZINC000100155314
[C@@H]12CC[C@@H](CN2)NC1 ZINC000100157824
COC(=O)[C@@H]1C[C@@H](C1)O ZINC000100175943
O=C1[C@@H](C)N(C)C(=O)C1 ZINC000100191730
O=c1n(C)c(=O)n(n1[C@@H]23)[C@H](C3)C=C2 ZINC000100210581
[C@@H]12C(=O)O[C@H](C1)CN2 ZINC000100210879
OC[C@H]1N[C@H](C2)C=C[C@H]12 ZINC000100247693
[C@@H]12[C@H](O)[C@@H](CC1)CNC2 ZINC000100294685
[C@H]12[C@H](O)[C@H](CC1)CNC2 ZINC000100294737
[C@@H]12C(=O)N[C@H](CCC1)CNC2 ZINC000100295780
O[C@@H]1CCN(C1)C[C@H]2CCNC2 ZINC000100350093
O[C@@H]1CCN(C1)[C@@H]2CCCNC2 ZINC000100353885
O=C(O)C([C@H]12)[C@H](C1)CNC2 ZINC000100388949
O=C1O[C@@H]([C@H]2[C@@H]13)[C@@H](O)[C@@H](C3)C2 ZINC000100395793
NC[C@H]1C[C@@H](C1)O ZINC000100401865
[C@@H]12CC[C@@H](O2)CNC1=O ZINC000100403694
[C@H]12CC[C@H](O2)CNC1=O ZINC000100403697
C1C(=O)C[C@H](N2C)C[C@@H]([C@H]12)O ZINC000100410481
[C@H]12C(=O)N[C@@H](CCC1)CNC2 ZINC000100438485
O=C(O)[C@@]12[C@H](C1)NCC2 ZINC000100440784
O=C(O)[C@]12[C@@H](C1)NCC2 ZINC000100440787
[C@@H]12C(O)[C@H](C1)CNC2 ZINC000100464382
C1NCC[C@H]1N(C2)CC[C@H]2O ZINC000100464858
O[C@@H]1CCN(C1)C[C@@H]2CCCN2 ZINC000100464889
O[C@@H]1CCN(C1)C[C@@H]2CCNC2 ZINC000100464905
[C@@H]12C(O)[C@H](CC1)CNC2 ZINC000100476029
[C@H]12C(O)[C@@H](CC1)CNC2 ZINC000100476036
[C@H]12C[C@@H](OC1)CNC2 ZINC000100483522
O=C(O)[C@]12[C@@H](C1)CNC2 ZINC000100493098
O=C(O)[C@@]12[C@H](C1)CNC2 ZINC000100493104
O=C(O)[C@@H]1[C@H]([C@H]12)CNC2 ZINC000100493405
OC[C@]12[C@@H](C1)CNC2 ZINC000100501441
OC[C@@]12[C@H](C1)CNC2 ZINC000100501446
CN1[C@H]([C@@H]2O)C[C@@H](O3)C[C@H]1[C@@H]23 ZINC000100541862
CN1[C@H]([C@@H]2O)C[C@H](O3)C[C@H]1[C@@H]23 ZINC000100541866
COC(=O)[C@@H]1[C@H]([C@H]12)CNC2 ZINC000100588486
[C@H]12CNC[C@H](O2)COC1 ZINC000100638617
O=C1[C@@H](C)[C@@H](C)C(=O)N1 ZINC000100640683
O=C1[C@@H](C)[C@H](C)C(=O)N1 ZINC000100640685
OCC1[C@H]([C@@H]12)COC2 ZINC000100643459
OCC1[C@@H]([C@H]12)COC2 ZINC000100643464
O[n+]1ccccc1N2CCNCC2 ZINC000100648360
N[C@@H]1[C@H](O2)CN3CC[C@@H]2[C@@H]13 ZINC000100750038
O=C(O)C1[C@H]([C@@H]12)CNC2 ZINC000100764938
O=C(O)C1[C@@H]([C@H]12)CNC2 ZINC000100764941
[C@@H]12C(=O)[C@H](C1)CNC2 ZINC000100770324
C[C@@]12[C@H](O)[C@@](C)(CN(C)C1)CNC2 ZINC000100788934
NC(=O)[C@H](C1)N[C@@H]([C@H]12)C2 ZINC000100794227
NC(=O)[C@H](C1)N[C@H]([C@@H]12)C2 ZINC000100794230
COC(=O)[C@@]12[C@H](C1)CNC2 ZINC000100855944
COC(=O)[C@]12[C@@H](C1)CNC2 ZINC000100855946
[C@@H]12[C@H]3[C@H](O)[C@H](C2)C[C@H]1CN3 ZINC000100893368
COC(=O)[C@H]1NC[C@@H]([C@H]12)C2 ZINC000101004807
CN(C1)C[C@@H]([C@@H]12)NCC2 ZINC000101024427
O=c1n(C)c(=O)n(n1[C@H]23)[C@H](C2)CC3 ZINC000101048790
[C@@H]12[C@H](C1)[C@H](O)[C@H]3O[C@@H]2CO3 ZINC000101152418
[C@@H]12[C@H](C1)[C@@H](O)[C@H]3O[C@@H]2CO3 ZINC000101152420
C1NCC[C@@H]1N(C2)CC[C@H]2O ZINC000101226169
C[C@H](O)CN1CCNC[C@@H]1C ZINC000101465758
[C@H]12[C@@H](O)CN(C2)CC1 ZINC000101528197
OCC([C@H]12)[C@H](C1)CNC2 ZINC000101715493
C1[C@H](O)CN([C@@H]12)CCNC2 ZINC000101781477
OC[C@H]1C[C@@H](C1)N ZINC000101787541
C[C@@]1(O)C[C@@H](C1)N ZINC000101787869
NC(=O)[C@@H]1NC[C@H]([C@@H]12)CCC2 ZINC000102232990
NC(=O)[C@@H]1NC[C@@H]([C@@H]12)CCC2 ZINC000102233003
CN1C[C@@H](C[C@H]12)NC2 ZINC000102237150
O=C(O)[C@@H]1[C@H]([C@H]12)COC2 ZINC000102237175
C[C@@]1(N)C[C@@H](C1)O ZINC000102237468
CN[C@@H]1C[C@@H](C1)O ZINC000103536244
O=C(O)[C@@H]1N[C@H](C2)C=C[C@H]12 ZINC000103536524
O=C(O)[C@H]1N[C@H](C2)C=C[C@H]12 ZINC000103538200
C[C@]1(N)C[C@@H](C1)O ZINC000103538272
[C@@H]12C(=O)[C@H](OC1)CNC2 ZINC000103539048
C1NC[C@@H]([C@@H]12)C[C@H](C2)O ZINC000103540932
N[C@H]1[C@H](O2)CN3CC[C@@H]2[C@@H]13 ZINC000103593386
[C@@H]12C[C@@H](CN2)S(=O)(=O)C1 ZINC000103617830
OC[C@@H]([C@@H]12)[C@H](CO)[C@H](O2)CC1 ZINC000104311348
OC[C@H]([C@@H]12)[C@H](CO)[C@H](O2)CC1 ZINC000104311351
C1CN(C)C(=O)[C@@]12CCNC2 ZINC000104453484
C1CN(C)C(=O)[C@]12CCNC2 ZINC000104453488
CN(C1)CC(=O)CC1=O ZINC000104461484
C1C(=O)N(C)C[C@H](N2)CC[C@@H]12 ZINC000104483832
C1OC[C@@H](O)[C@@H]1N2CCCC2 ZINC000104508105
C[C@]1(N)C(=O)NCCC1 ZINC000104563797
N[C@H]1[C@H](O2)CN3CC[C@H]2[C@@H]13 ZINC000104571938
O=C1[C@@H](CO)CCCN1 ZINC000104582331
O=C1[C@H](CO)CCCN1 ZINC000104582334
NC[C@@H]1[C@@H](OC)COCC1 ZINC000104582957
NCc1cnn(n1)C ZINC000104586237
C[C@H](N)C1(O)CC1 ZINC000104586926
NC[C@@H]1[C@H]([C@H]12)COC2 ZINC000104594819
NCC/C=C/CN ZINC000104594907
NC(=O)[C@H]1[C@@H](F)C1 ZINC000104594988
COC(=O)[C@@H](F)CN ZINC000104599735
CC1(C)[C@@H](N)C(=O)NC1 ZINC000104602236
CC1(C)[C@H](N)C(=O)NC1 ZINC000104602241
C[C@@H]1C[C@H](O)CNC1 ZINC000104609489
C[C@H]1C[C@H](O)CNC1 ZINC000104609493
C[C@@H]1C[C@@H](O)CNC1 ZINC000104609498
C[C@H]1C[C@@H](O)CNC1 ZINC000104609504
O=C1CCNCN1 ZINC000104613231
CN(C)[C@@H]1[C@H]([C@H]12)CNC2 ZINC000104624689
N[C@@H]1[C@H](O2)CN3CC[C@H]2[C@@H]13 ZINC000104654335
CN(C1)[C@@H]([C@@H]12)CNCC2 ZINC000104684714
C1CC1[C@H]2[C@H](O)CNC2 ZINC000104691648
CN(C1)[C@@H](C[C@@H]12)CNC2 ZINC000104696110
CN(C)C1[C@H]([C@@H]12)CNC2 ZINC000104699522
CN(C)C1[C@@H]([C@H]12)CNC2 ZINC000104699526
[C@@H]12C(=O)C[C@@H](CC2)NC1=O ZINC000104701007
CON1CCNCC1 ZINC000104704806
OCC12CC(C1)CN2 ZINC000104705730
O=C(O)[C@@H]1[C@@H]([C@@H]12)CNC2 ZINC000104710120
[C@@H]12C[C@@H](O)C[C@H](N2)COC1 ZINC000104717183
O=C(O)C1(C)CNC1 ZINC000104733300
OCc1cc(=O)c(OC)cn1C ZINC000104766388
[C@@H]12[C@@H]3C1CC([C@@H]2O)[C@@H]3O ZINC000105022576
C[C@@H]1C(=O)[C@@H]([C@@H]12)S(=O)(=O)C2 ZINC000105292864
C[C@@H]1C(=O)[C@@H]([C@H]12)S(=O)(=O)C2 ZINC000105292869
[C@@H]12CO[C@@H](O2)[C@H](N)CC1 ZINC000105822883
[C@@H]12CO[C@@H](O2)[C@@H](N)CC1 ZINC000105822885
CC(=O)N(C1)C[C@H]([C@@H]12)C2N ZINC000106068146
CC(=O)N(C1)C[C@@H]([C@H]12)C2N ZINC000106068149
CN[C@@H]1[C@H](O2)CN3CC[C@H]2[C@@H]13 ZINC000106461839
CN[C@H](CC1=O)CN1 ZINC000107114365
CN[C@@H](CC1=O)CN1 ZINC000107114366
C1CCC12C(=O)NC[C@H]2N ZINC000107115556
OC1CN(C1)[C@@H]2CCNC2 ZINC000107115934
OC1CN(C1)[C@H]2CCNC2 ZINC000107115937
N[C@H]1[C@@H](F)COC1 ZINC000107257541
O[C@@H]1[C@H](F)CCNC1 ZINC000107262044
O[C@H]1[C@@H](F)CCNC1 ZINC000107262049
[C@H]12[C@@H](O)C[C@@H](C1)NC2 ZINC000107267328
[C@H]12[C@H](O)C[C@@H](C1)NC2 ZINC000107267333
C1NC[C@@H]([C@H]12)CC(C2)O ZINC000107270049
C1NC[C@H]([C@@H]12)CC(C2)O ZINC000107270055
NCc1n(C)nc(c12)CCOC2 ZINC000107300018
NCCC1(O)COC1 ZINC000107395541
COC[C@]1(N)CCOC1 ZINC000107396041
COC[C@@]1(N)CCOC1 ZINC000107396043
C[C@H](N)C1=NCCN1 ZINC000108263503
C[C@@H](N)C1=NCCN1 ZINC000108263505
N1CCN=C1[C@H]2CCCN2 ZINC000108263708
N1CCN=C1[C@@H]2CCCN2 ZINC000108263710
OCC[C@@H]1CN(C)CCN1C ZINC000108284397
N[C@H]1[C@H]([C@@H]12)COCC2 ZINC000110748932
N[C@H]1[C@@H]([C@@H]12)COCC2 ZINC000110748935
O[C@H]1[C@@H](F)CNCC1 ZINC000110916115
OCC(C1)CC(=O)CC1=O ZINC000111472266
C1NC[C@H]([C@@H]12)CC[C@H]2O ZINC000112992550
C1CC1(CO)NC ZINC000113795864
[C@@H]12[C@H](O)C[C@@H](N2)CC1 ZINC000114017120
[C@@H]12[C@@H](O)C[C@@H](N2)CC1 ZINC000114017123
CN(C1)[C@@H]([C@H]12)CNC2 ZINC000114859511
C1OC[C@@H](N2C)C[C@H](N)C[C@H]12 ZINC000115007992
NC(=O)CN(C1)CCC1(F)F ZINC000115016486
OCC[C@H]1CN(C)CCN1C ZINC000115428964
CC(=O)n([nH]1)ccc1=O ZINC000115961954
N#CN(C)CCO ZINC000116182937
COC(=O)C(F)(F)CN ZINC000116323216
C1C[C@@H](O)[C@H]1N(CC2)CCC2O ZINC000118073451
C1C[C@H](O)[C@H]1N(CC2)CCC2O ZINC000118073454
C1C[C@@H](O)[C@@H]1N(CC2)CCC2O ZINC000118073456
C1C[C@H](O)[C@@H]1N(CC2)CCC2O ZINC000118073459
NC[C@H]1[C@@H](OC)COCC1 ZINC000118278595
OC[C@@H](O)[C@@H]1CCCCO1 ZINC000118490769
OC[C@H](O)[C@@H]1CCCCO1 ZINC000118490771
OC[C@@H](O)[C@H]1CCCCO1 ZINC000118490773
OC[C@H](O)[C@H]1CCCCO1 ZINC000118490775
n1ccn(c12)C[C@H](C2)O ZINC000118599397
COC[C@@H]1C[C@H](O)CN1 ZINC000118785173
CC(=O)N[N+](=C1N)Cc(c12)cccc2 ZINC000118919694
N#CN1CCC[C@@H]1CO ZINC000123522950
N#CN1CCC[C@H]1CO ZINC000123523126
N1C[C@@H](C)CS1(=O)=O ZINC000126900782
N1C[C@H](C)CS1(=O)=O ZINC000126901027
C[C@H](O)c1cnnn1C ZINC000127931578
OC[C@]1(O)CCOC1 ZINC000132868939
OC[C@@]1(O)CCOC1 ZINC000132869115
OCCN[C@@H]([C@H]1C)CCO1 ZINC000132935875
OCCN[C@@H]([C@@H]1C)CCO1 ZINC000132936051
OCCN[C@H]([C@H]1C)CCO1 ZINC000132936197
OCCN[C@H]([C@@H]1C)CCO1 ZINC000132936349
N1C(=O)C[C@@]12CCCNC2 ZINC000133004320
N1C(=O)C[C@]12CCCNC2 ZINC000133004514
C1CC1(N)C(=O)NCC(F)F ZINC000133072949
C[C@H](O)CN1CCNC[C@H]1C ZINC000133560540
FC[C@@H]1CNCCO1 ZINC000136929245
FC[C@H]1CNCCO1 ZINC000136929303
OCCn([nH]1)c(=O)cc1C ZINC000137737380
N=c1ccccn1N ZINC000137741517
O=C(O)[C@H]1[C@@H](C)NC1 ZINC000139104273
O=C(O)[C@H]1[C@H](C)NC1 ZINC000139104399
O=C(O)[C@@H]1[C@@H](C)NC1 ZINC000139104521
O=C(O)[C@@H]1[C@H](C)NC1 ZINC000139104653
CC(=O)N(C1)CC12CNC2 ZINC000139794391
C[C@@]1(O)CNOC1 ZINC000139811182
C1[C@@H](O)C[C@H]1N2CCOCC2 ZINC000140010153
C1NCC(C12C)CNC2 ZINC000140144146
NC(=O)[C@@]12[C@@H](C1)CCCN2 ZINC000140380008
O[C@@H]1CCN(C1)C[C@H]2CCCN2 ZINC000140747007
CN1CCO[C@H]([C@H]12)CNC2 ZINC000141173974
C[C@]1(O)CNOC1 ZINC000141303657
C1CC[C@H](CO)N([C@H]12)CCNC2 ZINC000141420162
CN[C@@H]1[C@H](O2)CN3CC[C@@H]2[C@@H]13 ZINC000141578570
COC[C@H]1CN(C)CCNC1 ZINC000141635707
COC[C@@H]1CN(C)CCNC1 ZINC000141635939
OCC(F)(C)CO ZINC000142063163
C[C@@H](O)c1ncnn1C ZINC000144086588
C[C@H](O)c1ncnn1C ZINC000144086793
OCCCN(C1)CC12COC2 ZINC000144268107
OC[C@@H]1[C@H]([C@H]12)COC2 ZINC000144524846
C#C[C@@H]1COCCN1 ZINC000144729108
C#C[C@H]1COCCN1 ZINC000144729315
OC[C@@]1(C)CC(=O)OC1 ZINC000145241326
OC[C@]1(C)CC(=O)OC1 ZINC000145241492
OCC1(C)CNC1 ZINC000145266635
C1C[C@@H](O)[C@H]1N2CCOCC2 ZINC000145322953
C1C[C@H](O)[C@H]1N2CCOCC2 ZINC000145323126
C1C[C@@H](O)[C@@H]1N2CCOCC2 ZINC000145323323
C1C[C@H](O)[C@@H]1N2CCOCC2 ZINC000145323512
CC(C)Nc1cc(=O)n(C)c(=O)n1C ZINC000145470682
CN(C1)C[C@H]([C@H]12)[C@H]2N ZINC000146337143
NCC1[C@@H]([C@H]12)OCCO2 ZINC000146827653
NCC1[C@H]([C@@H]12)OCCO2 ZINC000146827903
C1CCCN1C[C@]2(O)CCNC2 ZINC000147395773
C1CCCN1C[C@@]2(O)CCNC2 ZINC000147395962
c1n[nH]c(c12)C(=O)NCC2 ZINC000147419822
CC[n+]([nH]o1)cc1=N ZINC000147728967
OC[C@H]1C[C@H](CO)CNC1 ZINC000148213070
[C@H]12C[C@H](NC1)C(=O)NC2 ZINC000148326726
CN(C1)C[C@@H]([C@H]12)NCC2 ZINC000149062197
O[C@H]1C[C@@H](F)CNC1 ZINC000149211846
NC[C@@H]1[C@H]([C@H]12)OCCO2 ZINC000149613541
C[C@@H](N)C(=O)NCCF ZINC000149646845
C[C@H](N)C(=O)NCCF ZINC000149647479
C1NCC1CN2CCN(C)CC2 ZINC000164941047
C1OC[C@@H](N2C)C[C@@H](N)C[C@H]12 ZINC000165317988
C1CCN([C@H]12)C(=O)CCN2 ZINC000165411501
C1CCN([C@@H]12)C(=O)CCN2 ZINC000165411638
OCc1cnn(n1)C ZINC000166371483
FC1(F)CN(C1)C2CNC2 ZINC000167462676
CCN(C#N)CCO ZINC000168170651
N#CN(C1)CCC[C@@H]1O ZINC000168175610
N#CN(C1)CCC[C@H]1O ZINC000168175706
N#CN(C)CCN(C)C ZINC000168207281
N#CN(C1)CC[C@H]1CO ZINC000168231950
N#CN(C1)CC[C@@H]1CO ZINC000168232049
OC[C@@H]([C@@H]12)[C@@H](CO)[C@H](O2)CC1 ZINC000168377757
OC[C@]1(C)CCC(=O)N1 ZINC000169415120
OC[C@@]1(C)CCC(=O)N1 ZINC000169415131
C[C@H]1[C@H](C1)N2C[C@@H](N)CC2=O ZINC000169617315
C[C@H]1[C@@H](C1)N2C[C@@H](N)CC2=O ZINC000169617316
C1OCCN(C)[C@@H]([C@@H]12)CNCC2 ZINC000169676287
O=C1N(C)[C@H](CN)Cn(c12)ccc2 ZINC000169676461
O=C1N(C)[C@@H](CN)Cn(c12)ccc2 ZINC000169676462
OC[C@@H]1[C@H](N(C)C)CNCC1 ZINC000169676526
CN[C@H](CC1)CCn(c12)c(=O)n(n2)C ZINC000169676845
CN[C@@H](CC1)CCn(c12)c(=O)n(n2)C ZINC000169676846
CN(C)C[C@H]1[C@H](N)CN(C)C1 ZINC000169676895
C1NCC1Cn2ccnn2 ZINC000169726347
C1NCC1n2nccn2 ZINC000169726532
[BH3-][n+]1c(C)cccc1C ZINC000169748240
[BH3-][n+]1ccccc1C ZINC000169748260
CN(C1)C[C@@H](CO)C12CCNCC2 ZINC000169748548
CN(C1)C[C@H](CO)C12CCNCC2 ZINC000169748549
OC[C@@H]1[C@@H]([C@@H]12)COC2 ZINC000169797196
O1C[C@@H](C)NC12COC2 ZINC000169804195
O1C[C@H](C)NC12COC2 ZINC000169804196
CO[C@@H]1[C@@H](O)CNCC1 ZINC000169804468
CO[BH-](OC)OC ZINC000170153534
NC[C@@H](CO)[C@@H]1CCOC1 ZINC000170615503
NC[C@@H](CO)[C@H]1CCOC1 ZINC000170615504
NC[C@H](CO)[C@@H]1CCOC1 ZINC000170615505
NC[C@H](CO)[C@H]1CCOC1 ZINC000170615506
FC(F)(F)C(=O)N(C1)CC1=O ZINC000170618889
COC(=O)[C@H]1NC[C@@H]([C@@H]12)C2 ZINC000196323698
C[n+]1ccccc1NN ZINC000197960959
CCO[C@@H]([C@H]1N)COC1 ZINC000199491373
CCO[C@@H]([C@@H]1N)COC1 ZINC000199491390
CCO[C@H]([C@@H]1N)COC1 ZINC000199491402
CN(C1)C[C@@H]([C@H]12)OCCN2 ZINC000200486546
OC[C@]1(C)[C@](C)(CO)CNC1 ZINC000202487900
C1CC1(N)[C@@H]2COCCO2 ZINC000203629797
[C@@H]12[C@H](O)C[C@H](C1)CN2 ZINC000204234766
[C@@H]12[C@@H](O)C[C@H](C1)CN2 ZINC000204238138
N[C@H]1C[C@@H](O)COC1 ZINC000204718627
N[C@@H]1C[C@@H](O)COC1 ZINC000204718638
N[C@H]1C[C@H](O)COC1 ZINC000204718651
N[C@@H]1C[C@H](O)COC1 ZINC000204718664
OCCN(C1)CC12COC2 ZINC000205335683
CC[C@@H](NC1)CN([C@@H]12)C[C@@H](C2)O ZINC000205361765
OCC[C@@H]1CN(CC)CCN1 ZINC000205362014
OCC[C@H]1CN(CC)CCN1 ZINC000205362028
[C@H]12[C@H](O)[C@H](O)[C@H](N2)CCC1 ZINC000208671357
[C@H]12[C@@H](O)[C@H](O)[C@H](N2)CCC1 ZINC000208671400
C1NC[C@H]([C@H]12)C[C@@H](O)[C@H](C2)O ZINC000211108137
C1NC[C@H]([C@@H]12)C[C@@H](O)[C@H](C2)O ZINC000211108234
N=C(N)[C@@H]1CCN(C)C1 ZINC000211298549
CC(C)(O)[C@@H]1COCCN1 ZINC000211301121
CC(C)(O)[C@H]1COCCN1 ZINC000211301175
NC12CCN(C2)CC1 ZINC000211596306
c1c(N)nn(c12)CCNC2 ZINC000211697716
C1OC[C@H](O)[C@@H]1N2CCCC2 ZINC000211719348
C1OC[C@H](O)[C@H]1N2CCCC2 ZINC000211719439
C1OC[C@@H](O)[C@H]1N2CCCC2 ZINC000211719535
CC1(C)CNC(=O)CCN1 ZINC000211769394
n1nn(C)c(c12)CC[C@H](C2)N ZINC000211789860
n1nn(C)c(c12)CC[C@@H](C2)N ZINC000211789941
OC[C@@]1(C)[C@](C)(CO)CNC1 ZINC000211837262
OC[C@]1(C)[C@@](C)(CO)CNC1 ZINC000211837338
NC[C@@H]1[C@H](OC)COCC1 ZINC000211859016
NC[C@H]1[C@H](OC)COCC1 ZINC000211859092
C1NCC1c2nccc(=O)[nH]2 ZINC000211864022
C[C@@H](N)C1(O)CC1 ZINC000211872569
OC[C@]1(C)C(=O)NCC1 ZINC000215122979
OC[C@@]1(C)C(=O)NCC1 ZINC000215123025
OC[C@H]1[C@H](N(C)C)CNC1 ZINC000215201805
NC(=O)C12CC(C1)CN2 ZINC000215313876
NC(=O)[C@H]1[C@H](C(F)(F)F)CNC1 ZINC000215325952
COC(=O)[C@@H]1[C@@H]([C@@H]12)CNC2 ZINC000215643631
[C@@H]12[C@@H]3C1CC([C@H]2O)[C@H]3O ZINC000215987784
C1OCC1(C)N2CCNCC2 ZINC000216372029
CN(C1)[C@@H]([C@H]12)CNCC2 ZINC000216518930
N[C@H]1[C@@H]([C@H]12)COCC2 ZINC000216532476
OCn(n1)cnc1Br ZINC000217042098
OCCN(C1)CC1CF ZINC000217729069
FC1(F)[C@H](O)CNC1 ZINC000219842737
FC1(F)[C@@H](O)CNC1 ZINC000220106360
C1CN(C)C[C@@H]([C@H]12)NC2 ZINC000221783951
OC1(O)C(F)(F)CNCC1 ZINC000222463981
NC[C@H](N12)CN(CC1)CCC2 ZINC000225388275
CC[C@@H](NC1)CN([C@@H]12)C[C@H](C2)O ZINC000226620705
C1NCC12[C@H](O)CC2 ZINC000230823537
C1NCC12[C@@H](O)CC2 ZINC000230823569
O=C1N(C)C[C@@H]([C@@H]12)NCCC2 ZINC000232285642
O=C1N(C)CC[C@@H]([C@@H]12)CNC2 ZINC000238327776
COC(=O)[C@@H]1[C@@H](C)NC1 ZINC000238333672
COC(=O)[C@@H]1[C@H](C)NC1 ZINC000238333767
COC(=O)[C@H]1[C@@H](C)NC1 ZINC000238341779
COC(=O)[C@H]1[C@H](C)NC1 ZINC000238341869
C1NC[C@H]([C@@]12CO)CN(C)C2 ZINC000238347725
C1NC[C@@H]([C@@]12CO)CN(C)C2 ZINC000238353579
COC1CNCCCNC1 ZINC000238382070
OCc1cn(C)c(=O)n1C ZINC000238544693
O=C1CNCCCNC1 ZINC000238606197
OCCCC1(N)COC1 ZINC000238608758
OCC12CC(C1)(C2)N ZINC000238609755
O=C(O)[C@H]1[C@H]([C@@H]12)CNCC2 ZINC000238642293
O=C1NC[C@@H]([C@@H]12)CCO2 ZINC000238663148
OCC1[C@@H]([C@H]12)OCCO2 ZINC000238703252
OCC1[C@H]([C@@H]12)OCCO2 ZINC000238703505
OCCN(C)[C@@H]([C@H]1C)CCN1 ZINC000238851118
O=C1O[C@@H]([C@H]2[C@H]13)[C@@H](O)[C@@H](C3)C2 ZINC000238855491
[C@@H]12[C@@H]3[C@H](O)[C@H](C2)C[C@@H]1CN3 ZINC000238856669
[C@@H]12[C@H]3[C@H](O)[C@H](C2)C[C@@H]1CN3 ZINC000238856671
O=C1NCC[C@@H]([C@@H]12)CCCN2 ZINC000242437311
O=C1NCC[C@@H]([C@H]12)CCCN2 ZINC000242437312
O=C1NCC[C@H]([C@H]12)CCCN2 ZINC000242437313
O=C1NCC[C@H]([C@@H]12)CCCN2 ZINC000242437314
CN(C1)C[C@@H]([C@H]12)NC2 ZINC000242688505
[C@H]12CC[C@H](N2C)CNC(=O)C1 ZINC000242750517
O[C@@H]1CCN(C1)[C@H]2CCCNC2 ZINC000245253806
CC[C@@H](NC1)CN([C@H]12)C[C@@H](C2)O ZINC000245318957
CC[C@@H](NC1)CN([C@H]12)C[C@H](C2)O ZINC000245318958
CN(C1)C[C@@H]([C@@H]12)OCCN2 ZINC000250588837
CN(C1)CC[C@H]([C@H]12)OCCN2 ZINC000250662146
CN(C1)CC[C@@H]([C@H]12)OCCN2 ZINC000250662148
CC(=O)N(C1)C[C@@H]([C@@H]12)[C@H]2N ZINC000250765249
O=C(O)[C@H]1[C@@H]([C@H]12)CNCC2 ZINC000250793923
O=C(O)[C@H]1[C@@H]([C@@H]12)CNCC2 ZINC000250793924
N[C@H]1[C@H]([C@H]12)COCC2 ZINC000250845293
C[C@]12[C@H](O)[C@](C)(CN(C)C1)CNC2 ZINC000250845696
[C@@H]12[C@@H](C1)[C@@H](O)[C@H]3O[C@@H]2CO3 ZINC000252444024
[C@@H]12[C@@H](C1)[C@H](O)[C@H]3O[C@@H]2CO3 ZINC000252444025
CN(C1)CCN([C@H]12)CCNC2 ZINC000252444322
C1NCC[C@@H]1N(C2)CCC[C@H]2O ZINC000252619329
C1NCC[C@@H]1N(C2)CCC[C@@H]2O ZINC000252619331
Clb1[nH]b(Cl)[nH]b(Cl)[nH]1 ZINC000254764070
Cn1cccc/c1=N\N ZINC000255962088
OC[C@@H]1N[C@H](C2)C=C[C@H]12 ZINC000255997717
[C@@H]12[C@@H]3[C@H]1C[C@@H]([C@@H]3O)[C@H]2O ZINC000257357893
C1NCC[C@]12CCCS2(=O)=O ZINC000257818949
C1NCC[C@@]12CCCS2(=O)=O ZINC000257818951
COC1(CO)COC1 ZINC000257820758
C1NC[C@H]([C@H]12)CS(=O)(=O)CC2 ZINC000257832974
C1NC[C@@H]([C@H]12)CS(=O)(=O)CC2 ZINC000257832975
C1NC[C@@H]([C@@H]12)CS(=O)(=O)CC2 ZINC000257832976
C1NC[C@H]([C@@H]12)CS(=O)(=O)CC2 ZINC000257832977
O=C1C[C@H](CN)C[C@H](C)N1 ZINC000258570116
O=C1C[C@H](CN)C[C@@H](C)N1 ZINC000258570126
O=C1C[C@@H](CN)C[C@@H](C)N1 ZINC000258570134
O=C1C[C@@H](CN)C[C@H](C)N1 ZINC000258570137
OCCCc(n1C)nc(c12)CNCC2 ZINC000258849772
CO[C@H]1[C@@H](O)CNCC1 ZINC000261506722
Bc1ccc(cc1)OC ZINC000261507245
OCC1(CO)[C@@H](F)C1 ZINC000261507587
OCC1(CO)[C@H](F)C1 ZINC000261507588
[C@@H]12C[C@H](N2)CS(=O)(=O)C1 ZINC000261507905
OCCCc1cnn(n1)C ZINC000299805410
OC[C@]1(C)CCC(=O)NC1 ZINC000299805518
OC[C@@]1(C)CCC(=O)NC1 ZINC000299805519
[C@H]12[C@H](O)[C@@H](O)[C@H](N2)CCC1 ZINC000306234535
C1NCC1Cn2cncn2 ZINC000306297704
C[C@H](O)[C@@H](NC1)CN([C@H]12)CCC2 ZINC000306305806
C[C@H](O)[C@H](NC1)CN([C@H]12)CCC2 ZINC000306305808
N[C@@H]1C[C@@H]([C@@H]12)COC2 ZINC000306473462
OC[C@@H]1[C@H]([C@H]12)OCCO2 ZINC000306474948
c1nccn1[C@@H]2[C@@H](O)COC2 ZINC000306762105
c1nccn1[C@@H]2[C@H](O)COC2 ZINC000306762106
c1nccn1[C@H]2[C@H](O)COC2 ZINC000306762107
c1nccn1[C@H]2[C@@H](O)COC2 ZINC000306762108
OCC(F)(F)CN1CCNCC1 ZINC000306860800
C1NC[C@H]([C@]12CO)CN(C)C2 ZINC000306914926
C1NC[C@@H]([C@]12CO)CN(C)C2 ZINC000307088201
c1[nH]ncc1[C@H]2CNCCN2 ZINC000307124030
c1[nH]ncc1[C@@H]2CNCCN2 ZINC000307124031
C1NC[C@H]([C@@H]12)C[C@@H](O)[C@@H](C2)O ZINC000307160457
OC[C@H](C1)O[C@@H]([C@@H]12)CNC2 ZINC000307243196
NC(=O)C1(C)CNC1 ZINC000307257912
n1cccn1[C@@H]2[C@@H](O)COC2 ZINC000307304870
n1cccn1[C@@H]2[C@H](O)COC2 ZINC000307304871
n1cccn1[C@H]2[C@H](O)COC2 ZINC000307304872
n1cccn1[C@H]2[C@@H](O)COC2 ZINC000307304873
OC[C@@H](C1)O[C@@H]([C@@H]12)CNC2 ZINC000307556938
C1CC1[C@H](N)C2=NCCN2 ZINC000307560827
C1CC1[C@@H](N)C2=NCCN2 ZINC000307560828
CC1=CN(O)C=C[NH+]1[O-] ZINC000334139079
CO[C@]1(CO)CCCNC1 ZINC000390822009
CO[C@@]1(CO)CCCNC1 ZINC000390822010
Cc1nn(C)c(=O)n1C2CCNCC2 ZINC000409421297
CC1(C)CC(=O)NCCN1 ZINC000521398836
Cn1c(=O)n(CC)cc1CO ZINC000536959122
C1C[C@H](O)[C@@H]1N2CCCNCC2 ZINC000575539230
C1C[C@@H](O)[C@H]1N2CCCNCC2 ZINC000575539232
C1C[C@H](O)[C@H]1N2CCCNCC2 ZINC000575539233
C1C[C@@H](O)[C@@H]1N2CCCNCC2 ZINC000575539234
CC(C)[C@H](N)C1(O)COC1 ZINC000575624112
CC(C)[C@@H](N)C1(O)COC1 ZINC000575624113
OCc1nc(Cl)n(n1)C ZINC000585122782
C1S(=O)(=O)C[C@@H]([C@H]12)CNCC2 ZINC000585138738
C1S(=O)(=O)C[C@H]([C@H]12)CNCC2 ZINC000585138739
C1S(=O)(=O)C[C@H]([C@@H]12)CNCC2 ZINC000585138740
C1S(=O)(=O)C[C@@H]([C@@H]12)CNCC2 ZINC000585138741
Cn1ccnc1C2(OC)CNC2 ZINC000585138759
Cn1nccc1C2(OC)CNC2 ZINC000585138801
FC(F)(F)CN[C@@H]1[C@H](O)CNC1 ZINC000585158708
FC(F)(F)CN[C@H]1[C@H](O)CNC1 ZINC000585158709
FC(F)(F)CN[C@H]1[C@@H](O)CNC1 ZINC000585158710
FC(F)(F)CN[C@@H]1[C@@H](O)CNC1 ZINC000585158711
OC1CN(C1)CC2(O)CCC2 ZINC000585298741
CN1CCN(CC1)[C@H]2[C@@H](O)CC2 ZINC000585298808
CN1CCN(CC1)[C@@H]2[C@H](O)CC2 ZINC000585298809
CN1CCN(CC1)[C@@H]2[C@@H](O)CC2 ZINC000585298810
CN1CCN(CC1)[C@H]2[C@H](O)CC2 ZINC000585298811
C1C[C@H](O)[C@H]1N(C2)CC2O ZINC000585298844
C1C[C@@H](O)[C@H]1N(C2)CC2O ZINC000585298845
C1C[C@@H](O)[C@@H]1N(C2)CC2O ZINC000585298846
C1C[C@H](O)[C@@H]1N(C2)CC2O ZINC000585298847
Cc1nn(c(=O)n1C)C[C@H]2CCOC2 ZINC000585651554
Cc1nn(c(=O)n1C)C[C@@H]2CCOC2 ZINC000585651555
CNCC1[C@@H]([C@H]12)OCCO2 ZINC000601012342
CNC[C@@H]1[C@H]([C@H]12)OCCO2 ZINC000601012343
CNCC1[C@H]([C@@H]12)OCCO2 ZINC000601012344
OCCN(C)[C@H]([C@@H]12)[C@@H](CC1)NC2 ZINC000601012545
OCCN(C)[C@@H]([C@@H]12)[C@@H](CC1)NC2 ZINC000601012546
[C@H]12CC[C@@H](NC1)CNC2=O ZINC000601012551
[C@H]12[C@@H](O)[C@H](O)[C@@H](CC1)NC2 ZINC000601012586
[C@H]12[C@H](O)[C@H](O)[C@@H](CC1)NC2 ZINC000601012587
[C@H]12[C@H](O)[C@@H](O)[C@@H](CC1)NC2 ZINC000601012588
[C@H]12[C@@H](O)[C@@H](O)[C@@H](CC1)NC2 ZINC000601012589
N1CC[C@@H]([C@@H]1C)N(C2)CC[C@@H]2O ZINC000601012656
N1CC[C@H]([C@@H]1C)N(C2)CC[C@H]2O ZINC000601012657
N1CC[C@H]([C@@H]1C)N(C2)CC[C@@H]2O ZINC000601012659
N1CC[C@@H]([C@@H]1C)N(C2)CC[C@H]2O ZINC000601012660
[C@H]12CC[C@@H](NC1)CC(=O)N2 ZINC000601012719
FC1(F)C(=O)CNC1 ZINC000601013390
C12CC(C1)OC(=O)CN2 ZINC000601014813
C1CCC1(N)C2=NCCN2 ZINC000606243063
C1C(N)CC12CC(=O)NC2 ZINC000606301325
C1O[C@H](CO)CN(C123)CC(C2)C3 ZINC000642882296
C1O[C@@H](CO)CN(C123)CC(C2)C3 ZINC000642882299
C1[C@@H](N)C12CC(C2)O ZINC000669371514
C1[C@H](N)C12CC(C2)O ZINC000669371515
NC(=O)C12CCC(N2)CC1 ZINC000669371630
O[C@@H]1C[C@@H](N)C12CCOCC2 ZINC000669371687
O[C@H]1C[C@H](N)C12CCOCC2 ZINC000675050826
O[C@@H]1C[C@H](N)C12CCOCC2 ZINC000675050827
O[C@H]1C[C@@H](N)C12CCOCC2 ZINC000675050828
C1CC12C(=O)NCCCN2 ZINC000685944053
C1S(=O)(=O)C[C@@H]([C@@]12C)CNC2 ZINC000685944114
C1NCC1C2=NCCN2 ZINC000685944670
CNC(=O)[C@H](C(F)(F)F)CN ZINC000685946825
CNC(=O)[C@@H](C(F)(F)F)CN ZINC000685946827
FCCN(C1)CC(=O)CC1=O ZINC000725244011
CCN(C1)CC(=O)CC1=O ZINC000725244313
C1CC1N(C2)CC(=O)CC2=O ZINC000725244540
OC[C@]12[C@](CO)(CC1)CNC2 ZINC000725343438
n1cccn1[C@H]([C@@H]2N)COC2 ZINC000725343513
FC1(F)C(=O)NCCNC1 ZINC000756959312
C1C(O)CC12CC(=O)NC2 ZINC000950756032
C1CC12CCNS2(=O)=O ZINC000950756123
C1OCC(C123)(CNC2)COC3 ZINC000950757191
CCC[C@H](N)C1(O)COC1 ZINC000958527629
CCC[C@@H](N)C1(O)COC1 ZINC000958527630
CC[C@@H](N)C1(O)COC1 ZINC000958527787
CC[C@H](N)C1(O)COC1 ZINC000958527788
CC[C@H](N)[C@]1(O)CCOC1 ZINC000958527794
CC[C@H](N)[C@@]1(O)CCOC1 ZINC000958527795
CC[C@@H](N)[C@@]1(O)CCOC1 ZINC000958527796
CC[C@@H](N)[C@]1(O)CCOC1 ZINC000958527797
C1NCC1(O)[C@H](N)C2CCC2 ZINC000958527938
C1NCC1(O)[C@@H](N)C2CCC2 ZINC000958527939
CCC[C@H](N)C1(O)CNC1 ZINC000958527973
CCC[C@@H](N)C1(O)CNC1 ZINC000958527975
CC(C)C[C@@H](N)C1(O)CNC1 ZINC000958528282
CC(C)C[C@H](N)C1(O)CNC1 ZINC000958528283
C1CC1[C@@H](N)[C@]2(O)CCN(C)C2 ZINC000958528363
C1CC1[C@H](N)[C@@]2(O)CCN(C)C2 ZINC000958528364
C1CC1[C@H](N)[C@]2(O)CCN(C)C2 ZINC000958528365
C1CC1[C@@H](N)[C@@]2(O)CCN(C)C2 ZINC000958528366
CC[C@@H](N)C1(O)CNC1 ZINC000958528373
CC[C@H](N)C1(O)CNC1 ZINC000958528374
C1CC1[C@H](N)C2(O)COC2 ZINC000958528433
C1CC1[C@@H](N)C2(O)COC2 ZINC000958528438
CC(C)(C)[C@H](N)C1(O)CNC1 ZINC000958528466
CC(C)(C)[C@@H](N)C1(O)CNC1 ZINC000958528467
COC[C@H](N)C1(O)CCC1 ZINC000958528518
COC[C@@H](N)C1(O)CCC1 ZINC000958528519
CC(C)(O)[C@H](N)COC ZINC000958528530
CC(C)(O)[C@@H](N)COC ZINC000958528531
C1CC1[C@@H](N)C2(O)CCNCC2 ZINC000958528575
C1CC1[C@H](N)C2(O)CCNCC2 ZINC000958528577
CC(C)[C@H](N)C1(O)CNC1 ZINC000958528613
CC(C)[C@@H](N)C1(O)CNC1 ZINC000958528614
C1CC1[C@H](N)C2(O)CNC2 ZINC000958528617
C1CC1[C@@H](N)C2(O)CNC2 ZINC000958528618
C1NCC1(O)[C@H](N)C2CCCC2 ZINC000958528625
C1NCC1(O)[C@@H](N)C2CCCC2 ZINC000958528626
C1OCC1(O)[C@H](N)C2CCC2 ZINC000958528627
C1OCC1(O)[C@@H](N)C2CCC2 ZINC000958528628
CC[C@@H](N)C1(O)CCNCC1 ZINC000958528837
CC[C@H](N)C1(O)CCNCC1 ZINC000958528838
CC[C@@H](N)[C@@]1(O)CCN(C)C1 ZINC000958528853
CC[C@H](N)[C@@]1(O)CCN(C)C1 ZINC000958528854
CC[C@@H](N)[C@]1(O)CCN(C)C1 ZINC000958528855
CC[C@H](N)[C@]1(O)CCN(C)C1 ZINC000958528856
C1CC1[C@@H](N)[C@@]2(O)CCOC2 ZINC000958528869
C1CC1[C@H](N)[C@@]2(O)CCOC2 ZINC000958528870
C1CC1[C@@H](N)[C@]2(O)CCOC2 ZINC000958528871
C1CC1[C@H](N)[C@]2(O)CCOC2 ZINC000958528872
O=C1CCC(=O)COC1 ZINC000000031230
C1C(=O)C[C@@H](N2C)C[C@@H]([C@H]12)O ZINC000000388127
C1CNCCCNCCCNC1 ZINC000000389490
CC[n+]1cccnc1N ZINC000000392300
C[n+]1cccnc1N ZINC000000392310
NC(=O)CN1CCCC1 ZINC000000394090
OCC1(CO)CCCO1 ZINC000000397208
Nc1cccc[n+]1N ZINC000000408837
c1cc[n+](C)c(c12)[nH]c(=O)[nH]2 ZINC000000493826
OCC1=CCN([C@@H]12)CC[C@H]2O ZINC000000899253
OC[C@@H]1[C@H](O)CCCN1 ZINC000001562142
OC[C@H]1[C@H](O)CCCN1 ZINC000001562143
OC[C@@H]1[C@@H](O)CCCN1 ZINC000001562144
OC[C@H]1[C@@H](O)CCCN1 ZINC000001562145
n1cccc[n+]1CC[n+]2ccccn2 ZINC000001564326
C=Cc1nnnn1C ZINC000001564392
O=C1NCC=CCN1 ZINC000001573229
c1nn(C)c(c12)ncn(C)c2=O ZINC000001576828
c1c[n+](C)ccc1NN ZINC000001578211
O=c1n(C)c(C)nc(c12)n(C)nc2 ZINC000001580087
O=CNCOCC ZINC000001580550
NC(=O)c1cc(C)c[n+](C)c1 ZINC000001584651
O=C1OC[C@@H]([C@H]12)OCC2 ZINC000001585031
O=C1OC[C@@H]([C@@H]12)OCC2 ZINC000001585032
O=C1OC[C@H]([C@H]12)OCC2 ZINC000001585033
O=C1OC[C@H]([C@@H]12)OCC2 ZINC000001585034
O=C1OCc(c12)c[n+]([O-])cc2 ZINC000001592492
n1cn(C)ccc1=O ZINC000001601661
N1CC(C)CNC1=O ZINC000001605170
C1C[C@H]([C@@H]12)C(=O)NC2=O ZINC000001606852
C1C[C@@H]([C@H]12)C(=O)NC2=O ZINC000001606855
ONC(C)(C)CO ZINC000001611664
OCCN(C)OC ZINC000001614873
CC(=O)NCCN(C)C ZINC000001615447
OCc1nnn(c12)CCC2 ZINC000001617258
[O-][N+](=O)N1CCOCC1 ZINC000001621715
OCC(Cl)(C)CO ZINC000001627214
O=CN1C[C@@H](C)NC[C@@H]1C ZINC000001631069
O=CN1C[C@@H](C)NC[C@H]1C ZINC000001631070
OC[C@@H]1CO[C@@H](O1)C ZINC000001634017
OC[C@@H]1CO[C@H](O1)C ZINC000001634018
OC[C@H]1CO[C@@H](O1)C ZINC000001634019
OC[C@H]1CO[C@H](O1)C ZINC000001634020
O=S1CCOCC1 ZINC000001641614
OCN1CCOCC1 ZINC000001651818
Cc1ccc(N)[n+](c1)N ZINC000001657310
Cc1c(N)[n+](N)ccc1 ZINC000001657311
C[C@]1(O)[C@@](C)(O)OCC1 ZINC000001662476
C[C@@]1(O)[C@@](C)(O)OCC1 ZINC000001662477
C[C@@]1(O)[C@](C)(O)OCC1 ZINC000001662479
C1OCCS1(=O)=O ZINC000001667600
COC(=O)CN1CC1 ZINC000001667847
Cc1cc(=O)n(C)c[n+]1C ZINC000001668136
CN(C)C1=NCCN1 ZINC000001668175
CC(=O)OC[C@H](C)O ZINC000001668304
CCCNS(=O)(=O)C ZINC000001670312
N1C[C@@H](C)NC1=O ZINC000001677124
CC(=O)NCN(C)C ZINC000001679156
CC(=O)NCCOC ZINC000001683667
C1CN1C(=O)N2CC2 ZINC000001683978
CC(C)COC(O)O ZINC000001686400
O=CNCCN(C)C ZINC000001688176
OC[C@@H](O)[C@H]1CCCCN1C ZINC000001688588
OCCC(=O)NC(C)C ZINC000001689103
NCCN1CCN=C1C ZINC000001689759
C1CN1C(=S)N2CC2 ZINC000001695348
CCOc1cc(=O)n(C)c(=O)n1C ZINC000001697234
OC[C@@H]1[C@H](O)C[C@@H](N2C)CC[C@H]12 ZINC000001698779
Cc1c[n+]([O-])c(C)c[n+]1[O-] ZINC000001701954
C[n+]1ccsn1 ZINC000001703408
NCC1=CNCC=C1 ZINC000001703992
C1S(=O)(=O)[C@H]([C@H]12)[C@@H]3C=C[C@H]2O3 ZINC000001705820
Cn(c1)c(=O)n(C)c(=O)c1OC ZINC000001708792
n1nnn(c12)CCC2 ZINC000001711793
CC(C)[C@@H](O)NC=O ZINC000001715401
O=c1n(C)n(C)c(=O)c(c12)nccc2 ZINC000001717959
CCc1nnnn1C ZINC000001723382
CC(=O)NCc1cccc[n+]1[O-] ZINC000001724868
O=C1NC[C@@H]([C@@H]12)[C@H]3CC[C@@H]2O3 ZINC000001732663
NCc1cc[n+]([O-])cc1 ZINC000001733253
O=C1CNCSC1 ZINC000001737463
CN(C)c1cc(=O)n(C)c(=O)n1C ZINC000001751652
OCC(C)(C)NC=O ZINC000001761526
Nc1cc[n+]([O-])cc1 ZINC000001865647
OCC1COCOC1 ZINC000001871765
O=CN(C)CCO ZINC000001995286
C12COC(O2)OC1 ZINC000002022783
COC1=NCCN1 ZINC000002028101
N1C[C@H](C)NC1=O ZINC000002045368
OCc1cccc[n+]1[O-] ZINC000002164549
OCCn1nccn1 ZINC000002513898
O[C@@H]1[C@@H](O)CN([C@H]12)CCCC2 ZINC000002528515
FC[C@H](O)COC ZINC000002540328
Cc1c(=O)[nH]c(=O)n(C)c1F ZINC000002559883
Cc1c(=O)n(C)c(=O)n(C)c1F ZINC000002565598
O=C(O)[C@@H]1CC=CCN1 ZINC000002578759
O[C@H]1C(=O)O[C@H]([C@H]12)C=CC2 ZINC000002579379
Cn(n1)[n+]([O-])cc1Br ZINC000003088103
Cc1n(O)cc[n+]1[O-] ZINC000003107133
NC(=O)c1c[n+](C)ccn1 ZINC000003177932
CNC(=O)NCC ZINC000003628841
O=C1CC[C@@H](N1)O ZINC000003648018
O=C1CC[C@H](N1)O ZINC000003648020
NCC[C@H]1COCCN1 ZINC000003786632
C[C@@H](O)[C@@H](C1=O)CN1 ZINC000003846887
O=CNc1ccnn1C ZINC000003852665
O=C1O[C@@H]([C@H]2[C@@H]13)[C@H](O)[C@H](C3)C2 ZINC000003897348
NCC[C@@H]1CNCCO1 ZINC000004202801
NCC[C@H]1CNCCO1 ZINC000004202802
NC[C@@H]1[C@H](C)CNC1 ZINC000004203696
NC[C@@H]1[C@@H](C)CNC1 ZINC000004203697
NC[C@H]1[C@H](C)CNC1 ZINC000004203698
NC[C@H]1[C@@H](C)CNC1 ZINC000004203699
O=C(O)[C@]12[C@H](C1)CCN2 ZINC000004243448
CN(C)C1=[N+](C)CCN1C ZINC000004255593
C1NCc(c12)nc[nH]c2=O ZINC000004879293
O=CN1C[C@H](C)NC[C@H]1C ZINC000004897002
O=CN1C[C@H](C)NC[C@@H]1C ZINC000004897003
C[C@]1(O)[C@](C)(O)OCC1 ZINC000004976362
C1S(=O)(=O)[C@H]([C@@H]12)[C@@H]3C=C[C@H]2O3 ZINC000005004792
O[C@H]1[C@@H](O2)C[C@H](CO3)[C@@H]2[C@H]13 ZINC000005015153
O[C@H]1[C@@H](O2)C[C@H](CO3)[C@@H]2[C@@H]13 ZINC000005015154
OC[C@@H](O)[C@@H]1CCCCN1C ZINC000005063918
CC1(C)C(=O)NN(C)C1 ZINC000005104781
NCC(F)(F)CCN ZINC000005113415
O[C@H]1[C@H](O)CN([C@@H]12)CCCC2 ZINC000005133855
O=C1CC(=O)OCC1 ZINC000005134250
OC[C@@H]1[C@@H](O)CCO1 ZINC000005134306
C[C@H]1C(=O)[C@H]([C@H]12)S(=O)(=O)C2 ZINC000005179780
C[C@H]1C(=O)[C@H]([C@@H]12)S(=O)(=O)C2 ZINC000005179781
OCC[S@](=O)C ZINC000005211935
OCC[S@@](=O)C ZINC000005211944
O=C1NC[C@@H]([C@H]12)[C@H]3CC[C@@H]2O3 ZINC000005217494
NC[C@H]([C@@H]12)[C@@H](CO)[C@@H](O2)CC1 ZINC000005328421
NC[C@H]([C@@H]12)[C@H](CO)[C@@H](O2)CC1 ZINC000005328422
ONC(=N)c1cc[n+](C)cc1 ZINC000005329676
C[n+](c1)cccc1NS(=O)(=O)C ZINC000005332464
Cc1c(C)[n+]([O-])on1 ZINC000005360426
CC(=O)Cn1cccnc1=N ZINC000005378032
Cc1cc[n+](N)cc1 ZINC000005379757
O=CNc1cc[nH]n1 ZINC000005386258
CC(C)[C@H](O)NC=O ZINC000005457265
C[C@]1(O)[C@H](C)C(=O)OC1 ZINC000005521207
C[C@]1(O)[C@@H](C)C(=O)OC1 ZINC000005521212
C[C@@]1(O)[C@H](C)C(=O)OC1 ZINC000005521218
C[C@@]1(O)[C@@H](C)C(=O)OC1 ZINC000005521221
OC[C@H]1[C@@H](CO)[C@@H](O2)C=C[C@H]12 ZINC000005566523
OC[C@H]1[C@H](CO)[C@@H](O2)C=C[C@H]12 ZINC000005566524
C1OC[C@H]([C@H]12)C[C@@H](O)[C@H](C2)O ZINC000005600657
C1OC[C@H]([C@@H]12)C[C@@H](O)[C@H](C2)O ZINC000005600658
C1OC[C@@H]([C@H]12)C[C@@H](O)[C@H](C2)O ZINC000005600766
C1OC[C@H]([C@H]12)C[C@H](O)[C@@H](C2)O ZINC000005600767
CN(N1)CCC1=O ZINC000005758016
CN[C@@H](CC)CO ZINC000005922975
CN[C@H](CC)CO ZINC000005925700
CC(=O)OC[C@@H](C)O ZINC000006036655
CCNS(=O)(=O)CC ZINC000006046682
[C@H]12CO[C@@H](O2)[C@@H](O)C=C1 ZINC000006658001
[C@H]12CO[C@@H](O2)[C@H](O)C=C1 ZINC000006658002
CCc1nnc(N)n1C ZINC000006710745
O=C(O)c1c[n+](C)ccn1 ZINC000006933188
C[n+](c1)cccc1S(=O)(=O)C ZINC000008299379
S=c1[nH]n(C)c[n+]1C ZINC000008375931
COc1cc[nH]c(n1)=O ZINC000008619364
COC(=O)[C@@]12[C@@H](C1)CCN2 ZINC000013013691
CC(=O)N(C1)CC1=O ZINC000013375231
O=C1CCC(=O)OC1 ZINC000013480236
C[C@@H](O1)CN=C1N ZINC000013588693
C[C@H](O1)CN=C1N ZINC000013588694
O1C[C@@H](C)N=C1N ZINC000013588699
O1C[C@H](C)N=C1N ZINC000013588700
N1C[C@@H](O)C[n+](c12)cccc2 ZINC000013763633
N1C[C@H](O)C[n+](c12)cccc2 ZINC000013763636
[C@@H]12CO[C@H](O2)[C@H](N)CC1 ZINC000014988348
[C@@H]12CO[C@H](O2)[C@@H](N)CC1 ZINC000014988351
OC[C@H](O)[C@H]1CCCCN1C ZINC000015442203
OC[C@H](O)[C@@H]1CCCCN1C ZINC000015442204
NC(=O)c1ccc[n+](c1)OC ZINC000015781034
O=C(O)c1ccc[n+](c1)OC ZINC000015781036
NCCc1cncnc1 ZINC000016696842
C[n+]1cn(C)nc1SC ZINC000016951351
Cn(n1)c(=O)n(c12)CCCN2 ZINC000016958770
CC(=O)OC(C1)C[n+](n12)ccc2 ZINC000017014129
CC(C)n1c[n+](C)nn1 ZINC000017104964
Cn1cccc/c1=N/N ZINC000017109865
CC[n+](no1)cc1N ZINC000017316769
o1n[n+](C)cc1N ZINC000017322770
O=c1n(C)c(=O)n(n1[C@H]23)[C@H](C3)C=C2 ZINC000017820306
CN1C(=O)C[C@H]([C@H]12)NCC2 ZINC000017902383
O=C1N(C)C[C@@H]([C@@H]12)CNC2 ZINC000017903578
NCc(c1)nn(c12)CCO2 ZINC000018482290
OCc(c1)nn(c12)CCO2 ZINC000018482293
C1CC[C@H]([C@H]12)NCC(=O)N2 ZINC000018505390
C1CC[C@@H]([C@H]12)NCC(=O)N2 ZINC000018505392
C1CC[C@H]([C@@H]12)NCC(=O)N2 ZINC000018505394
C1CC[C@@H]([C@@H]12)NCC(=O)N2 ZINC000018505396
C1NCc(c12)[nH]c(=O)nc2 ZINC000018531319
OCc1c(CO)n(C)nc1 ZINC000019051128
OCc1c(OC)n(C)nc1 ZINC000019051309
CCn(n1)ncc1N ZINC000019088830
NNCCN1CCCC1 ZINC000019167581
O[C@@H]1CCCN(C1)N ZINC000019168106
O[C@H]1CCCN(C1)N ZINC000019169711
C1CN1C(N(C)C)N2CC2 ZINC000019319501
O1CCC[C@H]1[C@H]2CNCCN2 ZINC000019362294
O1CCC[C@@H]1[C@H]2CNCCN2 ZINC000019362295
O1CCC[C@H]1[C@@H]2CNCCN2 ZINC000019362296
O1CCC[C@@H]1[C@@H]2CNCCN2 ZINC000019362297
[C@H]12CC[C@@H](CN2)NC1 ZINC000019364602
N[C@H]1[C@@H](O2)CN3CC[C@@H]2[C@@H]13 ZINC000019365214
NCCN[C@@H]1[C@H](O)CCCC1 ZINC000019365509
NCCN[C@H]1[C@H](O)CCCC1 ZINC000019365510
NCCN[C@@H]1[C@@H](O)CCCC1 ZINC000019365511
NCCN[C@H]1[C@@H](O)CCCC1 ZINC000019365513
C1CNCCCNCCNC1 ZINC000019365750
NCCC[C@H]1CNCCN1 ZINC000019366988
NCCC[C@@H]1CNCCN1 ZINC000019366989
OCCN1CCCN(C)CC1 ZINC000019369375
CNC(=O)CNC1CC1 ZINC000019398486
CNC(=O)[C@@]1(C)CCCN1 ZINC000019686122
CNC(=O)[C@]1(C)CCCN1 ZINC000019686124
C1CC1C(=O)NCCO ZINC000019780722
C[C@@H](N)CN1CCN(CC)CC1 ZINC000019821162
C[C@H](N)CN1CCN(CC)CC1 ZINC000019821164
CN[C@@H]1[C@@H](O2)CN3CC[C@@H]2[C@@H]13 ZINC000020113615
CC(=O)N1CCC[C@H]1CN ZINC000020182582
CC(=O)N(C)CCN ZINC000020182914
CCn1c(=O)[nH]c(=O)cc1C ZINC000020214068
C1CNCCCNC1 ZINC000020217000
C[C@@H](N)CN1CCCN(C)CC1 ZINC000020260582
C[C@H](N)CN1CCCN(C)CC1 ZINC000020260585
CCN(CC1)CCC1(O)CN ZINC000020262985
NCCc1ccnnc1 ZINC000020417457
C[C@@H](N)CCN1CCN(C)CC1 ZINC000020429198
C[C@H](N)CCN1CCN(C)CC1 ZINC000020429199
CCOC(=O)[C@@H]1CCN1 ZINC000020441761
CN(C1)CC[C@@H]([C@@H]12)NC2 ZINC000020596535
CO[C@@H](C1)[C@H](C2)NC(=O)[C@@H]12 ZINC000020771459
NCCC(=O)N(C)C1CC1 ZINC000021408182
C1CNCCSCCN1 ZINC000022440777
C1CC1C(=O)N(C2)CC2N ZINC000023837460
C1CNCCNCCNC1 ZINC000024126183
C1C[C@@H](CO)n(c12)cnn2 ZINC000024307048
C1C[C@H](CO)n(c12)cnn2 ZINC000024307054
NC[C@@H]1CCn(c12)cnn2 ZINC000024332708
NC[C@H]1CCn(c12)cnn2 ZINC000024332713
C1OC[C@H]([C@H]12)NCCCN2 ZINC000024513498
C1OC[C@@H]([C@H]12)NCCCN2 ZINC000024513500
C1OC[C@H]([C@@H]12)NCCCN2 ZINC000024513503
C1CNCc(c12)cn[nH]c2=O ZINC000024624586
O=C1NC[C@@H]([C@@H]12)CNCC2 ZINC000025877699
O=C1NC[C@H]([C@@H]12)CNCC2 ZINC000025877703
O=C1NC[C@@H]([C@H]12)CNCC2 ZINC000025877708
O=C1NC[C@H]([C@H]12)CNCC2 ZINC000025877712
O=C1NC[C@@H]([C@@H]12)NCCC2 ZINC000025877775
O=C1NC[C@H]([C@@H]12)NCCC2 ZINC000025877778
O=C1NC[C@@H]([C@H]12)NCCC2 ZINC000025877782
O=C1NC[C@@H]([C@@H]12)CCCN2 ZINC000025877848
O=C1NC[C@H]([C@@H]12)CCCN2 ZINC000025877852
O=C1NC[C@@H]([C@H]12)CCCN2 ZINC000025877856
O=C1NC[C@H]([C@H]12)CCCN2 ZINC000025877860
O=C1OC[C@@H]([C@@H]12)CNCC2 ZINC000025878031
O=C1OC[C@H]([C@@H]12)CNCC2 ZINC000025878035
O=C1OC[C@@H]([C@H]12)CNCC2 ZINC000025878038
O=C1OC[C@H]([C@H]12)CNCC2 ZINC000025878042
O=C1OC[C@@H]([C@@H]12)NCCC2 ZINC000025878112
O=C1OC[C@H]([C@@H]12)NCCC2 ZINC000025878114
O=C1OC[C@@H]([C@H]12)NCCC2 ZINC000025878115
O=C1OC[C@H]([C@H]12)NCCC2 ZINC000025878119
C[C@H]1[C@@H](N)CCNC1 ZINC000026460170
C[C@@H]1[C@@H](N)CCNC1 ZINC000026460177
C[C@H]1[C@H](N)CCNC1 ZINC000026460183
C[C@@H]1[C@H](N)CCNC1 ZINC000026460187
NCCc1cccnn1 ZINC000026461182
CNC[C@@H]1CCNC1 ZINC000026898428
CNC[C@H]1CCNC1 ZINC000026898431
OCC[C@@H]1COCCO1 ZINC000028714551
OCC[C@H]1COCCO1 ZINC000028714552
COCCN1CCOCC1 ZINC000031308748
C1CC1N(CC2)CCS2(=O)=O ZINC000031740769
OC[C@@H]1CSCN1 ZINC000031749868
OC[C@H]1CSCN1 ZINC000031749872
CC(C)(N)CN(C1)CC[C@H]1O ZINC000031829577
COC[C@H]1N(C)CCO1 ZINC000031871157
COC[C@@H]1N(C)CCO1 ZINC000031871159
CN1CCCNC1 ZINC000032152418
COC(=O)[C@@H]1CCN1C ZINC000032218099
OCCCN1CC1 ZINC000032252004
OCC12CC(C1)CNC2 ZINC000032628533
O=C(O)C1[C@@H]([C@@H]12)CNC2 ZINC000032628913
OCC1[C@@H]([C@@H]12)CNC2 ZINC000032628916
N[C@H]1CN(C)CCOC1 ZINC000032914879
N[C@@H]1CN(C)CCOC1 ZINC000032914881
C[C@@H](O)C1=NCCN1 ZINC000033359453
C[C@H](O)C1=NCCN1 ZINC000033359454
CC(C)N(C1)C[C@H](O)[C@H]1N ZINC000033414662
Cn1c(=O)[nH]c(=O)cc1Cl ZINC000033506185
OCC1CC(C1)CO ZINC000033965988
OCCCN1CCCNCC1 ZINC000034088488
Cc1c(N)c(=O)n(C)n1C ZINC000034091857
CNC(=O)CN(C)C ZINC000034102262
CC(=O)n(c1=O)cc[nH]1 ZINC000034112010
CO[C@@H]([C@H]1N)CNCC1 ZINC000034122484
CO[C@H]([C@@H]1N)CNCC1 ZINC000034122489
NC[C@@H]1[C@@H](C1)CO ZINC000034135309
NC[C@H]1[C@H](C1)CO ZINC000034135312
O=c1[nH]c(CC)nc(c12)CCNC2 ZINC000034135551
CC1(C)[C@@H](N)CN1 ZINC000034179190
CC(=O)C(CO)CO ZINC000034183807
OC[C@H]1[C@@H](O)C=CC1 ZINC000034206588
C[C@H](N)CN1CCNCC1 ZINC000034211740
OCC1CC(C1)O ZINC000034213691
C[C@@]1(N)C(=O)NCC1 ZINC000034244719
C[C@]1(N)C(=O)NCC1 ZINC000034244720
NCC1(N)CCN(C)CC1 ZINC000034251261
CNCC1CNC1 ZINC000034264458
CCNCC1CNC1 ZINC000034264459
NC(=O)C12CCN(CC1)CC2 ZINC000034278565
ON[C@@H]1CCNC1 ZINC000034304251
ON[C@H]1CCNC1 ZINC000034304252
NC(=O)CN1CC=CCC1 ZINC000034315946
CN(C)C[C@@H]1CNCCN1 ZINC000034338887
CN(C)C[C@H]1CNCCN1 ZINC000034338889
CC(=O)CNC=O ZINC000034349689
O[C@H]1[C@@H](O)COCC1 ZINC000034382866
O[C@H]1[C@H](O)COCC1 ZINC000034382867
O[C@@H]1[C@@H](O)COCC1 ZINC000034382868
O[C@@H]1[C@H](O)COCC1 ZINC000034382869
OCC1=NCCO1 ZINC000034402631
O=c1ccn(F)c(=O)[nH]1 ZINC000034406714
O[C@@H]1C(=O)O[C@@H]([C@H]12)C=CC2 ZINC000034493436
O[C@@H]1C(=O)O[C@@H]([C@@H]12)C=CC2 ZINC000034493437
CC(C)(C)N(CO)CO ZINC000034580340
CC(=O)NCC1CNC1 ZINC000034610712
NC(=O)C12CCN(C2)CC1 ZINC000034624040
CC(=O)N1CCNC[C@H]1C ZINC000034730861
CC(=O)N1CCNC[C@@H]1C ZINC000034730864
OC[C@](C12)(O)CN(CC1)CC2 ZINC000034742027
OC[C@@](C12)(O)CN(CC1)CC2 ZINC000034742028
C1CCNCCNCCNC1 ZINC000034808694
FC(F)(F)[C@H](N)CN ZINC000035035316
CCN1C[C@H](C)NCC1=O ZINC000035270124
[C@@H]12CC[C@H](N2)CNC1 ZINC000035325699
OCc1c(=O)cc[nH]c1 ZINC000035570004
NC[C@](C12)(N)CN(CC1)CC2 ZINC000035676959
C1CC1CN2C[C@H](N)CC2=O ZINC000035679588
C1CC1CN2C[C@@H](N)CC2=O ZINC000035679589
[C@@H]12C(=O)CN(C2)CC1 ZINC000036437468
O=C1N(CO)[C@@H]([C@H]12)CCC2 ZINC000036437594
O=C1N(CO)[C@@H]([C@@H]12)CCC2 ZINC000036437596
O=C1N(CO)[C@H]([C@H]12)CCC2 ZINC000036437597
O=C1N(CO)[C@H]([C@@H]12)CCC2 ZINC000036437598
C1NC[C@@H]([C@H]12)NCC2 ZINC000036455532
C1NC[C@H]([C@H]12)NCC2 ZINC000036455533
C1NC[C@@H]([C@@H]12)NCC2 ZINC000036455534
C1NC[C@H]([C@@H]12)NCC2 ZINC000036455535
FCC(=O)N(C)OC ZINC000036455680
C1CC12[C@@H](N)CNC2 ZINC000036458494
FC(F)(F)[C@@H](N)CN ZINC000036477579
C[C@H](O)CN(CC1)CCC1N ZINC000037687673
C[C@@H](O)CN(CC1)CCC1N ZINC000037687674
CN[C@](C)(C(=O)N)CC ZINC000037869748
CN[C@@](C)(C(=O)N)CC ZINC000037869749
OC[C@@H]1CCCN1N ZINC000038220130
CC1(C)CC(=O)NN1 ZINC000038265112
CN(C)C(=O)COC ZINC000038281941
C1COCCNN1 ZINC000038362810
C[C@@H]1CNCCCN1 ZINC000038532787
C[C@H]1CNCCCN1 ZINC000038532789
CCNC1CNC1 ZINC000038541478
C1CC1NC2CNC2 ZINC000038809822
CNc1cc(=O)n(C)nc1 ZINC000038972888
OC[C@@H](C1(F)F)NCC1 ZINC000038995509
C1CNc(c12)nc[nH]c2=O ZINC000039053578
COc1cnc(=O)[nH]c1 ZINC000039053586
C1OC[C@H](O)C12CCNCC2 ZINC000039059867
C1OC[C@@H](O)C12CCNCC2 ZINC000039059869
CC(=O)[C@H](C)NC=O ZINC000039067380
CC(=O)[C@@H](C)NC=O ZINC000039067381
COC(=O)[C@@]1(C)CCN1 ZINC000039072704
COC(=O)[C@]1(C)CCN1 ZINC000039072705
Cc1cc(=O)[nH]c(=O)n1C ZINC000039074065
CN(C1)C(=O)CCC1=O ZINC000039077571
NCCN(C1)CC[C@H]1F ZINC000039077949
NCCN(C1)CC[C@@H]1F ZINC000039077950
n1ccn(c12)CCNC2=O ZINC000039078272
Cn1c(=O)n(C)nc1OC ZINC000039079187
CO[C@H](C1)CN([C@@H]12)CCNC2 ZINC000039080927
COC(=O)[C@]1(N)[C@@H](C)C1 ZINC000039082970
COC(=O)[C@@]1(N)[C@@H](C)C1 ZINC000039082974
COC(=O)[C@@H]1NC[C@H]([C@H]12)C2 ZINC000039087330
CN1CCN(CC1)C2CNC2 ZINC000039113445
OCC[C@H](N12)CN(CC1)CC2 ZINC000039113529
C1N[C@H](CO)CN([C@H]12)CCC2 ZINC000039113532
NCC1(N)CCC1 ZINC000039117991
O=C1CC[C@H](N)N1 ZINC000039118047
O=C1CC[C@@H](N)N1 ZINC000039118057
N[C@@H]1C[C@@H](N)CC1 ZINC000039118066
CN(C)c1ncnn1C ZINC000039123489
C[C@H](N1)[C@H](O)CCC1=O ZINC000039167996
Cc1c(C)n(N)nn1 ZINC000039201048
C[C@H](O)/C=C\CO ZINC000039236240
C[C@@H](O)/C=C\CO ZINC000039236241
O=C1[C@@H](O)COCC1 ZINC000039240457
O=C1[C@H](O)COCC1 ZINC000039240458
CN(C1)N(C)CC1O ZINC000039244833
CCn(nn1)cc1CO ZINC000039259545
[C@H]12C(=O)O[C@H](C1)CN2 ZINC000039282770
NCCN(C1)CCN([C@@H]12)CCC2 ZINC000039321258
NCCN(C1)CCN([C@H]12)CCC2 ZINC000039321260
NCC1(CN)CC1 ZINC000039381875
O=CNC[C@H](C)O ZINC000039422961
O=CNC[C@@H](C)O ZINC000039422962
CCN(C)S(=O)(=O)C ZINC000039423869
CCn1cc[nH]c(=O)c1=O ZINC000039619964
C1CN[C@H]([C@@H]12)CCNC2 ZINC000039626143
C1CN[C@@H]([C@@H]12)CCNC2 ZINC000039626145
C1CN[C@H]([C@H]12)CCNC2 ZINC000039626147
C1CN[C@@H]([C@H]12)CCNC2 ZINC000039626149
OCCNC1=NCCC1 ZINC000040163953
c1c(=O)c(O)cn(c12)CCNC2 ZINC000040164035
O=C1COCCOC1 ZINC000040435264
COc1c[nH]c(=O)cn1 ZINC000040448538
NNCc1nccn1C ZINC000040539529
N1CCN(C1=2)CCN2 ZINC000040541636
NCCN1CCC[C@@H]1CO ZINC000042432741
NCCN1CCC[C@H]1CO ZINC000042432742
OCCN[C@H]1CCN(C)C1 ZINC000042546456
OCCN[C@@H]1CCN(C)C1 ZINC000042546458
COC1(CO)CCNCC1 ZINC000043220618
NCc1cc[n+](C)cc1 ZINC000044249405
NCC(=O)OC1CC1 ZINC000044830296
NCCN(C1)CCCC1=O ZINC000045028231
O=c1n(C)c(=O)n(n1[C@H]23)[C@@H](C2)CC3 ZINC000045071077
C1CC1[C@@]2(C)C(=O)NCCN2 ZINC000045951740
C1CC1[C@]2(C)C(=O)NCCN2 ZINC000045951741
[C@@H]12C(O)[C@@H](C1)CNC2 ZINC000047845131
O=C(O)C[C@H]1CCN1 ZINC000049853526
CCn(nn1)cc1CN ZINC000050224545
N[C@H]1CCN(C1)Cc2cnn(C)c2 ZINC000050227762
N[C@@H]1CCN(C1)Cc2cnn(C)c2 ZINC000050227763
CN[C@@H](CC)CN ZINC000050269886
CN[C@H](CC)CN ZINC000050269887
NC[C@H](C)NCC ZINC000050270226
NC[C@@H](C)NCC ZINC000050270227
CN(C)CCn(c(=O)c1N)ccc1 ZINC000050445530
CC(=O)CN(CC1)CCC1N ZINC000050878222
n1[nH]ccc1CN2CCNCC2 ZINC000052860982
NCCN(C)[C@H]1CCCN(C)C1 ZINC000053205332
NCCN(C)[C@@H]1CCCN(C)C1 ZINC000053205333
CC(=O)NC[C@@H]1CCCN1 ZINC000053253255
CC(=O)NC[C@H]1CCCN1 ZINC000053253256
CCN(C)C1CNC1 ZINC000054931400
O=C(O)[C@H]1C=CCN1C ZINC000054956885
O=C(O)[C@@H]1C=CCN1C ZINC000054956887
OC[C@H]1C[C@@H](C)CN1 ZINC000057348527
OC[C@H]1C[C@H](C)CN1 ZINC000057348531
OC[C@@H]1C[C@@H](C)CN1 ZINC000057348534
OC[C@@H]1C[C@H](C)CN1 ZINC000057348538
NC[C@@H]1CN(C)CCOC1 ZINC000059270582
NC[C@H]1CN(C)CCOC1 ZINC000059270585
CC(=O)N1CCC[C@@H]1CN ZINC000059288391
CN(C)C[C@@H]1CCN1 ZINC000059555394
CN(C)C[C@H]1CCN1 ZINC000059555396
CC1(C)C(=O)NCCN1C ZINC000059821841
CNCC1CN(C)C1 ZINC000059821916
NN[C@@H](C)CCO ZINC000060186436
OCC[n+](c1)cccc1O ZINC000060261140
FC(F)(F)C1(N)CNC1 ZINC000060280119
CN(C)[C@H](C(=O)N)CC ZINC000061678935
CN(C)[C@@H](C(=O)N)CC ZINC000061678936
CN(C1)CC[C@@H]1N2CCNCC2 ZINC000061991728
CN(C1)CC[C@H]1N2CCNCC2 ZINC000061991729
NCCN(C)[C@H]1CCN(C)C1 ZINC000061991768
NCCN(C)[C@@H]1CCN(C)C1 ZINC000061991769
NNC[C@H]1CCCOC1 ZINC000062230329
NNC[C@@H]1CCCOC1 ZINC000062230330
C1N[C@H](CO)CN([C@@H]12)CCC2 ZINC000062566302
NC[C@@]1(O)CCCN(C)C1 ZINC000062701880
NC[C@]1(O)CCCN(C)C1 ZINC000062701882
CCN(C1)CCC[C@]1(O)CN ZINC000062701884
CCN(C1)CCC[C@@]1(O)CN ZINC000062701886
C1OC[C@H]([C@H]12)OCCN2 ZINC000062712748
C1OC[C@@H]([C@H]12)OCCN2 ZINC000062712751
C1OC[C@H]([C@@H]12)OCCN2 ZINC000062712754
C1OC[C@@H]([C@@H]12)OCCN2 ZINC000062712757
C1S(=O)(=O)CC[C@]12CCNC2 ZINC000062963479
C1S(=O)(=O)CC[C@@]12CCNC2 ZINC000062963480
NCCN(C1)CC[C@H]1N(C)C ZINC000062963903
NCCN(C1)CC[C@@H]1N(C)C ZINC000062963904
OCCN(C1)CC[C@H]1N(C)C ZINC000062967298
OCCN(C1)CC[C@@H]1N(C)C ZINC000062967299
CNC(=N)COC ZINC000062994533
OCC=1CN=c(c12)cccc2 ZINC000063866853
C1NCC1N2CCC2 ZINC000066309568
CNC(=O)C1CC(C1)O ZINC000066319003
CO[C@@H]1CCN(C1)N ZINC000066339113
CO[C@H]1CCN(C1)N ZINC000066339117
CO[C@@H]1CCCN(C1)N ZINC000066339290
CO[C@H]1CCCN(C1)N ZINC000066339295
CC(=O)NC[C@@H]1CCNC1 ZINC000066351338
CC(=O)NC[C@H]1CCNC1 ZINC000066351339
OCC1CC(C1)NC ZINC000066351421
CC(=O)N(C1)CC[C@@H]1NC ZINC000067172938
CC(=O)N(C1)CC[C@H]1NC ZINC000067172939
C1CCNCCNCCNCC1 ZINC000068604628
CNC[C@H](O1)CCC1=O ZINC000068605932
OC1CN(C1)C2CCOCC2 ZINC000068958179
CNC(=O)CCOC ZINC000069606183
CCN1CCC[C@@H](C1=O)N ZINC000070061696
CCN1CCC[C@H](C1=O)N ZINC000070061697
COCC(=O)NCC ZINC000070237354
COCC(=O)NC1CC1 ZINC000070237393
NC[C@@H](O)[C@H]1CCCOC1 ZINC000070533423
NC[C@@H](O)[C@@H]1CCCOC1 ZINC000070533424
NC[C@H](O)[C@H]1CCCOC1 ZINC000070533425
NC[C@H](O)[C@@H]1CCCOC1 ZINC000070533426
c1nccn1C[C@@H]2CNCCO2 ZINC000070649599
c1nccn1C[C@H]2CNCCO2 ZINC000070649600
C1NC[C@H]([C@H]12)C[C@H](O)[C@@H](C2)O ZINC000071372395
COC1CCN(N)CC1 ZINC000071478523
COC(=O)[C@@H]1[C@H](N)CC1 ZINC000071789954
O[C@]12[C@H](C1)CCNC2 ZINC000071790436
O[C@@]12[C@@H](C1)CCNC2 ZINC000071790437
C1OCC1N[C@@H]2CCNC2 ZINC000071791870
C1CC1C(=O)CNC=O ZINC000072206823
CC(C)C(=O)CNC=O ZINC000072206825
CCC(=O)CNC=O ZINC000072206826
n1ccn(c12)C(=O)NC2 ZINC000072206919
NCCN1CCC[C@@H]1CN ZINC000072207581
NCCN1CCC[C@H]1CN ZINC000072207582
[C@H]12C[C@@H](CN2)S(=O)(=O)C1 ZINC000072208596
[C@@H]12C[C@H](CN2)S(=O)(=O)C1 ZINC000072208597
COCCn1ccnn1 ZINC000072209316
Cn(n1)ccc1CN2CCNCC2 ZINC000072209537
NC[C@@H](O)CN1CCC1 ZINC000072209955
NC[C@H](O)CN1CCC1 ZINC000072209956
OCCc1ccc(=O)[nH]c1 ZINC000072225665
OCc1cc(n(n1)C)OC ZINC000072226163
CN(C1)C[C@H](C2)[C@@]12N ZINC000072231422
C1N[C@@H]([C@H]12)CNCC2 ZINC000072231459
C1N[C@H]([C@H]12)CNCC2 ZINC000072231460
C1N[C@@H]([C@@H]12)CNCC2 ZINC000072231461
C1N[C@H]([C@@H]12)CNCC2 ZINC000072231462
C1NC[C@@H]([C@@H]12)CC[C@@H]2O ZINC000072266156
[C@H]12[C@H](N)CN(C2)CC1 ZINC000072266360
N1CC=C[C@H]1CN2CCOCC2 ZINC000072397458
N1CC=C[C@@H]1CN2CCOCC2 ZINC000072397459
O=C1[C@H](C)NC[C@@H](C)N1 ZINC000075523169
C1CCn(c12)c(=O)c3c(n2)CCNC3 ZINC000075580190
C1[C@H](N)[C@@H]1C(=O)OCC ZINC000075824200
C1[C@H](N)[C@H]1C(=O)OCC ZINC000075824201
C1[C@@H](N)[C@@H]1C(=O)OCC ZINC000075824202
C1[C@@H](N)[C@H]1C(=O)OCC ZINC000075824203
C[C@@H]1[C@@H](N)COC1 ZINC000076570055
O=C(O)CC1(O)CC1 ZINC000076570681
O=C(O)[C@H]1[C@@H](O)CC1 ZINC000076570690
O=C(O)[C@H]1[C@H](O)CC1 ZINC000076570694
O=C(O)[C@@H]1[C@@H](O)CC1 ZINC000076570698
O=C(O)[C@@H]1[C@H](O)CC1 ZINC000076570703
C1NCC[C@H]1C2OCCO2 ZINC000076575837
C1NCC[C@@H]1C2OCCO2 ZINC000076575840
C1OCC1N2CCCNCC2 ZINC000076591799
[O-][N+](=O)N1CCNCC1 ZINC000077311856
OCCN(C1)CC[C@H]1OC ZINC000077869360
OCCN(C1)CC[C@@H]1OC ZINC000077869363
C1C=CC[C@@H](N)[C@H]1N ZINC000078095465
C1NCC1N(C2)CCC[C@@H]2O ZINC000078675891
CNCCN1CCC1 ZINC000078737779
CNCC1CC(C1)O ZINC000078737913
Brc1nnn[nH]1 ZINC000078921882
Cn1c(=O)n(C)c(=O)cc1NC2CC2 ZINC000079006506
C1CN[C@@H]([C@H]12)CNCC2 ZINC000079035012
C1CN[C@H]([C@H]12)CNCC2 ZINC000079035017
C1CN[C@@H]([C@@H]12)CNCC2 ZINC000079035023
C1CN[C@H]([C@@H]12)CNCC2 ZINC000079035026
OC[C@H]1C[C@@H](F)CNC1 ZINC000079036439
OC[C@@H]1C[C@@H](F)CNC1 ZINC000079036444
OC[C@H]1C[C@H](F)CNC1 ZINC000079036448
OC[C@@H]1C[C@H](F)CNC1 ZINC000079036454
OCCO[C@H]1CCN(C)C1 ZINC000079390575
OCCO[C@@H]1CCN(C)C1 ZINC000079390577
NCCO[C@H]1CCN(C)C1 ZINC000079390724
NCCO[C@@H]1CCN(C)C1 ZINC000079390725
NCCN(C1)CC[C@H]1OC ZINC000079391965
NCCN(C1)CC[C@@H]1OC ZINC000079391970
OCCN[C@H]1CCCN(C)C1 ZINC000079405814
OCCN[C@@H]1CCCN(C)C1 ZINC000079405818
OCCN(C)[C@H]1CCN(C)C1 ZINC000079405847
OCCN(C)[C@@H]1CCN(C)C1 ZINC000079405851
NCCN(C1)CC[C@H]1CO ZINC000079406407
NCCN(C1)CC[C@@H]1CO ZINC000079406411
NCCN(C1)CCC[C@H]1N(C)C ZINC000079418953
NCCN(C1)CCC[C@@H]1N(C)C ZINC000079418957
C[C@@H]1CN(CCO)CCN1C ZINC000079430424
C[C@H]1CN(CCO)CCN1C ZINC000079430426
OCCN1CCN(C)C[C@H]1C ZINC000079430428
OCCN1CCN(C)C[C@@H]1C ZINC000079430430
C[C@@H]1CN(CCN)CCN1C ZINC000079430454
C[C@H]1CN(CCN)CCN1C ZINC000079430456
NCCN1CCN(C)C[C@H]1C ZINC000079430458
NCCN1CCN(C)C[C@@H]1C ZINC000079430460
C[C@H](N)[C@@H]1CCNC1 ZINC000079872829
O[C@@H]1C[C@@H]([C@@H]12)CNC2 ZINC000080587192
O[C@@H]1C[C@H]([C@@H]12)CNC2 ZINC000080587196
O[C@@H]1C[C@@H]([C@H]12)CNC2 ZINC000080587199
O[C@@H]1C[C@H]([C@H]12)CNC2 ZINC000080587203
O[C@H]1[C@H](F)COC1 ZINC000081914623
Brc1cn(C)n[n+]1[O-] ZINC000081991271
Cc1cc(=O)n(c(n1)C)OC ZINC000082046775
NN[C@@H]([C@@H]12)CN(C2)CC1 ZINC000082095285
FC(F)C1(O)CNC1 ZINC000082164443
O1CCN(C)C[C@@]12CCNC2 ZINC000082406237
O1CCN(C)C[C@]12CCNC2 ZINC000082406238
C1OCC12C[C@H](O)CCN2 ZINC000082409503
C1OCC12C[C@@H](O)CCN2 ZINC000082409504
C1NC[C@H]([C@@H]12)OCCO2 ZINC000082411180
CC[C@H](C1=O)NC(=O)C1 ZINC000082411330
C1[C@@H](N)Cc(c12)n[nH]c2 ZINC000082411606
C1[C@H](N)Cc(c12)n[nH]c2 ZINC000082411607
C1OC[C@H]([C@@H]12)NCC2 ZINC000082411788
c1c(N)c(=O)n(C)c(c12)CCN(C)C2 ZINC000082521234
CCO[C@H]1[C@@H](O)CNC1 ZINC000082524738
CCO[C@@H]1[C@@H](O)CNC1 ZINC000082524739
CCO[C@H]1[C@H](O)CNC1 ZINC000082524740
CCO[C@@H]1[C@H](O)CNC1 ZINC000082524741
CC(=O)N[C@@H](C)CN ZINC000082576763
CC(=O)N[C@H](C)CN ZINC000082576766
CCC(=O)N(C1)CC1N ZINC000082590339
COCCN(C1)CC1N ZINC000082595642
NCc1c(=O)cc[nH]c1 ZINC000082637671
N1C(=O)C[C@]12CCOC2 ZINC000082762198
N1C(=O)C[C@@]12CCOC2 ZINC000082762199
C1OC[C@@H]([C@H]12)NCC2 ZINC000082828841
C1OC[C@H]([C@H]12)NCC2 ZINC000082828842
C1OC[C@@H]([C@@H]12)NCC2 ZINC000082828843
NC[C@]12[C@H](C1)COC2 ZINC000082828844
NC[C@@]12[C@@H](C1)COC2 ZINC000082828845
c1c(N)nn(c12)CCO2 ZINC000082835860
NCc1c(OC)nn(C)c1 ZINC000082848577
C1CC1CS(=O)(=O)NC ZINC000083140083
OCC1CCN(N)CC1 ZINC000083141647
OC[C@H]1CCCN(C1)N ZINC000083141696
OC[C@@H]1CCCN(C1)N ZINC000083141698
CN(C)[C@@H]1CCCN(C1)N ZINC000083141802
CN(C)[C@H]1CCCN(C1)N ZINC000083141803
CN(C)C1CCN(N)CC1 ZINC000083141805
CC(=O)N(C1)CC1CN ZINC000083141958
CCN(C1)CC[C@@H]1N2CCNCC2 ZINC000083255601
CCN(C1)CC[C@H]1N2CCNCC2 ZINC000083255602
NC[C@@H]1[C@@H]([C@@H]12)OCC2 ZINC000083267262
O=C1CCC[C@H](O)CN1 ZINC000083267424
O=C1CCC[C@@H](O)CN1 ZINC000083267425
C1CC12CC(=O)CC(=O)N2 ZINC000083267567
C1OCC12COCCCN2 ZINC000083267842
OC[C@](C)(O)OCC ZINC000083304776
OC[C@@](C)(O)OCC ZINC000083304780
[C@H]12C[C@@H](N)N(C2)CC1 ZINC000083325334
NN[C@@H](C12)[C@@H](C)N(CC1)CC2 ZINC000083332248
FC(F)(F)C(=O)N(C1)CC1N ZINC000083635056
CC(C)(O)CN(C1)CC1N ZINC000083636082
NCCN(C1)C[C@@H](O2)CC[C@H]12 ZINC000083824487
CC(C)NC[C@@H]1COCCN1 ZINC000083874439
CC(C)NC[C@H]1COCCN1 ZINC000083874440
C1CC1NC[C@@H]2COCCN2 ZINC000083874452
C1CC1NC[C@H]2COCCN2 ZINC000083874454
CNC[C@@H]1COCCN1 ZINC000083874463
CNC[C@H]1COCCN1 ZINC000083874465
CCNC[C@@H]1COCCN1 ZINC000083874468
CCNC[C@H]1COCCN1 ZINC000083874469
NC[C@H](C1=O)CC[C@@H](C)N1 ZINC000083962207
NC[C@H](C1=O)CC[C@H](C)N1 ZINC000083962208
NC[C@@H](C1=O)CC[C@@H](C)N1 ZINC000083962210
NC[C@@H](C1=O)CC[C@H](C)N1 ZINC000083962211
N1CC[C@]12CCS(=O)(=O)C2 ZINC000084178824
N1CC[C@@]12CCS(=O)(=O)C2 ZINC000084178825
N1CCC12CCS(=O)(=O)CC2 ZINC000084179037
N1CC[C@@]12CCCS(=O)(=O)C2 ZINC000084179185
N1CC[C@]12CCCS(=O)(=O)C2 ZINC000084179186
O=C1NCC[C@@H]([C@H]12)CCNC2 ZINC000084233115
O=C1NCC[C@@H]([C@@H]12)CCNC2 ZINC000084233116
O=C1NCC[C@H]([C@H]12)CCNC2 ZINC000084233123
O=C1NCC[C@H]([C@@H]12)CCNC2 ZINC000084233124
CN(C1)[C@H]([C@@H]12)CCNC2 ZINC000084238088
CN(C1)[C@H]([C@H]12)CCNC2 ZINC000084238090
N[C@@H]1[C@@H]([C@@H]12)COCC2 ZINC000084239292
O[C@@H]1[C@H](F)CNC1 ZINC000084239369
O[C@H]1[C@@H](F)CNC1 ZINC000084239379
O=c1n(C)cnc(c12)CCNC2 ZINC000084249209
CCn(c1=O)cnc(c12)CCNC2 ZINC000084249210
O=c1n(C)c(C)nc(c12)CCNC2 ZINC000084249214
O=C1C[C@H](N)COC1 ZINC000084310361
O=C1C[C@@H](N)COC1 ZINC000084310364
OC[C@]1(C)[C@@H](O)CNCC1 ZINC000084310876
OC[C@@]1(C)[C@@H](O)CNCC1 ZINC000084310879
OC[C@]1(C)[C@H](O)CNCC1 ZINC000084310885
OC[C@@]1(C)[C@H](O)CNCC1 ZINC000084310888
Cn(c1)ncc1C2(N)COC2 ZINC000084328554
C1NCC1(O)Cc2ccccn2 ZINC000084330172
CCCNC1CNC1 ZINC000084415735
CC(C)(O)CNC1CNC1 ZINC000084419076
CCN(C1)CC1CO ZINC000084988677
CC1(O)CC(C1)N ZINC000085210491
CCC(=O)NC1CNC1 ZINC000085255744
C1N[C@@H]([C@H]12)CCNC2 ZINC000085388698
C1N[C@@H]([C@@H]12)CCNC2 ZINC000085388704
C1N[C@H]([C@H]12)CCNC2 ZINC000085388708
C1N[C@H]([C@@H]12)CCNC2 ZINC000085388712
COCCc1c(=O)[nH]cnc1 ZINC000085396690
[C@@H]12C(=O)[C@@H](C1)CNC2 ZINC000085398462
CN(C1)C[C@H](C2)C([C@@H]12)O ZINC000085398464
C[C@@H](N)[C@@H]1CCNC1 ZINC000085399041
C[C@H](N)[C@H]1CCNC1 ZINC000085399044
C[C@@H](N)[C@H]1CCNC1 ZINC000085399046
COC[C@]1(O)CCCNC1 ZINC000086518918
COC[C@@]1(O)CCCNC1 ZINC000086518919
CS(=O)(=O)CC1CNC1 ZINC000087548168
FCCN(C1)CC1N ZINC000087776636
FCCn(nn1)cc1CO ZINC000087777077
FCCn(nn1)cc1N ZINC000087779111
FCCCN(C1)CC1N ZINC000088026394
CO[C@@H]1[C@@H](O)CCNC1 ZINC000088189640
CO[C@@H]1[C@H](O)CCNC1 ZINC000088189642
C1NC[C@@H]([C@H]12)CNCC2 ZINC000088243822
C1NC[C@H]([C@@H]12)CNCC2 ZINC000088243826
C12COCC(N2)COC1 ZINC000088611615
CN(C1)CC[C@H]([C@H]12)NC2 ZINC000090504884
O=C(O)C(F)(F)CNC ZINC000090505789
COC(=O)[C@@H]1[C@@H](N)CC1 ZINC000090512790
OCC1(CO)C(F)(F)C1 ZINC000090726900
OC[C@@H]1CCN(C1)N ZINC000090728209
OC[C@H]1CCN(C1)N ZINC000090728211
C[C@@H](C1)NC(=O)CC1=O ZINC000090733678
C1NCC1C2COC2 ZINC000091364552
C1NCC1CN2CCOCC2 ZINC000091365902
C[C@@H](N1)[C@H](O)CCC1=O ZINC000091366432
C[C@@H](N1)[C@@H](O)CCC1=O ZINC000091366433
C[C@H](N1)[C@@H](O)CCC1=O ZINC000091366434
OCC1[C@@H]([C@@H]12)COC2 ZINC000091692755
OC[C@H](CO1)NC1(C)C ZINC000095094123
OC[C@@H](CO1)NC1(C)C ZINC000095094124
O=C1[C@@H](CO)CC[C@@H](C)N1 ZINC000095096553
O=C1[C@@H](CO)CC[C@H](C)N1 ZINC000095096554
O=C1[C@H](CO)CC[C@@H](C)N1 ZINC000095096555
O=C1[C@H](CO)CC[C@H](C)N1 ZINC000095096556
O=c1n(C)ncc(c12)CNCC2 ZINC000095098008
CCn(c1=O)ncc(c12)CNCC2 ZINC000095098009
CCn(c1=O)ncc(c12)CCNC2 ZINC000095098023
O=c1n(C)ncc(c12)CCNC2 ZINC000095098024
C1CC1n2cc[nH]c(=O)c2=O ZINC000095221008
NCC1CC(C1)CO ZINC000095346852
O=CN1C=COCC1 ZINC000095634889
C1CN(C)C(=O)C12CNC2 ZINC000095643271
NCCCC1(O)COC1 ZINC000095644753
O=C(O)[C@@H]1N[C@@H](C2)C=C[C@H]12 ZINC000095742887
O=C(O)[C@H]1N[C@@H](C2)C=C[C@H]12 ZINC000095743120
[C@H]12C(=O)[C@H](OC1)CNC2 ZINC000095743210
[C@@H]12C(=O)[C@@H](OC1)CNC2 ZINC000095743211
OC[C@@H]1[C@@H](C)OCCN1 ZINC000095829850
OCC(C1)(CO)CC12COC2 ZINC000095829981
FC[C@@H](O)COC ZINC000095889619
CC(C)S(=O)(=O)C1CNC1 ZINC000095908503
CCS(=O)(=O)[C@@H]1CCNC1 ZINC000095908514
CCS(=O)(=O)[C@H]1CCNC1 ZINC000095908515
NCCc1cccc(=O)[nH]1 ZINC000095929148
[C@H]12[C@@H](N)CN(C2)CC1 ZINC000095931817
[C@@H]12CN(C)C[C@H](N2)COC1 ZINC000095931819
O=C1[C@@H](C)OCCCN1 ZINC000096032015
O=C1[C@H](C)OCCCN1 ZINC000096032016
CN1CCO[C@H]([C@H]12)CNCC2 ZINC000096054671
CN1CCO[C@@H]([C@H]12)CNCC2 ZINC000096054672
CN(C1)C(=O)C12CCNCC2 ZINC000096202794
C1NC[C@@H]([C@@H]12)C[C@@H](F)[C@@H]2O ZINC000096261801
NCCOC1COC1 ZINC000096320266
CNC1(C)CNC1 ZINC000096327870
NCc1cc(n(n1)C)OC ZINC000096509318
OC[C@@H](C1)[C@@H]1CN2CCOCC2 ZINC000096509341
OC[C@@H](C1)[C@H]1CN2CCOCC2 ZINC000096509342
OC[C@H](C1)[C@@H]1CN2CCOCC2 ZINC000096509343
OC[C@H](C1)[C@H]1CN2CCOCC2 ZINC000096509344
NC[C@@H]1[C@@H](C1)CN2CCOCC2 ZINC000096509397
NC[C@@H]1[C@H](C1)CN2CCOCC2 ZINC000096509398
NC[C@H]1[C@@H](C1)CN2CCOCC2 ZINC000096509399
NC[C@H]1[C@H](C1)CN2CCOCC2 ZINC000096509400
CNC[C@H]1[C@H](C1)CN ZINC000096509433
CNC[C@@H]1[C@H](C1)CN ZINC000096509434
CNC[C@H]1[C@@H](C1)CN ZINC000096509435
CNC[C@@H]1[C@@H](C1)CN ZINC000096509436
NC[C@@H]1[C@@H](C1)CN2CCN(C)CC2 ZINC000096509441
NC[C@@H]1[C@H](C1)CN2CCN(C)CC2 ZINC000096509442
NC[C@H]1[C@@H](C1)CN2CCN(C)CC2 ZINC000096509443
NC[C@H]1[C@H](C1)CN2CCN(C)CC2 ZINC000096509444
OC[C@@H](C1)[C@@H]1CN2CCN(C)CC2 ZINC000096509461
OC[C@@H](C1)[C@H]1CN2CCN(C)CC2 ZINC000096509462
OC[C@H](C1)[C@@H]1CN2CCN(C)CC2 ZINC000096509463
OC[C@H](C1)[C@H]1CN2CCN(C)CC2 ZINC000096509464
n1ncn(c12)CC[C@@H]2N ZINC000096509897
n1ncn(c12)CC[C@H]2N ZINC000096509898
n1ncn(c12)CCC2=O ZINC000096509899
n1ncn(c12)CC[C@@H]2O ZINC000096509905
n1ncn(c12)CC[C@H]2O ZINC000096509906
FCCS(=O)(=O)NC ZINC000096510370
NCc1c(=O)ccn(C)c1 ZINC000096510542
C[C@H](N)CN1CCC[C@@H]1CO ZINC000096523459
C[C@@H](N)CN1CCC[C@@H]1CO ZINC000096523460
CNC(=O)C(C1)CC1=O ZINC000096528044
OCCO[C@@H]1CCNC1 ZINC000096529871
OCCO[C@H]1CCNC1 ZINC000096529872
NCCO[C@H]1CCCNC1 ZINC000096529900
NCCO[C@@H]1CCCNC1 ZINC000096529903
NCCO[C@@H]1CCNC1 ZINC000096529905
NCCO[C@H]1CCNC1 ZINC000096529906
C1NC[C@@H]([C@@H]12)[C@@H]3[C@@H]2CS(=O)(=O)C3 ZINC000096532894
Cn(c1)ccc(=O)c1N ZINC000096577825
[C@@H]12CC(O)C[C@H](N2)COC1 ZINC000097757510
OC[C@]1(C)[C@@H](O)CCNC1 ZINC000097759083
OC[C@@]1(C)[C@@H](O)CCNC1 ZINC000097759084
OC[C@]1(C)[C@H](O)CCNC1 ZINC000097759085
OC[C@@]1(C)[C@H](O)CCNC1 ZINC000097759086
C[C@]1(O)CCC(=O)NC1 ZINC000098086066
C[C@@]1(O)CCC(=O)NC1 ZINC000098086067
COC(=O)[C@H]1[C@H](N)CC1 ZINC000098091195
FC1(F)[C@@H](N)CNCC1 ZINC000098095583
FC1(F)[C@H](N)CNCC1 ZINC000098095584
O=C1O[C@@H]([C@H]2[C@H]13)[C@H](O)[C@H](C3)C2 ZINC000100007513
[C@@H]12CC[C@@H](N2)CNC1 ZINC000100012228
CN1C[C@H](C[C@@H]12)NC2 ZINC000100019191
[C@H]12CO[C@H](O2)[C@@H](N)CC1 ZINC000100021968
[C@H]12CO[C@H](O2)[C@H](N)CC1 ZINC000100021971
[C@@H]12[C@@H](C1)[C@H](O)[C@H]3O[C@H]2CO3 ZINC000100022027
[C@@H]12[C@H](C1)[C@H](O)[C@H]3O[C@H]2CO3 ZINC000100022028
[C@@H]12[C@@H](C1)[C@@H](O)[C@H]3O[C@H]2CO3 ZINC000100022031
[C@@H]12[C@H](C1)[C@@H](O)[C@H]3O[C@H]2CO3 ZINC000100022034
O=C(O)[C@@]12[C@H](C1)CCN2 ZINC000100045013
O=C(O)[C@]12[C@@H](C1)CCN2 ZINC000100045020
CN[C@](C12)(O)CN(CC1)CC2 ZINC000100096389
CN[C@@](C12)(O)CN(CC1)CC2 ZINC000100096390
O=c1n(C)c(=O)n(n1[C@H]23)[C@@H](C3)C=C2 ZINC000100210584
[C@H]12C(=O)O[C@@H](C1)CN2 ZINC000100210884
OCCn1ccccc1=N ZINC000100229150
NC[C@H]1C[C@@H](C1)CO ZINC000100292878
NC[C@@H]1C[C@@H](C1)CO ZINC000100292945
CN(C1)C[C@@H](C2)[C@@]12N ZINC000100306491
O=C(O)[C@H](C1)N[C@H]([C@@H]12)C2 ZINC000100315520
Cn1c(=O)n(C)ccc1=[17O] ZINC000100360373
Cc1cc(=[17O])n(C)c(=O)n1C ZINC000100360380
C1OC[C@@H](C(=O)[C@H]12)CNC2 ZINC000100423723
O[C@@]12[C@H](C1)CCNC2 ZINC000100451496
O[C@]12[C@@H](C1)CCNC2 ZINC000100451503
[C@H]12C(O)[C@@H](C1)CNC2 ZINC000100464391
C1OC[C@@H](C([C@H]12)O)CNC2 ZINC000100478746
C1S(=O)(=O)[C@H]([C@H]12)[C@@H]3C=C[C@@H]2O3 ZINC000100498866
C1S(=O)(=O)[C@H]([C@@H]12)[C@@H]3C=C[C@@H]2O3 ZINC000100498867
O[C@H]1[C@@H](O2)C[C@@H](CO3)[C@@H]2[C@H]13 ZINC000100516595
O[C@H]1[C@@H](O2)C[C@@H](CO3)[C@@H]2[C@@H]13 ZINC000100516599
[C@H]12C[C@@H](S(=O)(=O)C1)CNC2 ZINC000100558872
O=C(O)[C@@H]([C@H]12)[C@@H](C1)CNC2 ZINC000100638564
O=C(O)[C@@H]([C@@H]12)[C@H](C1)CNC2 ZINC000100638565
OCC1[C@H]([C@@H]12)CNC2 ZINC000100764949
OCC1[C@@H]([C@H]12)CNC2 ZINC000100764955
[C@H]12C(=O)[C@@H](C1)CNC2 ZINC000100770334
O=c1n(C)c(=O)n(n1[C@@H]23)[C@@H](C2)CC3 ZINC000101048798
CC(=O)N(C1)CCC12CNC2 ZINC000101426946
CC(=O)N(C1)C[C@H](C2)[C@@]12N ZINC000101427210
CC(=O)N(C1)C[C@@H](C2)[C@@]12N ZINC000101427212
CC(=O)N(C1)C[C@H](C2)[C@]12N ZINC000101427214
CC(=O)N(C1)C[C@@H](C2)[C@]12N ZINC000101427217
CC(C)C(=O)N[C@@H]1[C@H]([C@H]12)CNC2 ZINC000101783280
CN[C@H]1C[C@@H](C1)O ZINC000102145631
NC(=O)[C@H]1NC[C@H]([C@@H]12)CCC2 ZINC000102232996
NC(=O)[C@H]1NC[C@@H]([C@@H]12)CCC2 ZINC000102233008
N=c1n(C)cnn1C ZINC000102418396
CN1[C@@H]([C@H]2O)C[C@@H](O3)C[C@@H]1[C@@H]23 ZINC000102460288
CN1[C@H]([C@H]2O)C[C@@H](O3)C[C@@H]1[C@@H]23 ZINC000102460292
c1nn(C)c(c12)ncn(C)c2=N ZINC000102985860
OC[C@@H]1[C@H](CO)[C@H](O2)C=C[C@H]12 ZINC000103130905
OCC(=O)c1cnn(C)c1 ZINC000103614813
[C@H]12C[C@H](CN2)S(=O)(=O)C1 ZINC000103617826
CN(C1)C[C@H](C2)C([C@H]12)O ZINC000103707461
CN(C1)C[C@@H](C2)C([C@@H]12)O ZINC000103707468
O=C1[C@@H](C)NC(=O)C1 ZINC000103819885
OC[C@@H]1[C@H](O)C[C@H](N2C)CC[C@H]12 ZINC000104046110
O=C1NC[C@@H]([C@H]12)[C@H]3CC[C@H]2O3 ZINC000104156814
O=C1NC[C@@H]([C@@H]12)[C@H]3CC[C@H]2O3 ZINC000104156819
NC[C@H]([C@@H]12)[C@@H](CO)[C@H](O2)CC1 ZINC000104161097
NC[C@H]([C@@H]12)[C@H](CO)[C@H](O2)CC1 ZINC000104161104
OC[C@H]1[C@H](CO)[C@H](O2)C=C[C@H]12 ZINC000104281563
CN(C)C(=O)[C@@H]1CCN1 ZINC000104455521
CN(C)C(=O)[C@H]1CCN1 ZINC000104455524
NNC1CCC(O)CC1 ZINC000104541539
NCCCN1CCCNC1 ZINC000104554410
OC[C@H]1C[C@@H](C1)NC ZINC000104579697
C=CO[C@@H](N1)CC1=O ZINC000104584302
C=CO[C@H](N1)CC1=O ZINC000104584304
NC[C@]12[C@@H](C1)COC2 ZINC000104597621
NC[C@@]12[C@H](C1)COC2 ZINC000104597625
NCC1[C@H]([C@@H]12)COC2 ZINC000104599984
CN(C1)O[C@H]([C@H]12)CNC2 ZINC000104611976
CN(C1)O[C@H]([C@@H]12)CNC2 ZINC000104611979
[C@H]12[C@@H](O)C[C@H](C1)CN2 ZINC000104612880
OCCC1(O)CCNCC1 ZINC000104617535
O=C(O)CNC=C ZINC000104624496
C1NC[C@@H]([C@@H]12)C[C@H](F)[C@@H]2O ZINC000104625148
CC[C@@H](C1=O)NC(=O)C1 ZINC000104631388
CC1(C)[C@H](N)C(=O)N1C ZINC000104650413
CC1(C)[C@@H](N)C(=O)N1C ZINC000104650419
N1CC[C@@H](C)C[C@H](C1=O)N ZINC000104655166
N1CC[C@H](C)C[C@H](C1=O)N ZINC000104655169
N1CC[C@@H](C)C[C@@H](C1=O)N ZINC000104655173
N1CC[C@H](C)C[C@@H](C1=O)N ZINC000104655176
O[C@H]1C[C@H]([C@H]12)CNC2 ZINC000104692647
[C@H]12C(=O)C[C@@H](C1)NC2 ZINC000104694004
[C@@H]12C(=O)C[C@@H](C1)NC2 ZINC000104694008
CC(=O)N1C[C@@H](C[C@@H]12)NC2 ZINC000104694014
CC(=O)N1C[C@H](C[C@H]12)NC2 ZINC000104694015
COC[C@H](CC1=O)CN1 ZINC000104694786
COC[C@@H](CC1=O)CN1 ZINC000104694791
C1NC[C@H](CO)C12CC2 ZINC000104695050
C1NC[C@@H](CO)C12CC2 ZINC000104695052
OC[C@@]1(C)CCN1 ZINC000104699360
OC[C@]1(C)CCN1 ZINC000104699368
COC(=O)[C@@H]1CCO1 ZINC000104842568
COC(=O)[C@H]1CCO1 ZINC000104842572
CNC(=O)[C@H]([C@H]12)N[C@H](C1)CC2 ZINC000105216037
Cc1c[n+]([O-])cn1O ZINC000105344621
O=C1O[C@@H]([C@@H]2[C@H]13)[C@@H](O)[C@H](C3)C2 ZINC000105385368
O=C1O[C@@H]([C@@H]2[C@H]13)[C@H](O)[C@H](C3)C2 ZINC000105385372
O=C1O[C@H]([C@@H]2[C@H]13)[C@@H](O)[C@H](C3)C2 ZINC000105385374
O=C1O[C@H]([C@@H]2[C@H]13)[C@H](O)[C@H](C3)C2 ZINC000105385378
Oc1n(C)nc(c12)CCNC2 ZINC000105724664
CN1[C@H](C[C@@H]12)CNC2 ZINC000106165828
NC[C@@H]1[C@@H]([C@H]12)OCC2 ZINC000106165868
N[C@@H]1[C@@H](O2)CN3CC[C@H]2[C@@H]13 ZINC000106588493
N[C@@H]1[C@@H]([C@H]12)COCC2 ZINC000106841841
C1OC[C@H](N2C)CC(N)C[C@H]12 ZINC000106853652
O=C(O)[C@H]1NC(C2)CC12 ZINC000107114687
O=C(O)[C@@H]1NC(C2)CC12 ZINC000107114690
NCCN(C)C1COC1 ZINC000107114924
C1CCC12C(=O)NC[C@@H]2N ZINC000107115558
N[C@@H]1[C@@H](F)COC1 ZINC000107257537
[C@H]12[C@@H](O)C[C@H](C1)NC2 ZINC000107267331
[C@H]12[C@H](O)C[C@H](C1)NC2 ZINC000107267335
NC[C@]1(F)CCN(C)C1 ZINC000107271949
COCC1(N)COC1 ZINC000107395535
COC1(CN)COC1 ZINC000107395538
C1NC(=O)[C@]12CCCNC2 ZINC000107500451
OCCN(C1)CC1C ZINC000108279875
C1CCC12CNC(=O)CN2 ZINC000108280952
C[C@H](N1)CNCC12COC2 ZINC000108281263
CC(C)[C@H](N1)CNCC12COC2 ZINC000108288909
O=C1CCN1[C@H]2CCCNC2 ZINC000108331398
O=C1CCN1[C@@H]2CCCNC2 ZINC000108331401
C[C@H](N)COC1COC1 ZINC000108366072
C[C@@H](N)COC1COC1 ZINC000108366076
CO[C@H](C1)CN([C@H]12)CCNC2 ZINC000108366699
NC[C@H]1[C@H]([C@@H]12)OCC2 ZINC000110748643
NC[C@H]1[C@@H]([C@@H]12)OCC2 ZINC000110748647
C[C@H](N)CN1CCC[C@H]1CO ZINC000110763446
C1NC[C@@H]([C@H]12)[C@H]3[C@H]2CS(=O)(=O)C3 ZINC000110771181
C1NC[C@@H]([C@H]12)[C@H]3[C@@H]2CS(=O)(=O)C3 ZINC000110771184
CO[C@H]1[C@@H](F)CNC1 ZINC000110915849
CN(C1)C[C@H](C2)[C@]12N ZINC000113099718
CN(C1)C[C@@H](C2)[C@]12N ZINC000113099719
FC1(F)[C@@H](N)CCNC1 ZINC000114005240
[C@@H]12C(=O)C[C@H](C1)CN2 ZINC000114566075
OCC1=CCC(=O)O1 ZINC000115217292
C1CC1C(=O)NCC2CNC2 ZINC000116655707
[C@H]12C[C@@H](NC1)CCN2 ZINC000116936103
CCN1CCOC[C@@H]1CN ZINC000117170120
CCN1CCOC[C@H]1CN ZINC000117170123
CO[C@@H]1[C@H](F)CNC1 ZINC000117280044
C1OC[C@@H](N2C)CNC[C@@H]12 ZINC000117537301
COC(=O)C1[C@@H]([C@H]12)CNC2 ZINC000117678528
COC(=O)C1[C@H]([C@@H]12)CNC2 ZINC000117678532
CC(=O)N(C1)C[C@@H](N2)C[C@H]12 ZINC000117688781
COCCN1C[C@@H](C[C@@H]12)NC2 ZINC000117747607
C1NO[C@H]([C@@H]12)CNC2 ZINC000118061517
C1NO[C@@H]([C@@H]12)CNC2 ZINC000118061520
C1NO[C@H]([C@H]12)CNC2 ZINC000118061522
C1NO[C@@H]([C@H]12)CNC2 ZINC000118061524
OC[C@@]1(F)CCNC1 ZINC000118153847
OC[C@]1(F)CCNC1 ZINC000118153849
O=C1NC[C@H]([C@H]12)CCN2 ZINC000118768106
NNCc1ccn(n1)C ZINC000123805086
CCN1CCOC[C@@H]1CNC ZINC000124417571
CCN1CCOC[C@H]1CNC ZINC000124417835
NCCC1CNC1 ZINC000129539239
OC[C@H](C)C1CNC1 ZINC000129771767
FC(F)(F)NN ZINC000130963817
NCC(=O)NCC(F)F ZINC000132486755
NC[C@@]1(N)CCCN(C)C1 ZINC000134298636
NC[C@]1(N)CCCN(C)C1 ZINC000134298660
OCc1c(OC)nn(C)c1 ZINC000136868487
Cc1ccc(=N)n(c1)N ZINC000137741612
NCCN(C1)CCC1=O ZINC000138298065
ON1C=C[NH+]([O-])C=C1 ZINC000138334736
O[C@H]1C(=O)O[C@@H]([C@@H]12)C=CC2 ZINC000138494946
OC[C@H]1C[C@@H](C1)CO ZINC000141483462
OC[C@@H]1NC[C@H]([C@H]12)C2 ZINC000142253977
N1CC(=O)N(C2)CCC[C@H]12 ZINC000142716048
CN(C1)[C@@H]([C@H]12)CCNC2 ZINC000142826207
CN(C1)[C@@H]([C@@H]12)CCNC2 ZINC000142826417
CN(C1)CC12CCN2 ZINC000142829074
[C@@H]12[C@H](O)C[C@@H](C1)NC2 ZINC000143839403
[C@@H]12[C@@H](O)C[C@@H](C1)NC2 ZINC000143839590
N[C@]12[C@H](C1)CCNC2 ZINC000144041398
N[C@@]12[C@H](C1)CCNC2 ZINC000144041544
N[C@]12[C@@H](C1)CCNC2 ZINC000144041725
O=C(O)C1(CF)CNC1 ZINC000145249230
Cc(c1)nn(c12)CCNC2=O ZINC000146036237
C1N[C@H](C(=O)N)CC12CC2 ZINC000146100362
C1N[C@@H](C(=O)N)CC12CC2 ZINC000146100548
C1NCC12C[C@@H](CO2)O ZINC000146299755
C1NCC12C[C@H](CO2)O ZINC000146299963
OC[C@H]1[C@@H](O)CC1 ZINC000146361909
CC(C)(N)C1CNC1 ZINC000146375840
NC[C@]([C@@H]12)(O)CN(C2)CC1 ZINC000146425390
O=C(O)[C@]1(C)CCN1 ZINC000146685735
NC[C@H]1[C@@H]([C@H]12)OCC2 ZINC000147024370
OC[C@@H]1[C@@H](O)CC1 ZINC000147085776
OC[C@H]1[C@H](O)CC1 ZINC000147085990
OC[C@@H]1[C@H](O)CC1 ZINC000147086210
C[C@@]1(O)[C@@H](O)CCNC1 ZINC000147098395
C[C@@]1(O)[C@H](O)CCNC1 ZINC000147098789
C1CC12C(=O)CNC2=O ZINC000147299594
OCC(=N)NCC ZINC000147745276
O[C@H]1C(=O)O[C@@H]([C@H]12)C=CC2 ZINC000147851476
NCC1=CNN(C)C=C1 ZINC000148043822
O=c1[nH]c(CC)nc(c12)CNCC2 ZINC000149123757
NCC/C=C\CN ZINC000150257594
C1OCC1O[C@@H]2CCNC2 ZINC000162016269
C1OCC1O[C@H]2CCNC2 ZINC000162016341
C[C@H](O)COC1COC1 ZINC000165611027
C[C@@H](O)COC1COC1 ZINC000165611154
C1CC12CN(CCN2)C3COC3 ZINC000167481486
CN(C)C(=O)C1(CC1)NC ZINC000167799592
O=C1[C@H](N)[C@H](C)CCCN1 ZINC000168339821
O=C1[C@H](N)[C@@H](C)CCCN1 ZINC000168339896
O=C1[C@@H](N)[C@H](C)CCCN1 ZINC000168339975
O=C1[C@@H](N)[C@@H](C)CCCN1 ZINC000168340032
CN[C@H]1[C@H](O2)CN3CC[C@@H]2[C@@H]13 ZINC000169437398
[BH3-][n+](c1)c(C)ccc1CC ZINC000169748261
NC[Si](C)(C)CN ZINC000195761118
n1cccn1[BH2-]n2cccn2 ZINC000196088820
NCCCN(C1)CCC1=O ZINC000196103680
CCCn1cc[nH]c(=O)c1=O ZINC000196284047
OC[C@H]1[C@H](C)OCCN1 ZINC000198509782
COCCn(c(=O)n1C)ccc1=O ZINC000198764528
NCCCN(C1)CC1=O ZINC000199542540
CO[C@@H](C1=O)CNCC1 ZINC000199617700
CO[C@H](C1=O)CNCC1 ZINC000199617711
C1CC12C(=O)NCCO2 ZINC000200353317
c1nn(C)c(=O)cc1O ZINC000200944453
CS(=O)(=S)C ZINC000201160002
OCCc1cnn(n1)C ZINC000201340639
N1C[C@H](C)C[C@@H](C1=O)N ZINC000201938528
N1C[C@@H](C)C[C@@H](C1=O)N ZINC000201938556
C1CC1(N)[C@H]2COCCO2 ZINC000203629802
[C@@H]12[C@@H](O)C[C@@H](C1)CN2 ZINC000204238156
CN[C@@H]([C@H]1O)CCC[C@H]1O ZINC000205311660
[C@H]12[C@H](O)C[C@@H](N2)CC(=O)C1 ZINC000205769486
OCC1(CF)COC1 ZINC000206216701
CC1=C[C@H](N)C(=O)N=C1 ZINC000208673689
CC1=C[C@@H](N)C(=O)N=C1 ZINC000208673717
CC(=O)N1[C@H](C[C@@H]12)CNC2 ZINC000209332194
CN1C[C@H](CO)CCC1=O ZINC000211780854
CN1C[C@@H](CO)CCC1=O ZINC000211780925
O=C1NCC[C@H]([C@H]12)NCCC2 ZINC000211936290
O=C1NCC[C@H]([C@@H]12)NCCC2 ZINC000211936371
O=C1NCC[C@@H]([C@H]12)NCCC2 ZINC000211936447
O=C1NCC[C@@H]([C@@H]12)NCCC2 ZINC000211936513
C1NCC12CCS(=O)(=O)C2 ZINC000212119117
Cc1cc(=O)nc([nH]1)C2CNC2 ZINC000212213287
C1S(=O)(=O)C[C@H](C[C@@H]12)CNC2 ZINC000212633803
C1NCC12CCCS(=O)(=O)C2 ZINC000212634025
N1C[C@H](C)C[C@H](C1=O)N ZINC000213685427
N1C[C@@H](C)C[C@H](C1=O)N ZINC000213685489
OC[C@@]12[C@H](C1)CNCC2 ZINC000215122790
OC[C@@]12[C@@H](C1)CNCC2 ZINC000215122829
OC[C@]12[C@H](C1)CNCC2 ZINC000215122870
OC[C@]12[C@@H](C1)CNCC2 ZINC000215122923
OCC[C@@]1(O)CCNC1 ZINC000215134941
OCC[C@@]1(O)CCCNC1 ZINC000215137196
CNC(C1)CS1(=O)=O ZINC000216302199
C1NC[C@@H]([C@@H]12)[C@H]3[C@@H]2CS(=O)(=O)C3 ZINC000217451331
C1NC[C@@H]([C@@H]12)[C@H]3[C@H]2CS(=O)(=O)C3 ZINC000217451420
NC[C@@H](C1=O)[C@H](C)CCN1 ZINC000217544751
NC[C@@H](C1=O)[C@@H](C)CCN1 ZINC000217544845
NC[C@H](C1=O)[C@H](C)CCN1 ZINC000217544939
NC[C@H](C1=O)[C@@H](C)CCN1 ZINC000217545027
NC[C@H](C1=O)C[C@H](C)CN1 ZINC000217545513
NC[C@H](C1=O)C[C@@H](C)CN1 ZINC000217545580
NC[C@@H](C1=O)C[C@H](C)CN1 ZINC000217545669
NC[C@@H](C1=O)C[C@@H](C)CN1 ZINC000217545735
CNC(=O)[C@H]1[C@@H](C)CCNC1 ZINC000217678190
CNC(=O)[C@@H]1[C@@H](C)CCNC1 ZINC000217678271
CNC(=O)[C@H]1[C@H](C)CCNC1 ZINC000217678357
CNC(=O)[C@@H]1[C@H](C)CCNC1 ZINC000217678434
CS(=O)(=O)C[C@@H]1CCN1 ZINC000217749729
CS(=O)(=O)C[C@H]1CCN1 ZINC000217749791
CCS(=O)(=O)C[C@@H]1CCN1 ZINC000217749901
CCS(=O)(=O)C[C@H]1CCN1 ZINC000217750000
CNC(=O)[C@@H](N)CC1CC1 ZINC000218100815
OCCc1cnn(n1)CC ZINC000218259074
FCCN1CCCNCC1=O ZINC000218359546
CC(=O)N(C1)CC12CCNC2 ZINC000218608973
OCC(=N)N(C)C ZINC000218744799
C[C@]1(O)CNCCOC1 ZINC000219154373
C[C@@]1(O)CNCCOC1 ZINC000219154454
COC(=O)C1(N)CC(F)C1 ZINC000219194992
CC(=O)NC12CC(C1)(C2)O ZINC000219704231
CNC(=O)C1(CO)CC1 ZINC000221391656
OCc1cccn1-n2cnnc2 ZINC000223721125
c1c(=O)ccn(c12)CCNC2 ZINC000223723326
COCCN1C[C@H](C[C@H]12)NC2 ZINC000224862729
CN1CCN(CC1)C2COC2 ZINC000225464454
OC[C@@H]([C@@H]12)C[C@H](C1)CC(=O)N2 ZINC000225603976
OC[C@@H]([C@@H]12)C[C@@H](C1)CC(=O)N2 ZINC000225604001
OC[C@H]([C@@H]12)C[C@H](C1)CC(=O)N2 ZINC000225604025
OC[C@H]([C@@H]12)C[C@@H](C1)CC(=O)N2 ZINC000225604059
O=C(O)[C@H]1[C@@H]([C@H]2O)C[C@@H]3[C@H]2[C@H]13 ZINC000225629090
O=C(O)[C@@H]1[C@@H]([C@H]2O)C[C@@H]3[C@H]2[C@H]13 ZINC000225629117
O=C(O)[C@H]1[C@@H]([C@H]2O)C[C@@H]3[C@H]2[C@@H]13 ZINC000225629143
O=C(O)[C@@H]1[C@@H]([C@H]2O)C[C@@H]3[C@H]2[C@@H]13 ZINC000225629175
[C@@H]12C(=O)N[C@H](C1)CCC2=O ZINC000225796253
[C@@H]12C(=O)N[C@@H](C1)CCC2=O ZINC000225796275
[C@H]12C(=O)N[C@H](C1)CCC2=O ZINC000225796295
[C@H]12C(=O)N[C@@H](C1)CCC2=O ZINC000225796316
[C@@H]12C(=O)N[C@H](C1)CC[C@@H]2O ZINC000225796528
[C@@H]12C(=O)N[C@@H](C1)CC[C@@H]2O ZINC000225796550
[C@H]12C(=O)N[C@H](C1)CC[C@@H]2O ZINC000225796567
[C@H]12C(=O)N[C@@H](C1)CC[C@@H]2O ZINC000225796587
[C@H]12C(=O)N[C@@H](C1)CC[C@H]2N ZINC000225796614
[C@H]12C(=O)N[C@@H](C1)CC[C@@H]2N ZINC000225796628
[C@H]12C(=O)N[C@H](C1)CC[C@H]2N ZINC000225796646
[C@H]12C(=O)N[C@H](C1)CC[C@@H]2N ZINC000225796666
[C@@H]12C(=O)N[C@H](C1)C[C@@H](C2)O ZINC000225797558
[C@@H]12C(=O)N[C@@H](C1)C[C@@H](C2)O ZINC000225797574
[C@H]12C(=O)N[C@H](C1)C[C@@H](C2)O ZINC000225797595
[C@H]12C(=O)N[C@@H](C1)C[C@@H](C2)O ZINC000225797613
[C@@H]12C(=O)N[C@H](C1)CC(=O)C2 ZINC000225797649
[C@@H]12C(=O)N[C@@H](C1)CC(=O)C2 ZINC000225797665
[C@H]12C(=O)N[C@H](C1)CC(=O)C2 ZINC000225797686
[C@H]12C(=O)N[C@@H](C1)CC(=O)C2 ZINC000225797705
O=S1(=O)CCCCNCC1 ZINC000225802215
O=C1NCC[C@H]([C@@H]12)CNCC2 ZINC000226090555
O=C1NCC[C@H]([C@H]12)CNCC2 ZINC000226090563
O=C1NCC[C@@H]([C@@H]12)CNCC2 ZINC000226090571
O=C1NCC[C@@H]([C@H]12)CNCC2 ZINC000226090582
C1ON(C)[C@H]([C@H]12)CNC2 ZINC000227749014
COC(C1)CC1NN ZINC000234667754
CCOC(=O)C1(F)CNC1 ZINC000238301638
CN1CCC12CNC2 ZINC000238334444
O=C1N(C)C[C@H](N2)CC[C@H]12 ZINC000238353266
COC(=O)[C@H]([C@@H]12)[C@H](C1)NC2 ZINC000238361225
NC[C@]1(C)C(=O)NC1 ZINC000238477816
NC[C@@]1(C)C(=O)NC1 ZINC000238492427
NC[C@H](C1)Cn(c12)c(C)nn2 ZINC000238522645
NC[C@@H](C1)Cn(c12)c(C)nn2 ZINC000238522782
O=C1NC[C@@H]([C@@]12F)CNC2 ZINC000238551591
O=C1C[C@@H]([C@@H]12)CNC2 ZINC000238634162
O=C1C[C@@H]([C@H]12)CNC2 ZINC000238634226
O=C1C[C@H]([C@@H]12)CNC2 ZINC000238647709
O=C1C[C@H]([C@H]12)CNC2 ZINC000238647753
OC[C@@H](C1(F)F)NC1 ZINC000238662548
C1CC1N(C2)CC2O ZINC000238663635
C1[C@H](O)Cn(c12)ncc2 ZINC000238676987
OCC1(CO)CC(=O)C1 ZINC000238696761
[C@H]12[C@@H](O)C[C@@H](N2)CC(=O)C1 ZINC000238708826
[C@H]12[C@@H](O)C[C@@H](O2)CC(=O)C1 ZINC000238708833
C1[C@@H](O)Cn(c12)ncc2 ZINC000238720181
OC[C@H](C1(F)F)NC1 ZINC000238724243
NC[C@H]1[C@H]([C@H]12)OCC2 ZINC000242390204
NCCn(nn1)c(c12)CCC2 ZINC000242390267
[C@@H]12C(=O)N[C@H](C1)CC[C@@H]2N ZINC000242498475
[C@@H]12C(=O)N[C@H](C1)CC[C@H]2N ZINC000242498476
O=C(O)[C@@H]1[C@H]([C@H]2O)C[C@H]3[C@@H]2[C@@H]13 ZINC000242543302
O=C(O)[C@@H]1[C@H]([C@@H]2O)C[C@H]3[C@@H]2[C@@H]13 ZINC000242543303
O=C(O)[C@H]1[C@H]([C@H]2O)C[C@H]3[C@@H]2[C@@H]13 ZINC000242543304
O=C(O)[C@H]1[C@H]([C@@H]2O)C[C@H]3[C@@H]2[C@@H]13 ZINC000242543305
C1NC[C@H]([C@@H]12)[C@@H]3[C@@H]2CS(=O)(=O)C3 ZINC000242548076
C1NC[C@H]([C@@H]12)[C@H]3[C@@H]2CS(=O)(=O)C3 ZINC000242548077
OCc1c(O)n(C)nc1 ZINC000242548890
CCN(C1)CCC[C@@]1(N)CN ZINC000242620214
CCN(C1)CCC[C@]1(N)CN ZINC000242620215
OCC[C@@H](O)c1ccnn1C ZINC000242648509
OCC[C@H](O)c1ccnn1C ZINC000242648511
[C@@H]12C(=O)N[C@H](C1)CC[C@H]2O ZINC000242649208
C1C(=O)CC12CS(=O)(=O)C2 ZINC000242722814
FC(F)(F)[C@@]1(O)CNCCOC1 ZINC000247960330
FC(F)(F)[C@]1(O)CNCCOC1 ZINC000247960332
CN[C@H]1[C@H](O2)CN3CC[C@H]2[C@@H]13 ZINC000248056768
FC(F)(F)[C@]1(O)C[C@@H](CO)NC1 ZINC000248080446
C[C@@H](N)CN1CCC[C@H]1CO ZINC000251053170
OCC[C@@H](O)c1cnn(C)c1 ZINC000252484240
OCC[C@H](O)c1cnn(C)c1 ZINC000252484241
[C@@H]12C(=O)N[C@H](C1)C[C@H](C2)O ZINC000252485501
OCC[C@@H](O)c1ccn(n1)C ZINC000252487977
OCC[C@H](O)c1ccn(n1)C ZINC000252487978
OCC[C@H](O)[C@@H]1CCCO1 ZINC000252499999
OCC[C@H](O)[C@H]1CCCO1 ZINC000252500000
OCC[C@@H](O)[C@H]1CCCO1 ZINC000252500001
OCC[C@@H](O)[C@@H]1CCCO1 ZINC000252500002
NN[C@H]([C@@H]12)CN(C2)CC1 ZINC000253380210
[C@H]12CC[C@H](N2C)CNC1=O ZINC000255994487
C1NCC[C@@H]1c2cc(=O)[nH]nc2 ZINC000256050534
C1NCC[C@H]1c2cc(=O)[nH]nc2 ZINC000256050535
N[C@H](F)C(=O)OC ZINC000256050799
N[C@@H](F)C(=O)OC ZINC000256050800
Cc(c1)nn(c12)C[C@@H](CO2)O ZINC000256051463
Cc(c1)nn(c12)C[C@H](CO2)O ZINC000256051464
OCc1c(O)nn(C)c1 ZINC000256051489
NNC[C@H]1C[C@H](C)CO1 ZINC000256051728
NNC[C@H]1C[C@@H](C)CO1 ZINC000256051729
NNC[C@@H]1C[C@@H](C)CO1 ZINC000256051730
NNC[C@@H]1C[C@H](C)CO1 ZINC000256051731
NC[C@@]([C@@H]12)(O)CN(C2)CC1 ZINC000256051999
O1CCNC[C@@]12[C@H]3CCN(C2)C3 ZINC000256052898
O1CCNC[C@]12[C@H]3CCN(C2)C3 ZINC000256052899
CNC(=O)[C@@H](NC1)CC12CC2 ZINC000256053487
CNC(=O)[C@H](NC1)CC12CC2 ZINC000256053488
CCn(nc1)c(=O)cc1O ZINC000256053780
CN[C@H]([C@@H]12)CN(C2)CC1 ZINC000256054881
CN[C@@H]([C@@H]12)CN(C2)CC1 ZINC000256054882
N1C[C@@H](C)CC[C@H](C1=O)N ZINC000257198144
N1C[C@H](C)CC[C@H](C1=O)N ZINC000257198145
N1C[C@H](C)CC[C@@H](C1=O)N ZINC000257198146
N1C[C@@H](C)CC[C@@H](C1=O)N ZINC000257198147
O[C@@H]1[C@H](N)CC[C@H]1N2CCCC2 ZINC000257248428
OC[C@@H]1C[C@H]([C@@H]12)CNC2 ZINC000257815834
OC[C@@H]1C[C@@H]([C@H]12)CNC2 ZINC000257815835
OC[C@@H]1C[C@H]([C@H]12)CNC2 ZINC000257815836
OC[C@@H]1C[C@@H]([C@@H]12)CNC2 ZINC000257815837
FC1(F)[C@H](N)COC1 ZINC000257816547
FC1(F)[C@@H](N)COC1 ZINC000257816550
NCC1(CF)COC1 ZINC000257820822
FCC1(N)COC1 ZINC000257844533
NCC1(CF)CNC1 ZINC000257859411
N1CCC[C@]12CCS(=O)(=O)C2 ZINC000258006890
N1CCC[C@@]12CCS(=O)(=O)C2 ZINC000258006891
OCC(F)(F)C1CNC1 ZINC000258437078
O=C(O)[C@@H]1C[C@@H]([C@H]12)CNC2 ZINC000258530757
O=C(O)[C@@H]1C[C@H]([C@@H]12)CNC2 ZINC000258530762
O=C(O)[C@@H]1C[C@H]([C@H]12)CNC2 ZINC000258530767
O=C(O)[C@@H]1C[C@@H]([C@@H]12)CNC2 ZINC000258530771
NCC1(C(F)F)CNC1 ZINC000258567966
NC12CC(C1)(C2)N3CCOCC3 ZINC000258837596
CC(=O)N[C@H]1C[C@@H](C1)N ZINC000261506901
NCC1(F)CNC1 ZINC000261508684
O=c1n([P])nc[nH]1 ZINC000299754521
C[C@]1(O)[C@H](N(C)C)CNCC1 ZINC000300850733
C[C@]1(O)[C@@H](N(C)C)CNCC1 ZINC000300850734
C[C@@]1(O)[C@H](N(C)C)CNCC1 ZINC000300850735
C[C@@]1(O)[C@@H](N(C)C)CNCC1 ZINC000300850736
COC[C@]12[C@H](CNC1)COC2 ZINC000306129641
CN(C)CCN1CC[C@H]([C@@H]12)NCC2 ZINC000306130829
C1CO[C@H](CN)c(c12)nn(C)c2 ZINC000306137875
C1CO[C@@H](CN)c(c12)nn(C)c2 ZINC000306137876
FC(F)C(=O)N(C1)C[C@H]([C@H]12)[C@H]2CN ZINC000306142577
FC(F)C(=O)N(C1)C[C@@H]([C@@H]12)[C@H]2CN ZINC000306142578
CCN(C1)CCO[C@@H]([C@@H]12)CNC2 ZINC000306144953
O=S1(=O)CCC12CCNCC2 ZINC000306145274
NC12CC(C1)(N)CC2 ZINC000306145306
C1S(=O)(=O)CC12CCNCC2 ZINC000306145313
N1C(=O)CC12COC2 ZINC000306145598
O=S1(=O)CC[C@]12CCNC2 ZINC000306145651
O=S1(=O)CC[C@@]12CCNC2 ZINC000306145652
C1NCC12CCCS2(=O)=O ZINC000306145653
O=S1(=O)CC[C@@]12CCCNC2 ZINC000306145733
O=S1(=O)CC[C@]12CCCNC2 ZINC000306145734
C1NCC12CCCCS2(=O)=O ZINC000306145795
C1S(=O)(=O)CC12CCCN2 ZINC000306145839
C1OCC12N3[C@@H](CCC3)CNC2 ZINC000306145900
C1S(=O)(=O)CC12CCCCN2 ZINC000306145934
C1S(=O)(=O)CC12CCCNC2 ZINC000306145937
C1CCC12CS(=O)(=O)CCN2 ZINC000306146026
OCCN(C1)[C@H](CO)CC1(F)F ZINC000306171129
OCCN(C1)[C@@H](CO)CC1(F)F ZINC000306171133
COC1CN(C1)[C@@H]2CCNC2 ZINC000306408108
COC1CN(C1)[C@H]2CCNC2 ZINC000306408116
FC(F)(F)[C@]1(O)CCN(C1)N ZINC000306439349
FC(F)(F)[C@@]1(O)CCN(C1)N ZINC000306439350
FC(F)(F)C1(O)CN(C1)CCO ZINC000306485246
FC(F)(F)[C@]1(O)CCN(C1)CCN ZINC000306727779
FC(F)(F)[C@@]1(O)CCN(C1)CCN ZINC000306727790
C1CC1C(=O)N(C2)CC2NC ZINC000306854847
C1CC1NC(=O)[C@@H]2C[C@@H](F)CN2 ZINC000306968685
CNC(=O)[C@H]1C[C@H](F)CN1 ZINC000307100407
C1CC1NC(=O)[C@H]2C[C@H](F)CN2 ZINC000307101933
FC(F)(F)[C@]1(O)CCN(C1)CCO ZINC000307132009
FC(F)(F)[C@@]1(O)CCN(C1)CCO ZINC000307132011
CC(=O)CN(C1)CC1O ZINC000307234224
CN(C1)C(=O)CC12CNC2 ZINC000307260403
OCCN(C1)C[C@@H](C)[C@@H]1CO ZINC000307368247
CO[C@@H]1CCC[C@@H](N)[C@H]1O ZINC000307623521
C[C@@H](C1)N=c(c=12)nccc2 ZINC000329002824
C[C@H](C1)N=c(c=12)nccc2 ZINC000329002825
OCC1=NC=N[C@H]1C ZINC000329026234
OCC1=NC=N[C@@H]1C ZINC000329026235
FCCN1CCN(N)CC1 ZINC000402644760
OCC1(C)CCN(N)CC1 ZINC000402699899
CN(C)Cc(c1CN)n(C)nc1 ZINC000408716421
OCc(c1)cnc(c12)=NCC=2C ZINC000409418740
OCC1=N[C@@H](C)N=C1 ZINC000409418902
OCC1=N[C@H](C)N=C1 ZINC000409418903
OCCN(C1)CC1(F)F ZINC000409422097
CNCC(=O)N(C1)CC1(F)F ZINC000409422119
NCC(=O)N(CC1)CCC1F ZINC000409422152
FC1(F)CN(C1)C(=O)C2CNC2 ZINC000409422317
C1CC1NC(=O)[C@@H]2C[C@H](F)CN2 ZINC000409422742
C1CC1NC(=O)[C@H]2C[C@@H](F)CN2 ZINC000409422743
C1CC1Cn2cc[nH]c(=O)c2=O ZINC000409422816
NC1CN(C1)C(=O)Cn2cccc2 ZINC000409423071
CC(=O)CN(C1)CC1N ZINC000409423102
NCCN(C1)CC1(F)F ZINC000409423103
C1CC1Cn(c2=O)ncn2C3CNC3 ZINC000409423114
C1OCCN(C)[C@H]([C@@H]12)CCNC2 ZINC000409423195
C1OCCN(C)[C@@H]([C@H]12)CCNC2 ZINC000409423199
C1OCCN(C)[C@H]([C@H]12)CCNC2 ZINC000409423200
C1OCCN(C)[C@@H]([C@@H]12)CCNC2 ZINC000409423201
C1NCC1C(=O)N(C2)CC[C@H]2F ZINC000409423339
C1NCC1C(=O)N(C2)CC[C@@H]2F ZINC000409423342
NCC(C1)(CO)CC12COC2 ZINC000409423406
NCC(=O)N(C1)CC1(F)F ZINC000409423419
FCCn(c(=O)c1)nc(c12)CCNC2 ZINC000409423441
[C@@H]12C[C@@H](N2N)COC1 ZINC000409423556
FCCn1cc[nH]c(=O)c1=O ZINC000409423897
NCC(=O)N(C1)CCC[C@@H]1F ZINC000409423912
NCC(=O)N(C1)CCC[C@H]1F ZINC000409423913
N=C(N)N(C1)CC[C@@H]1F ZINC000409424036
N=C(N)N(C1)CC[C@H]1F ZINC000409424039
CNC(=O)[C@H]1C[C@@H](F)CN1 ZINC000409424081
O=c1n(C)ncn1[C@H]2CCNC2 ZINC000409424155
O=c1n(C)ncn1[C@@H]2CCNC2 ZINC000409424157
CNC(=O)[C@@H]1C[C@H](F)CN1 ZINC000409424217
OC1CN(C1)C(=O)Cn2cccc2 ZINC000409424219
CCc1nn(C)c(=O)n1C2CNC2 ZINC000409424276
OC[C@@H]1[C@@H](C)CN(C1)N ZINC000409424377
OC[C@@H]1[C@H](C)CN(C1)N ZINC000409424381
OC[C@H]1[C@H](C)CN(C1)N ZINC000409424382
OC[C@H]1[C@@H](C)CN(C1)N ZINC000409424383
NCCN(CC1)C[C@H]([C@H]12)COC2 ZINC000409424802
NCCN(CC1)C[C@@H]([C@@H]12)COC2 ZINC000409424805
NCCN(CC1)C[C@H]([C@@H]12)COC2 ZINC000409424806
NCCN(CC1)C[C@@H]([C@H]12)COC2 ZINC000409424809
N=C(N)N(C1)CC1(F)F ZINC000409424863
C1OC[C@@H]([C@@H]12)CN(C2)N ZINC000409424881
C1OC[C@H]([C@@H]12)CN(C2)N ZINC000409424884
C1OC[C@@H]([C@H]12)CN(C2)N ZINC000409424885
CCn(c1=O)ncn1C2CNC2 ZINC000409424911
CC(C)c1nn(C)c(=O)n1C2CNC2 ZINC000409424918
CNCC(=O)N(C1)CC[C@@H]1F ZINC000409424998
CNCC(=O)N(C1)CC[C@H]1F ZINC000409425001
[C@@H]12C(O)[C@@H](C1)CN(C2)N ZINC000409425168
OCCN(C1)C[C@H](CO)C1(C)C ZINC000409425547
OCCN(C1)C[C@@H](CO)C1(C)C ZINC000409425549
C1N(N)[C@H](CO)CC1(F)F ZINC000409425552
C1N(N)[C@@H](CO)CC1(F)F ZINC000409425553
CCn(c1=O)ncn1[C@@H]2CCNC2 ZINC000409425812
CCn(c1=O)ncn1[C@H]2CCNC2 ZINC000409425814
NCCN(C1)C[C@@H](C)[C@H]1CO ZINC000409425868
NCCN(C1)C[C@H](C)[C@H]1CO ZINC000409425871
NCCN(C1)C[C@@H](C)[C@@H]1CO ZINC000409425873
NCCN(C1)C[C@H](C)[C@@H]1CO ZINC000409425874
C1CC1c2nn(C)c(=O)n2C3CNC3 ZINC000409426206
O=C(O)CN(C1)CC1CF ZINC000409426388
OCCN(C1)C[C@H](C2)C([C@@H]12)O ZINC000409426438
C[C@H](O)[C@H]1CCCN(C1)N ZINC000409426702
C[C@H](O)[C@@H]1CCCN(C1)N ZINC000409426704
C[C@@H](O)[C@@H]1CCCN(C1)N ZINC000409426705
C[C@@H](O)[C@H]1CCCN(C1)N ZINC000409426707
C1N(N)C[C@H](CO)C12CCC2 ZINC000409426729
C1N(N)C[C@@H](CO)C12CCC2 ZINC000409426733
OCC1CN(C1)C2CCNCC2 ZINC000409426811
NCCN1[C@H](C[C@@H]12)COC2 ZINC000409427189
C[C@@H](N)C(=O)N(C1)CC1CF ZINC000409427385
C[C@H](N)C(=O)N(C1)CC1CF ZINC000409427391
C[C@H](O)[C@H]1CCCN1N ZINC000409427410
C[C@@H](O)[C@H]1CCCN1N ZINC000409427413
C[C@@H](O)[C@@H]1CCCN1N ZINC000409427414
C[C@H](O)[C@@H]1CCCN1N ZINC000409427416
Cc1nn(CC)c(=O)n1C2CNC2 ZINC000409427579
CC(C)n(c1=O)ncn1C2CNC2 ZINC000409427746
Cc1nn(C)c(=O)n1C2CNC2 ZINC000409427753
CCc1nn(CC)c(=O)n1C2CNC2 ZINC000409428035
NCCN(C1)C[C@H](CO)C1(C)C ZINC000409428112
NCCN(C1)C[C@@H](CO)C1(C)C ZINC000409428113
NCCN(C1)C[C@H](C2)C([C@H]12)OC ZINC000409428631
CNCC(=O)N(C1)CC1CF ZINC000409428684
C1NCC[C@@]12C[C@H](O)CCO2 ZINC000409428691
C1NCC[C@@]12C[C@@H](O)CCO2 ZINC000409428699
C1NCC[C@]12C[C@H](O)CCO2 ZINC000409428701
C1NCC[C@]12C[C@@H](O)CCO2 ZINC000409428703
C1NCC1C(=O)N(C2)CC2CF ZINC000409428767
NCCN(C1)C[C@H](C2)C([C@@H]12)O ZINC000409428800
N1CCN(C)C[C@@]12CCOC2 ZINC000409428901
N1CCN(C)C[C@]12CCOC2 ZINC000409428902
NCCN(C1)C[C@@H]([C@H]12)COC2 ZINC000409429024
NCCN(C1)C[C@H]([C@H]12)COC2 ZINC000409429027
NCCN(C1)C[C@H]([C@@H]12)COC2 ZINC000409429028
NCCCN1[C@H](C[C@@H]12)COC2 ZINC000409429130
NC[C@@H]1CNC(=O)C1(F)F ZINC000409429517
NC[C@H]1CNC(=O)C1(F)F ZINC000409429519
OCCN1[C@H](C[C@@H]12)COC2 ZINC000409429644
CC[C@@H]1[C@@H](O)CCN(C1)N ZINC000409429667
CC[C@@H]1[C@H](O)CCN(C1)N ZINC000409429668
CC[C@H]1[C@H](O)CCN(C1)N ZINC000409429670
CC[C@H]1[C@@H](O)CCN(C1)N ZINC000409429676
NCCN(C1)[C@H](CO)CC1(F)F ZINC000409429920
NCCN(C1)[C@@H](CO)CC1(F)F ZINC000409429925
OCCN(C1)C[C@@H](C)[C@H]1CO ZINC000409429950
OCCN(C1)C[C@H](C)[C@H]1CO ZINC000409429954
OCCN(C1)C[C@H](C)[C@@H]1CO ZINC000409429955
C1C(=O)CC12CC(=O)NC2 ZINC000409430686
FCC[C@@H]1[C@@H](O)CCN(C1)N ZINC000409430762
FCC[C@@H]1[C@H](O)CCN(C1)N ZINC000409430767
FCC[C@H]1[C@H](O)CCN(C1)N ZINC000409430768
FCC[C@H]1[C@@H](O)CCN(C1)N ZINC000409430769
NCCCN(C1)C[C@H](C2)C([C@@H]12)O ZINC000409431118
C1CC12C[C@H](O)CC(=O)N2 ZINC000409431359
C1CC12C[C@@H](O)CC(=O)N2 ZINC000409431362
NCCC(=O)N(C1)CC1CF ZINC000409431549
NCC(=O)N(C1)CC1CF ZINC000409431855
C[C@@H](O)[C@H]1CCCN1CCN ZINC000409432117
C[C@H](O)[C@H]1CCCN1CCN ZINC000409432118
C[C@@H](O)[C@@H]1CCCN1CCN ZINC000409432123
C[C@H](O)[C@@H]1CCCN1CCN ZINC000409432125
NCCCN(C1)C[C@H]([C@H]12)COC2 ZINC000409432214
NCCCN(C1)C[C@H]([C@@H]12)COC2 ZINC000409432215
NCCCN(C1)C[C@@H]([C@H]12)COC2 ZINC000409432216
FC(F)(F)C1(O)CN(C1)N ZINC000409432329
NCC(=O)N(C1)CC[C@H]1CF ZINC000409432465
NCC(=O)N(C1)CC[C@@H]1CF ZINC000409432466
FC(F)(F)[C@H]1[C@H](CO)CN(C1)N ZINC000409432698
FC(F)(F)[C@H]1[C@@H](CO)CN(C1)N ZINC000409432701
FC(F)(F)[C@@H]1[C@@H](CO)CN(C1)N ZINC000409432702
FC(F)(F)[C@@H]1[C@H](CO)CN(C1)N ZINC000409432703
C1OC[C@H]([C@@H]12)CN(N)CC2 ZINC000409432767
C1OC[C@@H]([C@@H]12)CN(N)CC2 ZINC000409432775
C1OCC12CCN(N)CC2 ZINC000409432830
OCCN(C1)C[C@H](C2)C([C@H]12)OC ZINC000409432833
NCCN(C1)CC1CF ZINC000409433114
N=C(N)N(C1)CC1CF ZINC000409433672
COC([C@@H]12)[C@@H](C1)CN(C2)N ZINC000409433895
C1C(=O)CC12C(=O)NCC2 ZINC000409434019
NC[C@H]1CN(C)C(=O)C1(F)F ZINC000409434280
NC[C@@H]1CN(C)C(=O)C1(F)F ZINC000409434281
C1N(N)C[C@H]([C@@]12CO)CCC2 ZINC000409434466
C1N(N)C[C@@H]([C@@]12CO)CCC2 ZINC000409434467
C1N(N)C[C@H]([C@]12CO)CCC2 ZINC000409434468
C1N(N)C[C@@H]([C@]12CO)CCC2 ZINC000409434469
CC1(C)[C@@H](N)CC(=O)N1 ZINC000409434479
CC1(C)[C@H](N)CC(=O)N1 ZINC000409434482
CC1(C)[C@H](CO)CN(C1)N ZINC000409435846
CC1(C)[C@@H](CO)CN(C1)N ZINC000409435847
FC(F)(F)C1(O)CN(C1)CCN ZINC000409435879
OCc(c1)nn(c12)C[C@H](C)NC2 ZINC000409437460
OCc(c1)nn(c12)C[C@@H](C)NC2 ZINC000409437540
OCc1n(C)nc(c12)CCOC2 ZINC000409438434
C[C@@H](O)[C@H]1CCCN1CCO ZINC000409439259
C[C@H](O)[C@H]1CCCN1CCO ZINC000409439266
C[C@@H](O)[C@@H]1CCCN1CCO ZINC000409439267
C[C@H](O)[C@@H]1CCCN1CCO ZINC000409439268
NCCN(C1)CCn(c12)ncc2 ZINC000409439661
OCCN(CC1)C[C@H]([C@H]12)COC2 ZINC000409439770
OCCN(CC1)C[C@@H]([C@@H]12)COC2 ZINC000409439771
OCCN(CC1)C[C@H]([C@@H]12)COC2 ZINC000409439772
OCCN(CC1)C[C@@H]([C@H]12)COC2 ZINC000409439773
Cn1c(=O)n(C2CC2)ccc1=O ZINC000409439818
NCCN(C1)CCn(c12)nc(C)c2 ZINC000409439962
C1CC1Cn(c(=O)n2C)ccc2=O ZINC000409441353
C1NC[C@H]([C@H]12)CN3[C@H]2COCC3 ZINC000409441842
C1NC[C@H]([C@@H]12)CN3[C@@H]2COCC3 ZINC000409441843
C1NC[C@H]([C@H]12)CN3[C@@H]2COCC3 ZINC000409441844
C1NC[C@H]([C@@H]12)CN3[C@H]2COCC3 ZINC000409441845
O=c1ccn(c(=O)n1C)[C@@H]2CCNC2 ZINC000409442548
O=c1ccn(c(=O)n1C)[C@H]2CCNC2 ZINC000409442549
N1NC12CCOCC2 ZINC000409443359
[C@@H]12CCC[C@H](N2)CS(=O)(=O)C1 ZINC000409444069
C[C@@H]1CN(CCN1)C2COC2 ZINC000575166212
C[C@H]1CN(CCN1)C2COC2 ZINC000575166213
C1OCC1(O)[C@@H]2CCCN2 ZINC000575512456
C1OCC1(O)[C@H]2CCCN2 ZINC000575512458
O=C(O)[C@@]12[C@H](C1(F)F)CNC2 ZINC000575622591
O=C(O)[C@]12[C@@H](C1(F)F)CNC2 ZINC000575622593
O=C(O)[C@]12[C@H](C1(F)F)CNC2 ZINC000575622595
O=C(O)[C@@]12[C@@H](C1(F)F)CNC2 ZINC000575622596
C[C@H](N)C1(O)COC1 ZINC000584883999
C[C@@H](N)C1(O)COC1 ZINC000584884000
OCCC1(F)CNC1 ZINC000585142295
OCC(F)(CO)[C@H]1CCOC1 ZINC000585142492
OCC(F)(CO)[C@@H]1CCOC1 ZINC000585142495
O1CCC[C@]12[C@@H](O)CCNC2 ZINC000585263521
O1CCC[C@@]12[C@H](O)CNCC2 ZINC000585263524
CN[C@@H]([C@H]1O)CCCC[C@H]1O ZINC000585263553
CN[C@@H]([C@H]1O)CC[C@H]1O ZINC000585263554
NCc(c1)cc(C)c(c1=2)=NCC2 ZINC000602993572
Cc1c(CN)ccc(c1=2)=NCC2 ZINC000602994144
C[C@]1(O)[C@@H](N)CNCC1 ZINC000685936058
C[C@]1(O)[C@H](N)CNCC1 ZINC000685936059
C[C@@]1(O)[C@H](N)CNCC1 ZINC000685936060
C[C@@]1(O)[C@@H](N)CNCC1 ZINC000685936061
OC[C@@]1(C)COCCO1 ZINC001267971633
OC[C@]1(C)COCCO1 ZINC001267971634
COC(=O)[C@]1(F)C[C@@H](C1)N ZINC001542984478
COC(=O)[C@@]1(F)C[C@@H](C1)N ZINC001542984479
O=C(O)[C@]1(F)C[C@@H](C1)O ZINC001542984486
O=C(O)[C@@]1(F)C[C@@H](C1)O ZINC001542984487
OCC1CCNC1 ZINC001560403746
OCC1CNCCO1 ZINC001560406254
O=C1C(N)CCCCN1 ZINC001560406281
O=C1CC(O)CCN1 ZINC001560406595
OCC1C=C[C@@H](C1)N ZINC001560408632
NC(=O)C1CCCN1 ZINC001560411762
O=C(O)[C@@H](O)c1ccccc1 ZINC000000000036
O=C1NC(=O)[C@@H]([C@@H]12)[C@H]3C=C[C@@H]2C3 ZINC000000000552
CNC[C@@H](O)c1ccc(O)cc1 ZINC000000000733
O=C(O)c1ccc[n+](C)c1 ZINC000000001082
Cc1c(=O)[nH]nc(C)c1 ZINC000000001108
Cc1c(CO)cnc(C)c1O ZINC000000001264
N1CCn(c12)ncc2 ZINC000000001555
COC(=O)c1cccnc1 ZINC000000001706
O=C(O)c1cccnc1 ZINC000000001795
OCc1cccnc1 ZINC000000001799
n1nnn(c12)CCCCC2 ZINC000000001905
NCc1cccnc1 ZINC000000001944
CN(C)C(=O)Oc1ccc[n+](C)c1 ZINC000000002009
C1CC(=O)N(C12)C(=O)CC2 ZINC000000002037
OCc1c(O)cccc1 ZINC000000002054
NCCc1ccc(O)cc1 ZINC000000002233
CC1(C)COC(=N1)N ZINC000000002247
OC[C@@H]1[C@H](C1)c2c[nH]cn2 ZINC000000003020
Nc1c(N)cccc1 ZINC000000004316
Cc1cccc(n1)N2CCNCC2 ZINC000000004341
NCC1(CN)CCCCC1 ZINC000000004829
n1c[nH]cc1CC2CCNCC2 ZINC000000005777
NC(=O)c1cccnc1 ZINC000000005878
c1ccnc(c12)CCNC2=O ZINC000000006003
c1nn(C)c(c12)CCCC2=O ZINC000000006065
Cc1c(O)c(=O)ccn1C ZINC000000006226
Cc1c(C)nc([nH]c1=O)N2CCCC2 ZINC000000006285
CC(C)[C@H](N)C(=O)N1CCCC1 ZINC000000007335
NC(=O)CNC(C1)Cc(c12)cccc2 ZINC000000009005
NCc1ccccn1 ZINC000000011050
CC(=O)CSc1n(C)cc[n+]1C ZINC000000013518
Cn1c(=O)c(=O)n(C)c(c12)cccc2 ZINC000000015173
c1cccc(c12)n3c(n2)N(N)CC3 ZINC000000017481
CN1CCN(CC1)c2nccs2 ZINC000000022036
CC[C@H](C1=O)SCCN1 ZINC000000022898
NCC[C@H]1CCCN1C ZINC000000025200
O=C(O)c1c(Cl)cnn1C ZINC000000031786
COC[C@H]1CCCN1 ZINC000000032341
COC[C@@H]1CCCN1 ZINC000000032342
C[C@@H]1C[C@@H](O)CCN1 ZINC000000033574
C[C@@H]1C[C@H](O)CCN1 ZINC000000033576
CCn(n1)ccc1CNC ZINC000000034155
CCn1nccc1CNC ZINC000000034156
N=C(N)c1ccccc1 ZINC000000036634
Cc(c1)nn(c12)c(N)nc(C)c2 ZINC000000038197
C[n+]1noc(O)c1-c2ccccc2 ZINC000000038383
CC[n+](c1N)ccs1 ZINC000000039476
Cc1c(N)c(C)[nH]n1 ZINC000000039481
Cn1nnnc1-c2ccco2 ZINC000000039506
O=CNc(c1C)c(C)[nH]n1 ZINC000000039521
NC(=O)c1c(F)cccc1 ZINC000000039562
Cc(n1)cc(C)[n+](c12)nsc2 ZINC000000039573
NC(=O)c1ccc(C)nc1 ZINC000000039575
Cc(n1)cc(C)n(c12)ncn2 ZINC000000039579
CNC(=O)c1cc(N)ccc1 ZINC000000039702
OC[C@H](O1)COc(c12)cccc2 ZINC000000039860
O=C(O)c1ccccn1 ZINC000000039905
c1cccc[n+]1C[n+]2ccccc2 ZINC000000040373
c1ccc[n+](c1c23)CC[n+]3cccc2 ZINC000000043472
n1cn(CO)c(c12)cccc2 ZINC000000043480
c1ccc(=O)n(c12)C[C@@H]3C[C@H]2CNC3 ZINC000000049583
Cc1cc(C)nn(c12)cnn2 ZINC000000049829
O=C1[C@@H](C)CN(C)[C@H](C)C1 ZINC000000050696
Cc1n[n+](C(C)(C)C)nn1C=C ZINC000000052203
CC(C)Cn(c1)c(=O)[nH]c(=O)c1C ZINC000000052447
CN(C)c(n1)n(N)c(c12)cccc2 ZINC000000052962
NCc1cc(CN)ccc1 ZINC000000057045
CCOC(=O)[C@H]1CCCNC1 ZINC000000057098
CCOC(=O)[C@@H]1CCCNC1 ZINC000000057099
OC[C@]1(C)CCO1 ZINC000000057713
OC[C@@]1(C)CCO1 ZINC000000057714
n1nn(O)c(c12)cccc2 ZINC000000058261
OCn1c(=O)oc(c12)cccc2 ZINC000000059328
CCn(cc1)ccc1=N ZINC000000059393
NCc1c(C)n[nH]c1C ZINC000000064910
CC(C)(C)N(C1)CC1O ZINC000000065001
c1cc(O)ccc1N2CCNCC2 ZINC000000066007
n1cncn1-c2ccc(O)cc2 ZINC000000066097
OCCn(c1=O)ncc(c12)cccc2 ZINC000000069777
O=C(O)Cn(n1)c(C)cc1C ZINC000000070386
N1CCN=C1c2cc(N)ccc2 ZINC000000073659
Cn1c(=O)n(C)c(c12)cccc2 ZINC000000073681
COC(=O)c1ccc(=O)oc1 ZINC000000074152
CNC(=S)N1CCCCC1 ZINC000000075486
OC[C@@H](C1(Cl)Cl)[C@H]1CO ZINC000000077623
OC[C@H](C1(Cl)Cl)[C@@H]1CO ZINC000000077626
NNc1c(OC)cccc1 ZINC000000078213
c1cnccc1-c2ccc(=O)[nH]n2 ZINC000000080910
c1cc(C)cn(c12)c(=O)cc(n2)O ZINC000000081467
OCN1CCCCCC1=O ZINC000000084902
COC(=O)C1CCC(CN)CC1 ZINC000000086677
c1c[n+]([O-])ccc1N2CCOCC2 ZINC000000086873
Cc1cc(C)n(N)c(=O)c1 ZINC000000086953
NC(=O)NCCc1ccccc1 ZINC000000088334
COc(cc1)ccc1NN ZINC000000088604
NC(=O)c1c(NC)cccc1 ZINC000000093069
CC1(C)[C@H](O)C[C@H](C)CN1 ZINC000000093403
CC1(C)[C@@H](O)C[C@H](C)CN1 ZINC000000093407
OCc1cnn(n1)-c2ccccc2 ZINC000000094112
O=c1oc(=O)n(C)c(c12)cccc2 ZINC000000096613
OCc1cn(nn1)-c2ccccc2 ZINC000000097704
Cc1nn(C)c(c12)ncnc2C ZINC000000098688
CCN(C1)CC[C@]12CCNC2 ZINC000000100093
CCN(C1)CC[C@@]12CCNC2 ZINC000000100097
OCc1c(O)cccn1 ZINC000000102611
C1CNC[C@H]([C@]12O)CCCC2 ZINC000000103395
O=C1N(N)Cc(c12)cccc2 ZINC000000103505
NC(=O)NCc1ccc(F)cc1 ZINC000000103941
O=C(O)[C@@H](C1)NCc(c12)cccc2 ZINC000000105273
c1coc(c1C)C(=O)N2CCNCC2 ZINC000000105610
COC(=O)c1cc(C)cc(=O)o1 ZINC000000107446
O[C@@H]1C(=O)Nc(c12)ccc(F)c2 ZINC000000111128
C[C@H](N)C(=O)N1CCCCC1 ZINC000000112495
C[C@@H](N)C(=O)N1CCCCC1 ZINC000000112499
CNC[C@H](O)c1cc(O)ccc1 ZINC000000113355
CNC[C@@H](O)c1cc(O)ccc1 ZINC000000113359
Cc1[nH]c(C)c(c12)cnn(C)c2=O ZINC000000114452
n1o[n+]([O-])c(c12)cc(F)c(F)c2 ZINC000000118614
NCCc1cc(OC)c(O)cc1 ZINC000000119675
NCCc1cc(O)c(cc1)OC ZINC000000119833
O=C(O)c1cc(C)nn1CC ZINC000000120520
CCc1nnc(CC)n1N ZINC000000122161
O=C1OCc(c12)cc(N)cc2 ZINC000000122281
NC(=O)COc1ccccc1 ZINC000000123519
CCOC(=O)c1cc(C)n(n1)C ZINC000000124185
n1nn(CO)c(c12)cccc2 ZINC000000126761
O=C1OCc(c12)ccc(c2)N ZINC000000128638
C1CCC[C@@H]([C@@H]12)NCC[C@H]2O ZINC000000128696
NC(=O)Cc1cc(OC)ccc1 ZINC000000132421
C1CCCN1C2CCNCC2 ZINC000000135212
O=C(O)[C@H]1NCCc(c12)cccc2 ZINC000000135448
O=C(O)c1ccc(CO)cc1 ZINC000000135484
O1CCn(c12)c(=O)c3c(n2)cccc3 ZINC000000135602
OCc1c(OC)c(CO)cc(C)c1 ZINC000000136140
CNC(=O)c1ccc(N)cc1 ZINC000000136207
NC1=NCCN1c2ccccc2 ZINC000000139150
Cc1cc(N)ccn1 ZINC000000139435
Cc1cc(C)n(n1)C2=NCCN2 ZINC000000140596
CNn(c1=O)cnc(c12)cccc2 ZINC000000141091
Cn(n1)c(C)c(c1C)-n2nncc2C ZINC000000141809
NC(=O)COc(c1C)cccc1 ZINC000000142308
NC(=O)COc(cc1C)ccc1 ZINC000000142313
NC(=O)COc(cc1)ccc1C ZINC000000142316
O=c1n(C)ncc(c12)cccc2 ZINC000000144108
Cc1cc(N)ncc1 ZINC000000149580
O=c1n(CO)cnc(c12)cccc2 ZINC000000151361
NC[C@@H]1CCCO1 ZINC000000151682
O=C(O)Cc1cccnc1 ZINC000000152270
Cc1cc(N)n(n1)C ZINC000000152286
Nc1c(N)ccc(F)c1 ZINC000000152599
N[C@H]1[C@H](O)CCCC1 ZINC000000152724
N[C@H]1[C@@H](O)CCCC1 ZINC000000152726
Oc1ccc[n+]([O-])c1 ZINC000000152770
CC(=O)Nc(no1)cc1C ZINC000000152876
OCc1c(O)ccc(n1)C ZINC000000152878
CC1=NN(C)C(=O)CC1 ZINC000000152910
CC1=NNC(=O)CC1 ZINC000000152911
NC(=O)c1c(Cl)nccc1 ZINC000000152936
NC(=O)c1ccccc1 ZINC000000152996
Cc1ccc(N)nn1 ZINC000000153000
Cc1c(N)ncc(n1)C ZINC000000153135
O=c1n(C)ncc(c1Cl)OC ZINC000000153236
CC(=O)c1c(C)non1 ZINC000000153433
C1CN(N)c(c12)cccc2 ZINC000000153910
C1CN(C)CCC1NC2CC2 ZINC000000153929
NCc1ccc(O)cc1 ZINC000000153933
NCc1cc(O)ccc1 ZINC000000153937
CC(=O)N(CC1)CCC1NC2CC2 ZINC000000153943
COC(=O)c1cc(CN)ccc1 ZINC000000153955
NC(=O)c1cc(Cl)ncc1 ZINC000000154099
C[C@H](O)CN1CCCCC1 ZINC000000154439
C[C@@H](O)CN1CCCCC1 ZINC000000154441
Cc1cc(N)nc(n1)C ZINC000000154449
n1o[n+]([O-])c(c12)cccc2 ZINC000000154724
OCC1(N)CCCC1 ZINC000000154791
CCn1nccc1N ZINC000000154804
N[C@@H]1[C@H](O)Cc(c12)cccc2 ZINC000000154811
N[C@H]1[C@H](O)Cc(c12)cccc2 ZINC000000154812
N[C@@H]1[C@@H](O)Cc(c12)cccc2 ZINC000000154813
N[C@H]1[C@@H](O)Cc(c12)cccc2 ZINC000000154815
COC(=O)c1c(=O)occc1 ZINC000000155034
CN1CCCN(C1=2)CCCN2 ZINC000000155035
CN(C)Cc1ccc(o1)CO ZINC000000155106
CCN(CC)C(=O)[C@H]1CCCNC1 ZINC000000155111
CCN(CC)C(=O)[C@@H]1CCCNC1 ZINC000000155113
CCOC(=O)[C@H]1CCCN(C)C1 ZINC000000155204
CCOC(=O)[C@@H]1CCCN(C)C1 ZINC000000155206
C1CNCCC1C2CCNCC2 ZINC000000155347
OCc1cccc(n1)CO ZINC000000155372
c1cnccc1N2CCNCC2 ZINC000000155383
OC[C@H](CO1)OC1(C)C ZINC000000155397
OC[C@@H](CO1)OC1(C)C ZINC000000155398
c1nccn1C(=O)n2ccnc2 ZINC000000155422
CC1(C)[C@H](C(=O)N)CC(C)(C)N1 ZINC000000155932
CC1(C)[C@@H](C(=O)N)CC(C)(C)N1 ZINC000000155933
OCCc1c(C)[n+](C)cs1 ZINC000000156025
O=C(O)Cc1ccccn1 ZINC000000156530
COC(=O)Cc1cccn1C ZINC000000156541
NC(=O)Cc1ccc(cc1)OC ZINC000000156551
CN(C)S(=O)(=O)c1ccccc1 ZINC000000156867
N1CCCN(C1=2)CCCN2 ZINC000000156961
O=C(O)C1CCNCC1 ZINC000000156973
COC(=O)c1cccn1C ZINC000000156986
O=C(O)[C@H]1CCCCN1 ZINC000000157014
O=C(O)[C@@H]1CCCCN1 ZINC000000157015
O=C(O)Cc1ccncc1 ZINC000000157065
O=C1N(C)CCCN1C ZINC000000157131
c1cccc(O)c1N2CCNCC2 ZINC000000157416
NC(=O)NCc1ccccc1 ZINC000000157440
CCNC(=O)NCC ZINC000000157441
OCc(c1)ccc(c12)OCO2 ZINC000000157455
OC[C@@H]1CCCO1 ZINC000000157469
OC[C@H]1CCCO1 ZINC000000157471
Nc1c(O)cccc1 ZINC000000157526
Nc1cc(O)ccc1 ZINC000000157527
OCC[C@@H]1CCCCN1 ZINC000000157541
NCc(c1)ccc(c12)OCO2 ZINC000000157591
O=C1NC(=O)c(c12)cccc2 ZINC000000157623
[nH]1ccnc1-c2ncc[nH]2 ZINC000000157663
O[C@H]1[C@H](O)CCCC1 ZINC000000157937
OC1CCC(O)CC1 ZINC000000158004
C12[C@@H](O)CN(CC1)CC2 ZINC000000158080
C12[C@H](O)CN(CC1)CC2 ZINC000000158082
C1CC1(O)CCC2(O)CC2 ZINC000000158103
NC(=O)[C@@H]1C[C@H](C2)C=C[C@@H]12 ZINC000000158115
NC(=O)CC(C)C ZINC000000158116
CC(=O)[C@H](O1)CCC1=O ZINC000000158145
CC(=O)[C@@H](O1)CCC1=O ZINC000000158146
COC(=O)c1ccccn1 ZINC000000158231
C1C(N)C[C@@H](N2C)CC[C@H]12 ZINC000000158261
NC(=O)[C@H](C1)C1(C)C ZINC000000158273
NC(=O)[C@@H](C1)C1(C)C ZINC000000158275
O=C1[C@H](C)CN(C)CC1 ZINC000000158393
O=C1[C@H](C)CCCN1 ZINC000000158406
C1C(O)C[C@@H](N2C)CC[C@H]12 ZINC000000158421
CC1(O)CCN(C)CC1 ZINC000000158439
[C@H]12C(=O)N[C@@H](C2)C=C1 ZINC000000158452
[C@@H]12C(=O)N[C@H](C2)C=C1 ZINC000000158453
Cc1c(N)c(C)on1 ZINC000000158485
OCc1c(C)noc1C ZINC000000158505
NC[C@H](O1)COc(c12)cccc2 ZINC000000158539
OCc1cccc(c12)OCO2 ZINC000000158548
O=C(O)c1ccco1 ZINC000000158555
O=C(O)c1ccoc1 ZINC000000158556
O=C(O)c1cccn1C ZINC000000158566
NCc1cccn1C ZINC000000158567
COC(=O)c1cn(C)cn1 ZINC000000158580
OCc1ccccn1 ZINC000000158585
O=C(O)c1ccncc1 ZINC000000158593
OCc1ccncc1 ZINC000000158595
NCc1ccncc1 ZINC000000158598
O=C(O)c1ccc[nH]1 ZINC000000158648
OCc1cccc(c12)non2 ZINC000000158669
OCc(c1)ccc(c12)non2 ZINC000000158674
OCc1cc(C)on1 ZINC000000158682
NCc1cc(C)on1 ZINC000000158683
COC(=O)c1cc(C)on1 ZINC000000158684
O=C(O)c1cc(C)nn1C ZINC000000158733
OCc1cc(C)nn1C ZINC000000158736
O=C(O)c1cc(C)n(n1)C ZINC000000158737
OCc1cc(C)n(n1)C ZINC000000158738
NCc1cc(C)n(n1)C ZINC000000158739
O=C(O)c1c(C)nn(C)c1C ZINC000000158801
NCc1c(C)nn(C)c1C ZINC000000158807
OCc1ccc(cc1)-n2cncn2 ZINC000000158903
OCc(c1)ccc(c12)n(C)nn2 ZINC000000158987
NCc(c1)ccc(c12)n(C)nn2 ZINC000000158988
c1cccc(c1CN)N2CCOCC2 ZINC000000159009
Cc1c(N)c(C)n(n1)C ZINC000000159651
CC(=O)C1CCN(C(=O)C)CC1 ZINC000000159712
N=C(N)N1CCCCC1 ZINC000000159755
c1c[n+](C)ccc1N ZINC000000160232
O=C1N[C@@H]([C@H]12)CC=CC2 ZINC000000160485
O=C1N[C@@H]([C@@H]12)CC=CC2 ZINC000000160487
O=C1N[C@H]([C@H]12)CC=CC2 ZINC000000160488
O=C1N[C@H]([C@@H]12)CC=CC2 ZINC000000160489
CC(=O)NCC1CC1 ZINC000000160556
CC(=O)NCc1cccnc1 ZINC000000160564
CCOC(=O)[C@H](C1=O)CCC1 ZINC000000160796
CCOC(=O)[C@@H](C1=O)CCC1 ZINC000000160798
CC(=O)Nc(on1)cc1C ZINC000000160835
Cn(n1)c(N)cc1C2CC2 ZINC000000160853
NC(=O)c1ccc(cc1)OC ZINC000000161203
O1CCOC12CCSC2 ZINC000000161214
Cc(c1)ccc(c12)[n+]([O-])on2 ZINC000000161242
n1onc(c12)ccc(c2)O ZINC000000161315
NC(=O)c1c(OC)cccc1F ZINC000000161341
OCCc1cccnc1 ZINC000000161624
C[C@H](O)/C=C/c1cccc[n+]1C ZINC000000161851
C[C@@H](O)/C=C/c1cccc[n+]1C ZINC000000161855
O=C(O)[C@](C)(O)c1ccccc1 ZINC000000161956
O=C(O)[C@@](C)(O)c1ccccc1 ZINC000000161958
CNCc1ccncc1 ZINC000000161991
OCC1CCOCC1 ZINC000000161997
c1cc(C)cc(c12)[n+]([O-])on2 ZINC000000162470
CC(C)(C)[C@@H](N)CO ZINC000000162614
NC(=O)NC1CCCCC1 ZINC000000162621
Cc1c(C)[nH]nc1O ZINC000000162747
N=C(N)C(C)(C)C ZINC000000162996
COC(OC)c1ccn(n1)C ZINC000000163192
NC(=O)c1ccc(Cl)nc1 ZINC000000163243
NC(=O)c1c(C)ccnc1 ZINC000000163247
Cc1c(N)cc[n+]([O-])c1 ZINC000000163267
COC(=O)C1CCC(O)CC1 ZINC000000163396
CC(=O)c1cnccn1 ZINC000000163730
Cc1cc(C)nc(n1)N ZINC000000163774
ON[C@@]1(C)C(=O)CCCC1 ZINC000000163998
ON[C@]1(C)C(=O)CCCC1 ZINC000000163999
CC(C)(C)N(C1=O)CCN1 ZINC000000164021
OCC(C)(CC)CO ZINC000000164064
OCc1cccc(n1)C ZINC000000164076
O1COc(c12)ccc(c2)N ZINC000000164370
OCc1cc(OC)c(O)cc1 ZINC000000164388
O=C(O)[C@H](O)c1ccccc1 ZINC000000164392
NCCc1ccccn1 ZINC000000164395
Cc1c(O)c(=O)cco1 ZINC000000164488
Cc1c(C)noc1N ZINC000000164496
CC(=O)c1c(C)nccn1 ZINC000000164508
COC(=O)C1CC1 ZINC000000164516
C12C(=O)CN(CC1)CC2 ZINC000000164555
OCCc1ccc(O)cc1 ZINC000000164581
Cc1ccc(N)nc1 ZINC000000164623
OCn(n1)c(C)cc1C ZINC000000164630
[nH]1c(=O)n(C)nc1-c2ccccc2 ZINC000000164637
Nc1cc(N)ccc1 ZINC000000164650
Cc1cccc(=O)[nH]1 ZINC000000164932
COC(=O)c1ccc[nH]1 ZINC000000165735
CC(=O)Nc(n(n1)C)cc1C ZINC000000165819
NCc1ccc(C)n1C ZINC000000165949
O=C(O)C(C)(C)n1cccn1 ZINC000000166385
CCOC(=O)c1cc(C)nn1C ZINC000000166539
COc(c1N)nccc1 ZINC000000166871
NC(=O)C(C)(C)C ZINC000000167037
CNCc1cccnc1 ZINC000000167133
COC(=O)c1cncn1C ZINC000000167280
OCCN(C)c1ccccn1 ZINC000000167422
CCn(n1)c(N)cc1C ZINC000000167530
Nc1nn(C)c(c12)nccc2 ZINC000000168469
CNC(=O)Cc1ccccc1 ZINC000000168784
OCC(=O)c1ccc(cc1)OC ZINC000000169340
COC(=O)c1c(=O)[nH]ccc1 ZINC000000169389
COC(=O)c1cc(Cl)c(=O)[nH]c1 ZINC000000169892
CC(=O)c1cc(C(=O)O)n(C)c1 ZINC000000169933
COC(=O)c1c(=O)[nH]cc(Cl)c1 ZINC000000170125
OCCn(n1)c(C)cc1C ZINC000000170178
NC(=O)c1c(C)nc(C)cc1 ZINC000000173050
O=c1[nH]c(=O)n(C)c(c12)cccc2 ZINC000000175955
c1cccc(c12)CC(=O)NC(=O)C2 ZINC000000177750
O=C1CCN(N1)Cc2ccccc2 ZINC000000180056
c1ccn(c12)CCN=C2 ZINC000000185897
COc(c1O)nccc1 ZINC000000191169
OCc(c1)ccc(c12)n(C)c(=O)n2C ZINC000000193977
CC(=O)[C@H]([C@]1(C)O)CN(C)CC1 ZINC000000195129
CC[C@H](N)[C@@H](C1=O)CCCCN1 ZINC000000199212
NCC[C@H](N1)CCCCC1=O ZINC000000200576
C1CNC[C@@H]([C@]12O)CCCC2 ZINC000000201438
C1CNC[C@H]([C@@]12O)CCCC2 ZINC000000201439
C1CNC[C@@H]([C@@]12O)CCCC2 ZINC000000201442
o1cccc1C(=O)N2CCN(C)CC2 ZINC000000207271
Cc(c1)nn(c12)c(N)cc(n2)C ZINC000000208676
O=c1n(C)cnc(c12)nc3n2CCC3 ZINC000000208885
Cc1c(N)c(=O)[nH]c(C)c1 ZINC000000209274
CC12C(O)C(C)(CN(C)C1)CN(C)C2 ZINC000000209546
OC[C@@H]1CCCN1C2CCN(C)CC2 ZINC000000213259
OC[C@H]1CCCN1C2CCN(C)CC2 ZINC000000213266
CCCC12C(=O)C(C)(CNC1)CNC2 ZINC000000213686
C1CN(C)CCC1N(C2)CCC[C@H]2O ZINC000000215145
C1CN(C)CCC1N(C2)CCC[C@@H]2O ZINC000000215152
NCCc1ccncc1 ZINC000000215300
NCc(c1)ccc(c12)n(C)c(=O)n2C ZINC000000215305
CCCn1cnn(c12)c(=O)cc(n2)C ZINC000000216652
n1onc(c12)cccc2O ZINC000000225432
Cn1c(C)n[n+](c12)c(C)cc(n2)C ZINC000000230348
n1nn(N)c(c12)cccc2 ZINC000000230381
C1CNCCN1C(=O)c2ccccc2 ZINC000000235748
C1CCC(=O)CCS1(=O)=O ZINC000000235769
C[C@H](N)C(=O)c1ccco1 ZINC000000235784
C[C@@H](N)C(=O)c1ccco1 ZINC000000235786
o1cccc1C(=O)N2CCNCC2 ZINC000000236148
OCNC(=O)c1ccccc1 ZINC000000236520
CC1=CC=CN(C1=2)C[C@@H](CN2)O ZINC000000236874
CC1=CC=CN(C1=2)C[C@H](CN2)O ZINC000000236877
n1o[n+]([O-])c(c12)ccc(F)c2 ZINC000000236905
n1ncn(c12)nc(Cl)cc2 ZINC000000240318
CC1(C)CC(=O)NCC(C)(C)N1 ZINC000000243136
Cn1c(=O)n(C)c(c12)ncc(Cl)c2 ZINC000000245353
NC12CC3(N)CC(C1)CC(C2)C3 ZINC000000248737
C1CCc(c12)ncnc2N ZINC000000248748
O=C1NCCN([C@H]12)CCCCC2 ZINC000000251439
O=C1NCCN([C@@H]12)CCCCC2 ZINC000000251449
O=C(O)c1ccc(o1)OC ZINC000000253676
OCn(n1)ccc1C ZINC000000254464
OC[C@@H](O)CN(CC1)c(c12)cccc2 ZINC000000254639
OC[C@H](O)CN(CC1)c(c12)cccc2 ZINC000000254643
NCCc(c1)ccc(c12)OCO2 ZINC000000259006
CCCC(=O)N1CCS(=O)CC1 ZINC000000260873
O=C(O)CCN1CCCCC1 ZINC000000265638
O=C(O)CCn(n1)ccc1C ZINC000000266938
O=C1CN=C(O1)c2ccccc2 ZINC000000270553
C1CCc(c12)[nH]nc2O ZINC000000270745
Cn1c(=O)n(C)c(c12)ccc(c2)N ZINC000000272516
OCCn(c(n1)CO)c(c12)cccc2 ZINC000000274962
CCN(CC1)CCC1N2CCOCC2 ZINC000000280483
C1CCCCS1=O ZINC000000281247
O=C(O)[C@H](CO)c1ccccc1 ZINC000000281901
O=C(O)[C@@H](CO)c1ccccc1 ZINC000000281902
O=C(O)c1cc[n+](C)cc1 ZINC000000282350
CCn(c1)nc(C)c1CO ZINC000000283468
CCn(nc1)c(C)c1CO ZINC000000283469
NC(=O)c1cccc(n1)Cl ZINC000000283724
n1ccc(C)[n+](n2)c1n(c23)cccc3 ZINC000000285924
OC12C[C@H]3C(N)[C@@H](C1)CC(C2)C3 ZINC000000289629
CNC(=O)Cc(n1)[nH]c(c12)cccc2 ZINC000000290077
CNC(=O)c1c(N)cccc1 ZINC000000294877
OC[C@H]1[C@H](O)CCC1 ZINC000000295119
OC[C@@H]1[C@H](O)CCC1 ZINC000000295125
O1CCN=C1c2cccnc2 ZINC000000296976
c1nncn1-c2ccccn2 ZINC000000297373
C[C@@H]1CN(C[C@@H](O1)C)C2CCNCC2 ZINC000000299476
C[C@@H]1CN(C[C@H](O1)C)C2CCNCC2 ZINC000000299478
C[C@H]1CN(C[C@@H](O1)C)C2CCNCC2 ZINC000000299479
C1CNCCC1N2CCOCC2 ZINC000000299484
Cc(n1)cc(=O)n(c12)cccc2O ZINC000000300824
Cc1ccc(cc1)S(=O)(=O)NC ZINC000000300857
C[C@H]1CCCN(C1)S(=O)(=O)C ZINC000000304582
CS(=O)(=O)NC1CCCC1 ZINC000000304622
NCCc1c(C)n[nH]c1C ZINC000000316939
O=C(O)CCn1nccc1C ZINC000000327612
O=C(O)[C@@](C)(O)CC ZINC000000330160
Cn1c(=O)n(CC)c(Cl)cc1=O ZINC000000330441
Nc1c(F)cncc1 ZINC000000330815
COc1ncccn1 ZINC000000330839
CNc1ncccn1 ZINC000000330858
c1cn(C)ccc1=N ZINC000000330933
CC(=O)Nc1cccc[n+]1[O-] ZINC000000331017
CCc1cc[n+]([O-])cc1 ZINC000000331027
Cc1c(OC)cc[n+]([O-])c1 ZINC000000331028
Cc1cc(C)[n+]([O-])c(n1)C ZINC000000331033
Cc1cc(C)[n+](C)cn1 ZINC000000331043
n1cccc(c12)[nH]ccc2=O ZINC000000331069
NC(=O)c1c(C)cc(C)[n+](C)c1 ZINC000000331194
c1cccc[n+]1Cc2cccc[n+]2[O-] ZINC000000331557
Cc1ccc(SC)n[n+]1C ZINC000000331597
Oc1cccc[n+]1[O-] ZINC000000331625
Cn1ccccc1=O ZINC000000331653
Cc1cccc[n+]1[O-] ZINC000000331655
O=C1C(C)C(=O)CC1 ZINC000000331660
OCc1c(N)cccc1 ZINC000000331680
Oc1cc[n+]([O-])cc1 ZINC000000331810
NC(=O)c1ccc[nH]1 ZINC000000331859
Cc1ccc[n+]([O-])c1 ZINC000000331883
Cc1c(N)cccn1 ZINC000000331888
Cc1cc(N)cc[n+]1[O-] ZINC000000331892
CCOc1cc(=O)[nH]cc1 ZINC000000331926
c1cncc(c12)cc[nH]c2=O ZINC000000331944
NC(=O)c1c(C)cc(C)nc1 ZINC000000331953
n1n[nH]c(c12)cccc2 ZINC000000332008
CCOc1cc(F)c[n+]([O-])c1 ZINC000000332009
O=C(O)Cn1cccc1 ZINC000000332065
OCCn(n1)nc(c12)cccc2 ZINC000000332072
n1nncn1-c2ccccc2 ZINC000000332210
OCc1cc(=O)c(co1)OC ZINC000000332235
COC(=O)c1ccc[n+](C)c1 ZINC000000332349
Cc1cccc(N)[n+]1[O-] ZINC000000332659
COC(=O)c1cc[n+](C)cc1 ZINC000000332665
O=C1N(C)C(=O)c(c12)cccc2 ZINC000000332671
Cc1cc(N(C)C)cc[n+]1[O-] ZINC000000332786
Nn(n1)nc(c12)cccc2 ZINC000000333062
n1cc[n+]([O-])c(c12)cccc2 ZINC000000333208
OCC(CO)c1ccccn1 ZINC000000333278
NCc1c(C)n(C)nc1 ZINC000000333395
Cc1nc(N)ccn1 ZINC000000333686
O=C(O)Cc1ccoc1 ZINC000000334130
COc1cncnc1 ZINC000000334489
O=c1[nH]n(C)c(c12)nccc2 ZINC000000334803
COC(=O)c1ccc[n+]([O-])c1 ZINC000000334937
COC(=O)c1c(=O)n(C)ccc1 ZINC000000334966
C[n+](c1)cccc1N ZINC000000335002
COC(=O)c1cc(=O)n(C)cc1 ZINC000000335028
O=C1OCc(c12)nccc2 ZINC000000335085
Nc1ccc(F)nc1 ZINC000000335086
CC(=O)c1ccc[n+]([O-])c1 ZINC000000335087
Cn1c(=O)cnc(c12)cccc2 ZINC000000335284
O=C1N(C)[C@@H](O)c(c12)cccc2 ZINC000000335289
O=C1N(C)[C@H](O)c(c12)cccc2 ZINC000000335291
NC(=O)N1CCCCC1 ZINC000000335494
COc(c1Cl)cn[nH]c1=O ZINC000000335693
COc1c(O)ccc(c1)N ZINC000000335866
O=C(O)c1cc(=O)n(C)cc1 ZINC000000335970
Cc1c(C)[nH]c(=O)c(n1)C ZINC000000336480
n1cc(=O)[nH]c(c12)CCCC2 ZINC000000336481
OCc1ccc(CO)nc1 ZINC000000336530
OCc1c(CO)cc(C)nc1C ZINC000000336715
N1C[C@H](C(=O)O)CC=C1C ZINC000000336738
O[C@@H]1C(=O)N(C)c(c12)cccc2 ZINC000000336971
C[C@H](O)c1ccc[n+]([O-])c1 ZINC000000336975
C[C@@H](O)c1ccc[n+]([O-])c1 ZINC000000336978
O=C(O)c1cc(CC)nn1C ZINC000000336995
c1ccc[n+](c12)CCCC2=O ZINC000000337475
Cc1[n+](N)cn(c12)cccc2 ZINC000000337477
c1[n+](N)c(C)n(c12)cccc2 ZINC000000337479
N[n+]1c(C)cn(c12)cccc2 ZINC000000337480
CCCC1N(N)CC[N+](C=12)=CC=C2 ZINC000000337519
Oc1cc(N)ncc1 ZINC000000337541
n1ccn(c12)c(N)ccc2 ZINC000000337657
O=C(O)[C@@H](C1)N[C@@H]([C@@H]12)CCC2 ZINC000000337939
Cc1c(C)c[n+]([O-])cc1 ZINC000000337940
Cc1ccc(cc1)-n(c2=O)cn[nH]2 ZINC000000339074
Brc1c(=O)n(C)cnc1 ZINC000000343402
CCOC(=O)c1c(=O)c(C)c[nH]c1 ZINC000000343445
CC(C)(C)c1cc(=O)n(C)c(=O)[nH]1 ZINC000000343461
CCc1c(C)[nH]nc1O ZINC000000343784
O=c1n(O)c(C)nc(c12)cccc2 ZINC000000344363
CN(C)Cn(nn1)c(c12)cccc2 ZINC000000344382
O=c1[nH]c(=O)n(CC)c(c12)cccc2 ZINC000000344403
n1nncn1-c2ccc(F)cc2 ZINC000000345088
CN(C)C[C@@H](C1=O)CSCC1 ZINC000000346382
CN(C)c1c(Cl)cnn(C)c1=O ZINC000000346552
NC(=O)CN(CC1)c(c12)cccc2 ZINC000000348424
CNc(n1)n(N)c(c12)cccc2 ZINC000000348748
CCCn1c(=O)n(N)c(c12)cccc2 ZINC000000348753
CCS(=O)(=O)NC1CCCC1 ZINC000000356016
O=C(O)c1cnn(c1)CC ZINC000000356346
COc(c1)ccc(c12)c(=O)c2=O ZINC000000367516
O=c1c(=O)c(c12)cccc2F ZINC000000367517
CC(=O)c1c(C)nn(C)c1 ZINC000000375124
O=C(O)c1n(C)nc(c12)CCCC2 ZINC000000385079
CN(C)C(=O)OCc1n(C)cc[n+]1C ZINC000000387360
CC(=O)Nc(cc1)cn(c12)cc[n+]2C ZINC000000387367
NC(=O)c1ccccn1 ZINC000000388048
CC(C)(O)C[C@H](C)O ZINC000000388075
CCC(=O)OCC ZINC000000388078
CC(=O)OC(C)C ZINC000000388088
O=C(O)[C@@H](O)Cc1ccccc1 ZINC000000388089
O=C(O)[C@H](O)Cc1ccccc1 ZINC000000388090
NNc1ccccc1 ZINC000000388099
CN(C)C(=S)N(C)C ZINC000000388100
OCCN1CCCCC1 ZINC000000388107
CC(C)(C)NC=O ZINC000000388115
O=C1[C@@H](C)CCO1 ZINC000000388118
O=C1[C@H](C)CCO1 ZINC000000388119
C[C@H]1CCOCO1 ZINC000000388133
OCC1CCC(CO)CC1 ZINC000000388163
C[C@@H]1CNC[C@@H](O1)C ZINC000000388171
C[C@@H]1CNC[C@H](O1)C ZINC000000388172
C[C@H]1CNC[C@@H](O1)C ZINC000000388173
CCN(C1)CCCC1=O ZINC000000388196
Oc1c(=O)[nH]cc(Cl)c1 ZINC000000388202
CC1(C)C(O)C(C)(C)C1O ZINC000000388207
CC(=O)N(CC)CC ZINC000000388233
CCC(O)(C(=O)O)CC ZINC000000388240
NCC[C@@H]1CCCN1C ZINC000000388243
OCC[C@@H]1CCCN1C ZINC000000388246
OCC[C@H]1CCCN1C ZINC000000388248
COC(=O)C(C)C ZINC000000388287
OCCc1cc(OC)c(O)cc1 ZINC000000388293
OCC([C@H]12)(CO)C[C@H](C2)C=C1 ZINC000000388317
Cc1cc(cc(=O)o1)OC ZINC000000388336
OC[C@H]1CCCCN1 ZINC000000388340
OC[C@@H]1CCCCN1 ZINC000000388341
OC[C@@H]1CCCCN1C ZINC000000388344
OC[C@H]1CCCCN1C ZINC000000388346
C[C@@H](O)C[C@@H](C)O ZINC000000388354
C[C@H](O)C[C@H](C)O ZINC000000388355
CC(=O)OC[C@H]1CCCO1 ZINC000000388357
CC(=O)n1ccnc1 ZINC000000388370
NC(=O)OC(C)(C)C ZINC000000388418
COC(=O)[C@H](C1=O)CCC1 ZINC000000388424
COC(=O)[C@@H](C1=O)CCC1 ZINC000000388425
CN(N)c1ccccc1 ZINC000000388434
COC(=O)[C@H](C1=O)CCCC1 ZINC000000388459
COC(=O)[C@@H](C1=O)CCCC1 ZINC000000388460
C1CC1C(=O)OCC ZINC000000388469
CCN(C=O)CC ZINC000000388483
N=C1NC(=N)c(c12)cccc2 ZINC000000388558
COC1(OC)CCOCC1 ZINC000000388574
CO[C@@H]1CC[C@H](O1)OC ZINC000000388576
CO[C@H]1CC[C@@H](O1)OC ZINC000000388577
CO[C@H]1CC[C@H](O1)OC ZINC000000388578
CN(C)[C@@H](C1=O)CCCCN1 ZINC000000388584
OCC(C)(C)N(C)C ZINC000000388586
CC1(C)OCCO1 ZINC000000388598
CN(C)C(=O)C(C)C ZINC000000388614
CC(C)(O)CC(C)(C)O ZINC000000388623
CC[n+](c1)ccn1C ZINC000000388672
O=CNc1ccccn1 ZINC000000388697
O=CN1CCCCC1 ZINC000000388699
O=CN(C)c1ccccn1 ZINC000000388700
O=CN1CCC[C@@H]1COC ZINC000000388701
O=CN1CCC[C@H]1COC ZINC000000388702
C[C@@H](O)CC[C@@H](C)O ZINC000000388716
C[C@H](O)CC[C@H](C)O ZINC000000388717
OCCN1CCCC1 ZINC000000388750
OCc1cc(O)ccc1 ZINC000000388761
OCc1ccc(O)cc1 ZINC000000388762
NC(=O)COc1ccc(F)cc1 ZINC000000388990
COc1ncnc(c12)[nH]cc2 ZINC000000389066
COc(cc1)ccc1-[n+]([nH]o2)cc2=O ZINC000000389309
Cc1c(=O)o[nH][n+]1-c(c2C)cccc2 ZINC000000389311
O=C(O)[C@H]1[C@H](C2=O)C[C@H]3[C@@H]1[C@@H]23 ZINC000000389480
n1cnn(c12)cccn2 ZINC000000389493
O=C(O)[C@H]1CCOC1 ZINC000000389610
OC[C@@H]1CCOC1 ZINC000000389620
NCc1c(N)cccc1 ZINC000000389679
COc1cc[n+]([O-])cc1 ZINC000000389686
N1C(=O)N[C@@H]([C@@H]12)CCCC2 ZINC000000389757
OCCC(OC1)OCC1(C)C ZINC000000389805
O=C(O)[C@@H](O)C(C)C ZINC000000389853
O=C(O)[C@H](O)C(C)C ZINC000000389854
OC[C@H](C)NC(=O)c1ccccc1 ZINC000000389948
OC[C@@H](C)NC(=O)c1ccccc1 ZINC000000389949
O=c1c[n+]([nH]o1)-c2c(Cl)cccc2 ZINC000000390150
Cc(n1)cc(C)[n+](c12)NCC2 ZINC000000390270
n1ccc[n+](c12)cccn2 ZINC000000390799
OCc1cc(CO)cc(c1)OC ZINC000000390862
n1ccc[n+](c12)cccc2 ZINC000000390945
CN(N)C(=N)c1ccccc1 ZINC000000390948
O=C(O)C1(O)CCCCC1 ZINC000000390990
COC(=O)C1(O)CCCCC1 ZINC000000391020
NC(=O)Nc1ccc[n+](C)c1 ZINC000000391023
s1cc[n+](c12)cccn2 ZINC000000391037
Cc(s1)n[n+](c12)cccn2 ZINC000000391038
O=c1ccccn1O ZINC000000391094
NC(=O)c1ccncc1 ZINC000000391130
COC(=O)c1ccncc1 ZINC000000391131
OC[C@@H](N)CC(C)C ZINC000000391149
OC[C@H](N)CC(C)C ZINC000000391150
CC(C)(C)[C@H](N)CO ZINC000000391151
COC(=O)[C@H](O)c1ccccc1 ZINC000000391161
COC(=O)[C@@H](O)c1ccccc1 ZINC000000391162
N=C(N)c1ccc(cc1)OC ZINC000000391171
COC(C)(C)CCO ZINC000000391183
CC(C)(O)CCO ZINC000000391201
OCC1(C)COC1 ZINC000000391225
OC[C@@H]1CCCN1C ZINC000000391247
OC[C@H]1CCCN1C ZINC000000391249
c1nnn(c12)cccc2 ZINC000000391481
C[C@H](O)C(=O)OC(C)(C)C ZINC000000391794
C[C@@H](O)C(=O)OC(C)(C)C ZINC000000391795
C[C@@H](O)C(=O)OC(C)C ZINC000000391796
COC(C)(OC)OC ZINC000000391831
C1C(=O)O[C@H]([C@H]12)CC=C2 ZINC000000391835
OC[C@@H](O)CCC ZINC000000391844
OC[C@H](O)CCC ZINC000000391845
OC[C@@H](O)c1ccccc1 ZINC000000391852
OC[C@H](O)c1ccccc1 ZINC000000391853
OC[C@@H](N)C1CCCCC1 ZINC000000391868
OC[C@H](N)C1CCCCC1 ZINC000000391869
NOc1ccccc1 ZINC000000391872
Cc1cc[n+]([O-])cc1 ZINC000000391888
CC(C)(O)C(C)(C)O ZINC000000391890
[nH]1cnc(c12)ncnc2 ZINC000000391913
OC1CCOCC1 ZINC000000391950
CN(C)C(=O)N(C)C ZINC000000391954
O=c1c(O)ccccc1 ZINC000000392003
O=C(O)c1ccnn1CC ZINC000000392139
O=C(O)c1ccn(n1)CC ZINC000000392140
COC(=O)c1c(Cl)cnn1C ZINC000000392143
N#CNC(=O)c1ccccc1 ZINC000000392325
Cn1c(=O)n(C)c(c12)nccc2 ZINC000000392392
O=C(O)[C@@H]1[C@H](O)CCCC1 ZINC000000392566
O=C(O)[C@H]1[C@H](O)CCCC1 ZINC000000392567
O=C(O)[C@H]1[C@@H](O)CCCC1 ZINC000000392569
CN(C)C[C@H](C1=O)CCC1 ZINC000000392593
CN(C)C[C@@H](C1=O)CCC1 ZINC000000392594
C[C@H](O)c1cccc[n+]1C ZINC000000392600
C[C@@H](O)c1cccc[n+]1C ZINC000000392601
O=CNc1cccnc1 ZINC000000392672
Cc1cc(OC)cc(C)[n+]1[O-] ZINC000000392938
CC(C)(C)n(c(=O)[nH]1)c(=O)cc1C ZINC000000392971
O[C@@H]1CCC(C12)C3C2CC[C@H]3O ZINC000000392972
O[C@H]1CCC(C12)C3C2CC[C@@H]3O ZINC000000392975
CC1(C)C(=O)C(C)(C)C1O ZINC000000393008
OCc1c(C)c(CO)c(C)nc1C ZINC000000393068
COC(=O)c1cc[n+]([O-])cc1 ZINC000000393250
CCc1c(N)cc(C)[n+]([O-])c1 ZINC000000393333
CNC[C@H](O)c1ccccc1 ZINC000000393338
CNC[C@@H](O)c1ccccc1 ZINC000000393339
OCCc1ccc(cc1)[S@](=O)C ZINC000000393367
O=C1[C@@H](C)C[C@H](O1)C ZINC000000393405
O=C1[C@H](C)C[C@@H](O1)C ZINC000000393408
CN(C)C(=O)c1cccnc1 ZINC000000393422
Cc1c[n+](C)c(C)cn1 ZINC000000393469
COC(=O)Cc1cnc[nH]1 ZINC000000393479
NC(=O)CC[n+]1ccccc1C ZINC000000393588
NC(=O)CC[n+](c1)cccc1C ZINC000000393589
NC(=O)CC[n+](cc1)ccc1C ZINC000000393590
NC(=O)N(C)C1CCCC1 ZINC000000393613
NC(=O)NC1CCCC1 ZINC000000393614
CN(C)C1CCNCC1 ZINC000000393639
C[C@]1(O)[C@H](O)CCCC1 ZINC000000393753
C[C@@]1(O)[C@H](O)CCCC1 ZINC000000393754
C[C@]1(O)[C@@H](O)CCCC1 ZINC000000393755
C[C@@]1(O)[C@@H](O)CCCC1 ZINC000000393756
C1[C@@H](O)[C@H](O)Cc(c12)cccc2 ZINC000000393877
C1[C@H](O)[C@@H](O)Cc(c12)cccc2 ZINC000000393878
C[C@H](O)[C@@H]1[C@H](O)CCCC1 ZINC000000393909
O=CNc1c(O)cccc1 ZINC000000393914
NC(=O)OCC(C)C ZINC000000393921
COC(=O)Cc1cccnc1 ZINC000000393945
OCC(C)(C)[C@H](C)O ZINC000000393994
OCC(C)(C)[C@@H](C)O ZINC000000393995
C[C@H](O)CN1CCCC1 ZINC000000394009
C[C@@H](O)CN1CCCC1 ZINC000000394010
OC[C@H](O)c1ccccn1 ZINC000000394012
O=C(O)[C@@H](O)CCC ZINC000000394027
CCC(C(=O)N)CC ZINC000000394088
CC(=O)NC(C)C ZINC000000394093
CNC(=O)N1CCCCC1 ZINC000000394097
CCN(C(=N)N)CC ZINC000000394156
Cc(n1)ccn(c12)ncn2 ZINC000000394335
CNCc1ccco1 ZINC000000394385
C1C=C(C)CS1(=O)=O ZINC000000394514
NCC1CCC(CN)CC1 ZINC000000394530
CCNC(=O)c1cccnc1 ZINC000000394619
NC(=O)Cc1ccccc1 ZINC000000394644
O[C@@H]1C[C@H](O)CCC1 ZINC000000394651
O[C@H]1C[C@H](O)CCC1 ZINC000000394652
O[C@@H]1C[C@@H](O)CCC1 ZINC000000394653
O=C(O)[C@@H](O)c1ccc(F)cc1 ZINC000000394705
CC(C1)=C[C@H](C)S1(=O)=O ZINC000000394803
CC(C1)=C[C@@H](C)S1(=O)=O ZINC000000394804
OC[C@@H]1C[C@H](CO)CCC1 ZINC000000394806
OC[C@H]1C[C@H](CO)CCC1 ZINC000000394807
OC[C@@H]1C[C@@H](CO)CCC1 ZINC000000394808
NC(=O)Cc1ccccn1 ZINC000000394911
NC(=O)Cc1ccncc1 ZINC000000394960
Cc1ccc(O)c[n+]1[O-] ZINC000000395008
CN(C)CCc1cnccn1 ZINC000000395022
c1cccc[n+]1CC[n+]2ccccc2 ZINC000000395045
CS(=O)(=O)CC(=O)c1ccccc1 ZINC000000395147
CC(=O)N(CC1)CCC1=O ZINC000000395510
COC1(OC)[C@H](O)CCCC1 ZINC000000395583
COC1(OC)[C@@H](O)CCCC1 ZINC000000395584
CCc1c(O)c(=O)cco1 ZINC000000395594
CCC1(CO)COCOC1 ZINC000000395608
CN1CC[N+](C)=C1Cl ZINC000000395622
CCOC(=O)[C@@H]1[C@H](O)CCC1 ZINC000000395632
CCOC(=O)[C@H]1[C@H](O)CCC1 ZINC000000395633
CCOC(=O)[C@@H]1[C@@H](O)CCC1 ZINC000000395634
CCOC(=O)[C@H]1[C@@H](O)CCC1 ZINC000000395635
CC(C)(O)C(=O)OCC ZINC000000395638
O=C(O)CC(C)(C)O ZINC000000395642
OCc1cc(O)c(cc1)OC ZINC000000395646
OC[C@H]1CCC=CO1 ZINC000000395653
CN(C1)CCC[C@@H]1O ZINC000000395657
OC[C@@H]1CCCCO1 ZINC000000395662
CCC1(CO)COC1 ZINC000000396127
C1CCOCOC1 ZINC000000396153
[P]c1c([P])cccc1 ZINC000000396158
CNC(=O)C(C)(C)C ZINC000000396168
C1CC1C(=O)NC(C)C ZINC000000396303
O=CN[C@H](C)CC ZINC000000396311
O=CN[C@@H](C)CC ZINC000000396312
O=c1oc(=O)n(CC)c(c12)cccc2 ZINC000000396969
ONC[C@@H](O)c1ccccc1 ZINC000000397118
ONC[C@H](O)c1ccccc1 ZINC000000397119
CC(C)(O)c1ccc[n+]([O-])c1 ZINC000000397396
OCC1(CO)CCCC1 ZINC000000397477
NC(=O)N[C@H](C)CC ZINC000000397495
NC(=O)N[C@@H](C)CC ZINC000000397496
NC(=O)NC(C)(C)C ZINC000000397497
CCn1ccccc1=O ZINC000000397642
OC[C@]1(C)O[C@@H](C)CCO1 ZINC000000397805
OC[C@]1(C)O[C@H](C)CCO1 ZINC000000397806
OC[C@@]1(C)O[C@H](C)CCO1 ZINC000000397808
O=C(O)C[C@H](C)OC ZINC000000397922
Cc1c(O)c(C)[nH]n1 ZINC000000398314
CC(=O)OC1CCC(O)CC1 ZINC000000398362
CNC(=O)N[C@H](C)CC ZINC000000398394
CNC(=O)N[C@@H](C)CC ZINC000000398395
CS(=O)(=O)Cc1cc[n+](C)cc1 ZINC000000398528
CCCN(C1=S)CCN1 ZINC000000399046
COC(=O)[C@@H]1[C@H](O)CCCC1 ZINC000000399103
COC(=O)[C@H]1[C@H](O)CCCC1 ZINC000000399104
COC(=O)[C@@H]1[C@@H](O)CCCC1 ZINC000000399105
COC(=O)[C@H]1[C@@H](O)CCCC1 ZINC000000399106
OC12CCC(O)(CC1)CC2 ZINC000000399241
C[C@@]12[C@H]3[C@@H]([C@H](O2)CC1)CNC3 ZINC000000399245
CCN(CC)S(=O)(=O)C ZINC000000399784
NC(=O)[C@H](C)CC ZINC000000399786
NC(=O)[C@@H](C)CC ZINC000000399787
NC(=O)NCC(C)C ZINC000000399837
NC(=O)c1c(C)oc(C)c1 ZINC000000400038
N1C(=O)C[C@@H](C1=O)c2ccccc2 ZINC000000400153
Cc1cc(C)[n+]([O-])cc1 ZINC000000400311
COC(=O)C1CCC1 ZINC000000400381
CC1(C)[C@H](CO)OC(=O)C1 ZINC000000401263
CC1(C)[C@@H](CO)OC(=O)C1 ZINC000000401264
CCOC(=O)c1ccc[n+](C)c1 ZINC000000401385
CCOC(=O)c1cccc[n+]1C ZINC000000401406
CCOC(=O)c1cc[n+](C)cc1 ZINC000000401407
CN1CCCN=C1S ZINC000000401673
NC(=O)c1ccc[n+](c1)CCC ZINC000000401818
O=CNc(c1C)nccc1 ZINC000000401828
N1C[C@@H](C1=O)c2ccccc2 ZINC000000401831
N1C[C@H](C1=O)c2ccccc2 ZINC000000401832
O=CNC(=O)Cc1ccccc1 ZINC000000401854
CN(C)[C@H](C(=O)O)C(C)C ZINC000000402067
CC(C1)=C(C)CS1(=O)=O ZINC000000402092
CC(C)(O)[C@H](C)O ZINC000000402154
CC(C)(O)[C@@H](C)O ZINC000000402155
CO[C@H](C(=O)N)c1ccccc1 ZINC000000402157
CO[C@@H](C(=O)N)c1ccccc1 ZINC000000402158
COC(=O)c1c(C)c[nH]n1 ZINC000000402175
CC1(C)C(=O)N[C@@H](C)C1 ZINC000000402323
CC1(C)C(=O)N[C@H](C)C1 ZINC000000402324
COC(=O)c1ccc(=O)n(C)c1 ZINC000000402370
C[C@]12C(C)(C)[C@@H](C(=O)N2)CCC1=O ZINC000000402406
O=C(O)c1ccc(=O)n(C)c1 ZINC000000402427
Cc1c(N)nccc1 ZINC000000402702
O=C(O)[C@@H](O)[C@H](C)CC ZINC000000402950
O=C(O)[C@@H](O)[C@@H](C)CC ZINC000000402951
CC[C@@H](C)[C@H](N)CO ZINC000000402997
CC[C@H](C)[C@H](N)CO ZINC000000402998
CC[C@@H](C)[C@@H](N)CO ZINC000000402999
CC[C@H](C)[C@@H](N)CO ZINC000000403000
O=C(O)C(C)(C)NC ZINC000000403027
O=C(O)[C@@H]1CCCN1C ZINC000000403075
O=C(O)[C@H]1CCCN1C ZINC000000403077
CN[C@H](C(=O)O)C(C)C ZINC000000403087
CN[C@@H](C(=O)O)C(C)C ZINC000000403088
COC(=O)C1CCNCC1 ZINC000000403131
CC[C@H](O)COC ZINC000000403233
CC[C@@H](O)COC ZINC000000403234
NO[C@H]1CCCCO1 ZINC000000403241
NO[C@@H]1CCCCO1 ZINC000000403242
NC[C@@H](O)c1ccccc1 ZINC000000403283
NC[C@H](O)c1ccccc1 ZINC000000403284
O=C(O)C[C@@H](C1=O)CCC1 ZINC000000403345
O=C(O)C[C@H](C1=O)CCC1 ZINC000000403346
NCCc1cccnc1 ZINC000000403368
CO[C@@H]1[C@H](O)CCCC1 ZINC000000403378
CO[C@@H]1[C@@H](O)CCCC1 ZINC000000403380
CO[C@H]1[C@@H](O)CCCC1 ZINC000000403381
Cc(c1)ccc(c12)C(=O)NC2=O ZINC000000403394
OCc1c(OC)ccc(c1)CO ZINC000000403456
CNC[C@H](O)c1ccc(O)cc1 ZINC000000403588
Cc1cc(N(C)C)cc(=O)[nH]1 ZINC000000403650
OC[C@@H](N)CCC ZINC000000403944
OC[C@H](N)CCC ZINC000000403945
OCc1c(C)nccc1 ZINC000000403949
CC1(C)OC(=O)CO1 ZINC000000404025
Nc1c(F)ccc(c1)N ZINC000000404027
Cc1c(OC)c(=O)cc[nH]1 ZINC000000404035
C1C[C@H](C(=O)O)CC1=O ZINC000000404130
C1C[C@@H](C(=O)O)CC1=O ZINC000000404131
O=C1C[C@@H](C(=O)O)CCC1 ZINC000000404135
OCC(CO)c1ccccc1 ZINC000000404223
CC(=O)NCCc1c[nH]cn1 ZINC000000404262
C1C(=O)NC(=O)[C@]1(C)c2ccccc2 ZINC000000404263
C1C(=O)NC(=O)[C@@]1(C)c2ccccc2 ZINC000000404264
COc(nc1)ccc1N ZINC000000404286
Cc1ccnc(n1)N ZINC000000404289
OCc1ccc(CO)cc1 ZINC000000404295
CN(C)Cc1c(O)cccn1 ZINC000000404374
CCN(C1)CCC[C@H]1O ZINC000000404397
CCN(C1)CCC[C@@H]1O ZINC000000404399
CCOC(=O)NCC ZINC000000404413
NNc1ccccn1 ZINC000000404420
O=C1[C@H](O)CCCC1 ZINC000000404422
NCc1cc(OC)c(O)cc1 ZINC000000404428
CO[C@@H](C)CCO ZINC000000404440
CO[C@H](C)CCO ZINC000000404441
CNC(=O)c1cccnc1 ZINC000000404444
COC(=O)Cc1ccccn1 ZINC000000404445
OCCc1c(C)[n+](cs1)CC ZINC000000404660
COC(=O)CCC ZINC000000404765
c1c[n+](C#N)ccc1N(C)C ZINC000000404803
Cc1c(C)n(O)[n+]([O-])c1C ZINC000000404997
CCc(n1O)[n+]([O-])c(C)c1C ZINC000000405046
Cc1c(C)[n+]([O-])c(C)n1O ZINC000000405057
n1nn(C)c(c12)cccc2 ZINC000000405132
Cc1c(OC)nccn1 ZINC000000405269
O=C1[C@H](C)SCCN1 ZINC000000405461
S=C1N(C)CCN1C ZINC000000405819
CC(=O)Nc(c1C)c(C)[nH]n1 ZINC000000405847
O=C(O)C[C@@H]1CCCCN1 ZINC000000406088
NCCc1cc(O)ccc1 ZINC000000406211
CNC(=O)c1c(O)cccc1 ZINC000000406312
N#Cn(nn1)c(c12)cccc2 ZINC000000406327
n1nncn1Cc2ccccc2 ZINC000000406354
Cc1cc(C)[n+](C)n1C ZINC000000406359
[nH]1c[n+]([O-])c(c12)cccc2 ZINC000000406366
Cc1cc[n+](C)n1C ZINC000000406643
CCC(C)(C)n(c(=O)[nH]1)c(=O)cc1C ZINC000000406807
NC[C@@H]1C[C@H](CN)CCC1 ZINC000000406903
NC[C@H]1C[C@H](CN)CCC1 ZINC000000406904
NC[C@@H]1C[C@@H](CN)CCC1 ZINC000000406905
Clc1cccc[n+]1[O-] ZINC000000406919
OCCc1c(O)cccc1 ZINC000000406927
OC[C@H]1[C@H](CO)CCCC1 ZINC000000406932
OC[C@@H]1[C@@H](CO)CCCC1 ZINC000000406933
NC(=O)c1cc(F)ccc1 ZINC000000406944
NCC1(O)CCCCC1 ZINC000000406948
C1C(=O)CC(C12)CC(=O)C2 ZINC000000406950
OCCc1c(N)cccc1 ZINC000000406951
OCc1cc(CO)ccc1 ZINC000000406981
NC(=O)c1ccc(F)cc1 ZINC000000407004
OC[C@](C)(O)c1ccccc1 ZINC000000407017
N#CN1CCCCC1 ZINC000000407019
O=C(O)[C@@H](O)CC(C)C ZINC000000407031
O=C(O)[C@H](O)CC(C)C ZINC000000407032
CNC1CCN(C)CC1 ZINC000000407037
NCC(C)(C)CN(C)C ZINC000000407053
COC(=O)C(C)(C)CO ZINC000000407055
Clc1cc[n+]([O-])cc1 ZINC000000407058
CN(C)n1cccc1 ZINC000000407100
CN(C)C(=O)CC ZINC000000407117
CC(=O)N[C@@H](C(C)(C)C)CO ZINC000000407446
CCN(C(=O)N)CC ZINC000000409175
CC(C)(C)[C@H](O)CO ZINC000000409180
CC(C)(C)[C@@H](O)CO ZINC000000409181
COc1c(O)cc(N)cc1 ZINC000000409187
COC(=O)c1ccc(CO)cc1 ZINC000000409210
CO[C@@H](C)COC ZINC000000409258
CO[C@H](C)COC ZINC000000409259
COc1cnccn1 ZINC000000409287
CCOC(=O)c1cn[nH]c1 ZINC000000409316
OCc1c(O)c(OC)ccc1 ZINC000000409349
CNC(=O)C[C@H](O)c1ccccc1 ZINC000000409396
CNC(=O)C[C@@H](O)c1ccccc1 ZINC000000409397
CC(C)(N)[C@@H](O)CCC ZINC000000409873
CC(C)(N)[C@H](O)CCC ZINC000000409874
CC(C)(O)CNC(C)C ZINC000000409876
CC(=O)N(C)C(=O)C ZINC000000409896
O=c1n(C)c(=O)n(C)c(c12)cccc2 ZINC000000409910
NC(=O)c1c(OC)cccc1 ZINC000000410136
O=CNc1ccc(O)cc1 ZINC000000410172
CNC[C@H]1CCCO1 ZINC000000410309
CNC[C@@H]1CCCO1 ZINC000000410310
CC(C)(C)N1CC[C@H]1C(=O)O ZINC000000413889
Cn1c(C)[n+](C)c(c12)nccc2 ZINC000000444791
CCOC(=O)c1ccc(C)[n+](C)c1 ZINC000000453411
O=c1n(C)nnc(c12)cc(Cl)cc2 ZINC000000482044
Cc1nc(N)nc(c12)CCC2 ZINC000000484960
O=C1NCc(c12)cccc2 ZINC000000487480
O=C(O)[C@@H]1C[C@H](C)OCC1 ZINC000000487527
O=C(O)[C@@H]1C[C@@H](C)OCC1 ZINC000000487528
O=C(O)[C@H]1C[C@@H](C)OCC1 ZINC000000487530
c1cccc(c12)Cn3c2nnn3 ZINC000000492735
CC(=O)O[C@@H](C12)CN(CC1)CC2 ZINC000000492792
CNc1c(N)cncc1 ZINC000000493458
Cn1c(=O)n(C)c(c12)ccnc2Cl ZINC000000494533
[nH]1c(=O)n(C)c(c12)nccc2 ZINC000000494730
NC(=O)c1cc(Cl)ccn1 ZINC000000494966
S1C[C@@H](O)C[n+](c12)cccc2 ZINC000000497165
S1C[C@H](O)C[n+](c12)cccc2 ZINC000000497166
CC(=O)CCn1cccn1 ZINC000000500141
CC1(C)C=[N+]([O-])C(C)(C)N1O ZINC000000501283
OC[C@@H]([C@H]1O)Cc(c12)cccc2 ZINC000000507210
OC[C@@H]([C@@H]1O)Cc(c12)cccc2 ZINC000000507211
OC[C@H]([C@H]1O)Cc(c12)cccc2 ZINC000000507212
OC[C@H]([C@@H]1O)Cc(c12)cccc2 ZINC000000507213
Nc1cc(C)nc(c12)N(C)CC2 ZINC000000507372
c1cccc(c12)OCC(=O)NC2 ZINC000000507444
OC[C@@H]1CCCN(C)C1 ZINC000000507886
OC[C@H]1CCCN(C)C1 ZINC000000507888
OCC[C@@]1(O)CC(C)(C)OCC1 ZINC000000517145
c1cn(O)c(c12)cc[n+]([O-])c2 ZINC000000518255
Cn1cnc(c12)CNCC2 ZINC000000519556
CC(=O)[C@H](C1=O)CCO1 ZINC000000519770
CC(=O)[C@@H](C1=O)CCO1 ZINC000000519771
O=C(O)CN1CCCCC1 ZINC000000529593
C[C@H](O)c1n(C)c(Cl)c[n+]1C ZINC000000532968
C[C@@H](O)c1n(C)c(Cl)c[n+]1C ZINC000000532969
[O-][n+]1oncc1-c2ccccc2 ZINC000000533190
OCc1c(C)nn(C)c1 ZINC000000551301
Cc1nn(CCO)c(c12)CCCC2=O ZINC000000551826
CCn1c(=O)[nH]c(c12)ccnc2 ZINC000000554003
C1CC1CN2CCC[C@H]2CO ZINC000000556217
CC(=O)CC(=O)NC(C)(C)C ZINC000000563918
Oc1n[nH]c(c12)CCCC2 ZINC000000565165
O=C(O)c1cccc[n+]1C ZINC000000565313
COCn1c(=O)[nH]c(c12)cccc2 ZINC000000572459
o1cccc1C(=O)N2CCOCC2 ZINC000000573326
CC(=O)CCC(=O)O ZINC000000586584
O=C(O)[C@H]1CCC[C@@H](C)N1 ZINC000000712025
O=C(O)c1c(C)nn(c1)CC ZINC000000784469
O=C(O)c1c(C)n(CC)nc1 ZINC000000784470
O=C(O)[C@H](C)N1CCCCC1 ZINC000000796515
O=C(O)[C@@H](C)N1CCCCC1 ZINC000000796516
CCCn1nccc1N ZINC000000801646
C1CN(C)CCC1n2nccc2N ZINC000000801647
O=C(O)[C@H](C)N1CCCC1 ZINC000000811645
O=C(O)[C@@H](C)N1CCCC1 ZINC000000811646
O=C(O)CCN1CCCC1 ZINC000000811647
NCCn(n1)c(C)cc1C ZINC000000812129
O=C(O)CCn1cccn1 ZINC000000814061
Nc1ccnn1C2CCNCC2 ZINC000000818977
CNCc1cccn1C ZINC000000818980
Nc1ccnn1Cc2ccncc2 ZINC000000819617
Nc1ccnn1Cc2cccnc2 ZINC000000819618
O[C@H]1CC(C(O2)(C)C)C[C@H](O)C12C ZINC000000851689
O[C@@H]1CC(C(O2)(C)C)C[C@@H](O)C12C ZINC000000851690
CCc(c1C)nn(C)c1N ZINC000000867642
NCCc1ccco1 ZINC000000873698
O=C(O)Cn(c1C)nc(C)c1C ZINC000000873759
C1CCCC1N2CCNCC2=O ZINC000000873818
NCc1cc(O)c(cc1)OC ZINC000000873869
CN(C)C(=O)c1ccc(N)cc1 ZINC000000873888
NCC(=O)C(C)(C)C ZINC000000874081
CC(=O)CC(=O)O ZINC000000895089
C[C@]1(O)C(=O)Nc(c12)cccc2 ZINC000000895905
C[C@@]1(O)C(=O)Nc(c12)cccc2 ZINC000000895906
O=C(O)c1c(CO)cccc1 ZINC000000900396
CCC(=O)CC(=O)O ZINC000000901313
CCC(=O)[C@@H](O)CC ZINC000000901572
CCC(=O)[C@H](O)CC ZINC000000901574
CCC(=O)n1ccnc1 ZINC000000901601
C1CC(C(=O)O)CCC1=O ZINC000000901837
c1ccc(=O)n(c12)C[C@H]3C[C@H]2CNC3 ZINC000000966590
Cc1cccc[n+]1C ZINC000000967290
Cc1cc[n+](C)cc1 ZINC000000967291
Brc1cnc(N)nc1 ZINC000000967319
Nc1ccc(Cl)nn1 ZINC000000967320
Clc1ccnc(n1)N ZINC000000967348
Nc1nc(F)cc(n1)F ZINC000000967445
O=C(O)c1c(=O)n(C)ccc1 ZINC000000967500
O[C@@H]1C(=O)Nc(c12)cccc2 ZINC000000967723
OCCn1c(=O)oc(c12)cccc2 ZINC000000984033
CCn(c1=O)nnc(c12)cccc2 ZINC000000990204
O=c1cnn(cn1)Cc2ccccc2 ZINC000001011204
C[C@@H]1C[C@@H](C)CN(C1)S(=O)(=O)C ZINC000001021957
Cn1ncc(Br)c1N ZINC000001027574
C1C=C(Cl)CS1(=O)=O ZINC000001042080
O=C(O)c1ccnn1C ZINC000001049740
O=C1[C@@H](C)CN(C)[C@@H](C)C1 ZINC000001055289
OCCN(CC1)[C@H](C)[C@H](C)C1=O ZINC000001076044
n1nn(C=O)c(c12)cccc2 ZINC000001081221
C[C@H](C1)C[C@H](C)S1(=O)=O ZINC000001081269
C[C@@H](C1)C[C@H](C)S1(=O)=O ZINC000001081270
NC(=O)CCC(F)(F)F ZINC000001087702
O=C(O)c1ccn(n1)C ZINC000001088696
O=C(O)c1c(C)n(C)nc1 ZINC000001088697
O=C(O)c1cnn(C)c1 ZINC000001088698
O=C(O)c1c(C)nn(C)c1 ZINC000001088699
CC(=O)O[C@H](C12)CN(CC1)CC2 ZINC000001089661
Nc1cncc(n1)Cl ZINC000001101988
Nc1c(Cl)nccn1 ZINC000001101989
C[C@]12C[C@@](C)(CN(C)C1)CNC2 ZINC000001190239
CC[C@@H](C)O[C@H](CC1)CS1(=O)=O ZINC000001232788
CC[C@H](C)O[C@H](CC1)CS1(=O)=O ZINC000001232789
CCN(CC1)C[C@H](C)C1=O ZINC000001235041
CCN(CC1)C[C@@H](C)C1=O ZINC000001235043
C1CC[C@H]([C@@H]12)NCCC2=O ZINC000001235045
C1CC[C@@H]([C@@H]12)NCCC2=O ZINC000001235046
C1CC[C@H]([C@H]12)NCCC2=O ZINC000001235047
C1CC[C@@H]([C@H]12)NCCC2=O ZINC000001235048
CCN(C1)CCc(c12)n(C)nn2 ZINC000001252955
O=c1ccnc([nH]1)N2CCCCC2 ZINC000001281292
Cc1c(O)ccoc1=O ZINC000001293553
O=C1[C@H](C)CN(C)C[C@H]1C ZINC000001296023
O=C1[C@@H](C)CN(C)C[C@@H]1C ZINC000001296024
O=C1[C@@H](C)CN(C)C[C@H]1C ZINC000001296026
C[C@H]1C[C@H](O)CN(C)C1 ZINC000001296041
CC(=O)[C@H](C(C)C)NC ZINC000001296127
CC(=O)[C@@H](C(C)C)NC ZINC000001296128
CC(C)(C)C(=O)CNC ZINC000001296172
CCN(C1)C[C@@H](O)C[C@@H]1C ZINC000001296208
CN(C)CCC1CCNCC1 ZINC000001296263
Cc1cccn(c12)c(O)cc(n2)=O ZINC000001302386
C[C@@H](N)Cc1cc(C)[nH]n1 ZINC000001304674
C[C@H](N)Cc1cc(C)[nH]n1 ZINC000001304675
COc(c1)ccc(O)c1N ZINC000001304689
C[C@H](O)[C@@H]1[C@@H](O)CCCC1 ZINC000001319163
CNc(n1)c(=O)n(C)c(c12)cccc2 ZINC000001382197
NC(=O)NCc1c(F)cccc1 ZINC000001383313
CC(C)(C)n(c1=O)[nH]c(C)c1CCO ZINC000001384377
n1cnn(c12)cccc2N ZINC000001385374
n1nc(Cl)n(c12)nccc2 ZINC000001385924
NNc1cccc(n1)F ZINC000001387409
On1c(C)[n+]([O-])c(c12)cccc2 ZINC000001388479
Cc(c1)nn(c12)c(N)ccn2 ZINC000001393398
OCCn(c1=O)[nH]c(c12)CCCC2 ZINC000001393729
Cc1cc(=O)c(co1)O ZINC000001395450
CC(=O)[C@H](C)n1cncn1 ZINC000001400689
CC(=O)[C@@H](C)n1cncn1 ZINC000001400690
C1CN(C)CC=C1N2CCOCC2 ZINC000001401405
Clc1cnc(N)nc1 ZINC000001402616
CCOc(c1Cl)cnn(C)c1=O ZINC000001403510
[nH]1cccc1C(=O)NC[C@H]2CCCO2 ZINC000001404019
[nH]1cccc1C(=O)NC[C@@H]2CCCO2 ZINC000001404020
Cn1cccc1N2C(=O)CCC2=O ZINC000001405987
Cc1c(Br)nnn1C ZINC000001417922
O=C(O)CC[C@@H]1CCCNC1 ZINC000001420499
O=C(O)CC[C@H]1CCCNC1 ZINC000001420500
CN(C)c1cc[n+]([O-])cc1 ZINC000001420534
O=C1CCCNCC1 ZINC000001420540
Nc1cnc(Br)cn1 ZINC000001420726
O=C(O)C[C@@H]1CCCNC1 ZINC000001420789
O=C(O)C[C@H]1CCCNC1 ZINC000001420790
CC(=O)c1c(N)cccn1 ZINC000001420799
O=S1(=O)[C@@H](C)CC(=O)CC1 ZINC000001424679
O=S1(=O)[C@H](C)CC(=O)CC1 ZINC000001424680
Oc1c(=O)occc1 ZINC000001433173
O=C(O)CC1CCNCC1 ZINC000001433204
C1NS(=O)(=O)c(c12)cccc2 ZINC000001433208
NCCC1CCNCC1 ZINC000001433213
OCc1c(C)cncc1 ZINC000001435953
OCCc1c(C)nccn1 ZINC000001435980
OCCc1cnccn1 ZINC000001435984
OC[C@@H]1[C@H](O)CCCC1 ZINC000001436122
OC[C@H]1[C@H](O)CCCC1 ZINC000001436123
OC[C@@H]1[C@@H](O)CCCC1 ZINC000001436124
OC[C@H]1[C@@H](O)CCCC1 ZINC000001436125
OCc1c(C)cccn1 ZINC000001436199
N=C(N)c1ccc(C)n1C ZINC000001437490
N=C(N)CC(C)C ZINC000001439398
N=C(N)[C@@H](C)CC ZINC000001439399
N=C(N)c1cc(OC)ccc1 ZINC000001439405
N=C(N)c1c(OC)cccc1 ZINC000001442740
N=C(N)CCn1cccc1 ZINC000001442800
N=C(N)[C@@H]1CCCO1 ZINC000001444929
Cn1c(=O)[nH]c(c12)cccc2 ZINC000001447034
NNc(n1)n(C)c(c12)cccc2 ZINC000001447049
ClC(Cl)(Cl)[C@@H](O)NC=O ZINC000001462727
ClC(Cl)(Cl)[C@H](O)NC=O ZINC000001462728
OCNC(=O)c1ccc(C)cc1 ZINC000001462735
O1C[C@H](C)OC1=O ZINC000001481909
COC(=O)c1c(CN)cccc1 ZINC000001494942
O=C(O)COC(C)(C)C ZINC000001494964
c1[nH]ncc1-c2ccncn2 ZINC000001502379
c1[nH]ncc1-c2cnccn2 ZINC000001502381
CS(=O)(=O)N1CCCCC1 ZINC000001504928
OCNC(=O)c1c(C)cccc1 ZINC000001506857
O=C1CS(=O)(=O)c(c12)cccc2 ZINC000001507311
CCCn1c(=O)[nH]c(=O)cc1C ZINC000001509434
CC(=O)CC(C)(C)N ZINC000001510269
C1CN(C)CCC1N ZINC000001529080
NC1CCOCC1 ZINC000001529088
CNC1CCOCC1 ZINC000001529122
n1ccn(c12)c(O)ncc2 ZINC000001529125
C1CC1NC2CCOCC2 ZINC000001529129
NC(=O)CCCC ZINC000001529296
O=CNCc1ccco1 ZINC000001529539
NCCCSC ZINC000001529637
CC[C@]1(C)C(=O)NC(=O)C1 ZINC000001530805
CC[C@@]1(C)C(=O)NC(=O)C1 ZINC000001530806
c1ccn(c12)CCNC2 ZINC000001540515
O=C1CCC(=O)N1Br ZINC000001555229
FC(F)C(F)(F)CO ZINC000001555301
N1CCN=C1c2c(O)cccc2 ZINC000001555435
O=C(O)C1CCOCC1 ZINC000001555499
NC[C@@H](O)CCC ZINC000001555529
CC(=O)C[C@@H](C)O ZINC000001558560
COC(=O)[C@]1(C)C(=O)CCC1 ZINC000001559121
Cc1cccc(=O)n1C ZINC000001559165
CC(C)(C)C(CO)CO ZINC000001559921
CC1(C)C(N)C(C)(C)C1N ZINC000001560649
Cc1cc(C)c[n+]([O-])c1 ZINC000001561164
Cc1c(N)c(C)c[n+]([O-])c1 ZINC000001561165
CNC(=O)c1ccncc1 ZINC000001561776
OCC1(N)CCCCC1 ZINC000001561940
O=CNCCc1ccccc1 ZINC000001562004
NC(=O)c1cc(C)cnc1 ZINC000001562226
Cc1c(N)cncn1 ZINC000001562392
CC(=O)CCCO ZINC000001562396
O=C(O)[C@@H]1CCN(C)C1 ZINC000001563502
C1CN(C)Cc(c12)[nH]cn2 ZINC000001563553
CNC(=S)N(C)C ZINC000001564460
CNC(=O)C(C)C ZINC000001566593
CC(C)(N)C[C@H](C)O ZINC000001566596
O=CNc1cc(N)ccc1 ZINC000001566598
CC[n+](c1)cccc1O ZINC000001566940
OC[C@H](C1)ON([C@H]12)CCCC2 ZINC000001567958
OCC(=O)Nc(cc1)ccc1C ZINC000001569043
CC(C)O[N+]([O-])=O ZINC000001569571
c1ccc(OC)cc1NN ZINC000001569910
CC(=O)CCOC ZINC000001571067
CNC1(C(=O)O)CCCCC1 ZINC000001571333
OCc1cc(F)cnc1 ZINC000001573930
NC[C@H]1CCC=CO1 ZINC000001574313
N1CCN=C1Cc2cccnc2 ZINC000001574928
O=CN1CCN(CC1)c2ccccc2 ZINC000001575350
OCCNC1CCCCC1 ZINC000001576864
O=C1[C@H](CO)CCCC1 ZINC000001577227
CCOC(=O)c1cc(=O)n(C)cc1 ZINC000001577345
O=C1NC[C@@H]([C@H]12)CCCC2 ZINC000001577922
O=C1NC[C@H]([C@H]12)CCCC2 ZINC000001577923
O=C1NC[C@@H]([C@@H]12)CCCC2 ZINC000001577924
O=C1NC[C@H]([C@@H]12)CCCC2 ZINC000001577925
FC(F)(F)C(=O)N1CC=CC1 ZINC000001579263
NCCCN1CCCC1 ZINC000001580145
C[C@H](O)[C@H]1CCCCN1 ZINC000001580298
C[C@@H](O)[C@H]1CCCCN1 ZINC000001580299
C[C@H](O)[C@@H]1CCCCN1 ZINC000001580300
C[C@@H](O)[C@@H]1CCCCN1 ZINC000001580301
CN(C)CNC(=O)c1ccccc1 ZINC000001580610
CN(C)C(=O)C1CCC1 ZINC000001583309
C[C@H](O)C1CCNCC1 ZINC000001584638
CC(=O)Cn1ccccc1=O ZINC000001586180
n1nnn(c12)cccc2 ZINC000001587624
C[C@@H](N)CCCO ZINC000001587835
NC(=O)CC(C)(C)C ZINC000001587883
O=C(O)C[C@H](C(F)(F)F)O ZINC000001589763
n1nnn(c12)cccc2Cl ZINC000001590218
Clc1c[n+]([O-])ccn1 ZINC000001591232
CC(C)OCCO ZINC000001591818
CN(C)C(=O)OCC ZINC000001592141
NCCOc1ccccn1 ZINC000001592723
O=c1n(C)cnc(c12)cccc2 ZINC000001593942
O=c1[nH]c(OC)nc(c12)cccc2 ZINC000001593943
NC(=O)C(Br)(C)C ZINC000001594672
NC(=O)C(Cl)(C)C ZINC000001594673
OC(O)C(=O)c1ccc(C)cc1 ZINC000001595135
O=C(O)c1cc(F)ncc1 ZINC000001595319
O=C(O)c1c(F)cncc1 ZINC000001595320
NC(=O)c1cc(F)ncc1 ZINC000001595323
Cc([nH]1)nc(c12)ncnc2 ZINC000001595897
N1CCN=C1c2ccccn2 ZINC000001595963
NC(=O)c1cc(F)cnc1 ZINC000001596084
OCC(C)(C)CN(C)C ZINC000001596206
CC(=O)OCC1CCNCC1 ZINC000001596208
O=C(O)[C@H](C(Cl)(Cl)Cl)O ZINC000001596322
NNc1ccncc1 ZINC000001596462
CC(=O)[C@](C)(O)CC ZINC000001596792
NCC(=O)Nc1ccccc1 ZINC000001596847
CCC(=O)NC(C)C ZINC000001599026
c1ccc(=O)n(c12)C[C@@H]3C[C@@H]2CNC3 ZINC000001599729
c1ccc(=O)n(c12)C[C@H]3C[C@@H]2CNC3 ZINC000001599730
O=C(O)CC1(O)CCCC1 ZINC000001599855
c1cccc(c12)CC(=O)NC2=O ZINC000001601221
O=C1N(C)C(=O)Cc(c12)cccc2 ZINC000001601222
c1ncn(c12)ccnc2 ZINC000001601710
OC[C@](C)(N)c1ccccc1 ZINC000001602057
c1cn(C)c(=O)cc1OC ZINC000001602342
c1ncccc1N2CCNCC2 ZINC000001602963
CC(=C1)C=CN(C1=2)CC(N2)=O ZINC000001603486
FC(F)(F)C(=O)N(C)C ZINC000001603497
n1c[nH]c(c12)cncc2 ZINC000001605047
O=C1N[C@@H](C)CCN1 ZINC000001605222
COC(=O)[C@H]1CCCNC1 ZINC000001605230
C1CC1NC(=O)c2ccncc2 ZINC000001605417
CCSC1=NCCN1 ZINC000001605496
O=C(O)[C@@H]1C[C@H](C)CN1 ZINC000001605761
O=C(O)[C@@H]1C[C@@H](C)CN1 ZINC000001605762
O=C(O)[C@H]1C[C@@H](C)CN1 ZINC000001605764
CC(=O)CC(=O)N(C)C ZINC000001605798
NC(=O)c1c(Cl)ccnc1 ZINC000001606799
CC(=O)c1cccnn1 ZINC000001607046
Cn(c1)c(=O)ncc1Br ZINC000001607269
CNC(=O)c1cc(O)ccc1 ZINC000001608123
CC(=O)C(C)(C)C(=O)OC ZINC000001609563
O=c1ncn(C)c(c12)cccc2 ZINC000001609750
n1ccc(=O)n(c12)cccc2 ZINC000001610073
Cc1cc(=O)n(C)cc1 ZINC000001610503
Cc1csnn1 ZINC000001611441
FC(F)(F)C(=O)N[C@H]1[C@@H](O)CCC1 ZINC000001614217
FC(F)(F)C(=O)N[C@@H](C1=O)CCC1 ZINC000001614218
Oc1on[n+](c12)CCCC2 ZINC000001614602
N[C@@H]1C[C@@H](OC)CCC1 ZINC000001615485
N[C@@H]1C[C@H](OC)CCC1 ZINC000001615486
OCC(F)(F)C(F)(F)CO ZINC000001615584
O=C(O)[C@@H]1C[C@H](C2)CC(=O)[C@@H]12 ZINC000001618172
OC[C@]1(C)COC(=N1)C ZINC000001620681
CC(C)(O)CNCC ZINC000001620978
CCc1cccc[n+]1[O-] ZINC000001620981
CC1(C)C(C)(C)C(=O)NC1=O ZINC000001621026
O=C(O)[C@H]1CCCCN1C ZINC000001621096
CS(=O)(=O)NC1CCCCC1 ZINC000001621958
CC1(C)C(=O)NC(O1)(C)C ZINC000001622104
CC(=O)CN(C)C ZINC000001626897
O=C1OCCS1 ZINC000001628023
OCC1(C)COC(C)(C)OC1 ZINC000001632232
CCNC[C@H]1CCCO1 ZINC000001632713
OCC(=O)NCc1ccccc1 ZINC000001633995
CSC1=NCCN1 ZINC000001634181
CN(C)[C@@H](C)CCO ZINC000001634193
C[n+](c1)cccc1O ZINC000001635609
[O-][N+]1=CC(C)=NC1(C)C ZINC000001639009
C1CN1C(=O)CCC ZINC000001639587
OCC1CCC(N)CC1 ZINC000001640342
CC(=O)NCCC ZINC000001640806
CC(=O)COC(=O)C ZINC000001640814
C[C@H](O)COCC ZINC000001640885
NC(=O)NCCCC ZINC000001641022
OCCCSC ZINC000001641187
Cc1c(C)nc(N)nc1 ZINC000001641283
CC(=O)NCCCC ZINC000001641287
OCc1c(C)nc(C)nc1 ZINC000001644844
Cc1ncc(cn1)N ZINC000001644845
O=C(O)Cc1cc[nH]c1 ZINC000001646567
C[C@@H]1COC[C@H](C)N1 ZINC000001646614
NCCNc1ccccn1 ZINC000001646629
C1CC1(C(=O)O)N(C)C ZINC000001647035
C1CC1(N)C(=O)OCC ZINC000001647038
CNC(=O)OCC ZINC000001648261
CC(=O)CC(C)(C)O ZINC000001648359
NC(=O)NC(C)C ZINC000001652952
NCC(=O)NC1CCCCC1 ZINC000001653016
CCC(=O)N1CCOCC1 ZINC000001653237
OCC(=O)Nc1ccccc1 ZINC000001654136
O=C(O)[C@]1(C)CCCN1 ZINC000001655434
OCc1c(C)ccnc1 ZINC000001656171
n1cnn(c12)cccc2 ZINC000001657314
CC(C)(C)N(C1)CC1C(=O)O ZINC000001660109
COC(=O)N1CCCC1 ZINC000001661117
CNC(=O)CCC ZINC000001662322
CC(C)(O)C1(C)OCCO1 ZINC000001663854
CCN(CC)C(=O)C1CCNCC1 ZINC000001664921
CCCC(=O)N1CCOCC1 ZINC000001666723
CCNS(=O)(=O)c1ccccc1 ZINC000001666836
FC(F)(F)[C@@H](C)O ZINC000001666908
N1CCN=C1N2CCCC2 ZINC000001668194
CN(C)C(=O)C1CCNCC1 ZINC000001668206
CC[n+]1ccccc1 ZINC000001668311
CN(C)C(=O)c1cc(N)ccc1 ZINC000001669210
c1cc[n+](N)c(c12)cccc2 ZINC000001669298
Cc1cc(=O)c(co1)OC ZINC000001669439
O=C1COc(c12)cc(O)cc2 ZINC000001670006
NC(=O)[C@H](C)CCC ZINC000001670545
CCN1C(=O)CCC1=O ZINC000001670837
O=C1CC(C)CC(=O)N1 ZINC000001671602
OCc1ccc(o1)CO ZINC000001672225
OCc1c(OC)ccc(c1)N ZINC000001672529
COC(=O)[C@@H](CC1=O)CC1 ZINC000001672609
CC(C)(O)[C@@H](C)N ZINC000001673158
O=C(O)C1CCC1 ZINC000001673440
COC(=O)c1cc[n+](CC)cc1 ZINC000001673560
O=C(O)CCn1cccc1 ZINC000001673860
c1cn(C)c(c12)ncnc2N ZINC000001674697
C[C@H](F)C(=O)OCC ZINC000001674837
Nc1cc(Cl)ncn1 ZINC000001675006
N1CCN=C1c2cccnc2 ZINC000001675069
CNCCc1ccccn1 ZINC000001675415
CC(=O)NCCc1ccccn1 ZINC000001675419
COC(=O)[C@@H]1C[C@H](O)CC1 ZINC000001676521
CN(C)[C@@H]1[C@H](O)CCCC1 ZINC000001677380
CN(C)[C@H]1[C@H](O)CCCC1 ZINC000001677381
CN(C)[C@@H]1[C@@H](O)CCCC1 ZINC000001677382
CN(C)[C@H]1[C@@H](O)CCCC1 ZINC000001677383
CC(C)N(C)CCO ZINC000001677399
O=C(O)CCN(C)C ZINC000001677413
O1CCOC12CC(=O)CCC2 ZINC000001679016
[O-][n+]1c(C)c[n+]([O-])c(c12)cccc2 ZINC000001679307
OCNC(=O)Cc1ccccc1 ZINC000001680005
NC(=O)OCCC ZINC000001680421
CC(=O)SC(=O)C ZINC000001680715
CC(=O)C(OC)OC ZINC000001681744
[C@H]12C=C[C@@H](C2)C[C@H]1O ZINC000001681830
OCCN1CCCCCC1 ZINC000001682062
O=C(O)c1c(F)nccc1 ZINC000001682742
C[C@H](O)CSC ZINC000001682807
O=C(O)c1ccc(F)nc1 ZINC000001682844
CC(=O)CCC(=O)C ZINC000001683671
c1cc(C)cn(c12)nnn2 ZINC000001683867
Cc(c1)ccn(c12)nnn2 ZINC000001683868
Cc1cccn(c12)nnn2 ZINC000001683869
c1ccc(C)n(c12)nnn2 ZINC000001684500
CN(C)C(=O)CCC ZINC000001684991
COC(=O)C1(O)CCCC1 ZINC000001686346
N1CCN=C1c2ccc(N)cc2 ZINC000001686917
CC(=O)C(C)(C)O ZINC000001687020
O=CNCCCC ZINC000001687324
O=C(O)CNC(C)C ZINC000001687617
O=C(O)CNC(C)(C)C ZINC000001687622
OCCSCC ZINC000001687820
CCC1(C)CC(=O)NC(=O)C1 ZINC000001688939
CC1(C)CC(=O)NC(=O)C1 ZINC000001688944
CC(=O)[C@H](C)CC(=O)O ZINC000001689749
CC(=O)[C@H](C)NC(=O)C ZINC000001689755
NCc1cccc(n1)C ZINC000001690010
CC(=O)CC(=O)N1CCCCC1 ZINC000001690110
NC(=O)OC(C)C ZINC000001690286
C1CN(C)CCC1O ZINC000001690416
O=C(O)CN1CCCC1 ZINC000001690596
O=c1n(C)c(=O)oc(c12)cccc2 ZINC000001690656
C1C(=O)Oc(c12)ccc(c2)O ZINC000001690954
CC(=O)[C@@H](C)CO ZINC000001690992
O[C@@H]1[C@@H](O)Cc(c12)cccc2 ZINC000001691216
Cc1cc(N)cc(C)[n+]1[O-] ZINC000001691449
CC1(C)C[C@@H](C)C(=O)N1 ZINC000001691701
CNCc1ccccn1 ZINC000001691719
O=C(O)C1(O)CCCC1 ZINC000001692089
FC(F)(F)[C@@H](O)OCC ZINC000001692441
C1CCCS1=O ZINC000001692442
CC[C@H](O)[C@H]1CCCCN1 ZINC000001692996
CC[C@@H](O)[C@H]1CCCCN1 ZINC000001692997
CC[C@H](O)[C@@H]1CCCCN1 ZINC000001692998
CC[C@@H](O)[C@@H]1CCCCN1 ZINC000001692999
C1CN(C)CCC1=O ZINC000001693920
OCCCN1CCCCC1 ZINC000001693939
CNC(=N1)O[C@@H]([C@@H]12)CCCC2 ZINC000001694105
CNC(=N1)O[C@H]([C@@H]12)CCCC2 ZINC000001694106
CNC(=N1)O[C@@H]([C@H]12)CCCC2 ZINC000001694107
CNC(=N1)O[C@H]([C@H]12)CCCC2 ZINC000001694108
CO[C@H]1C[C@H](O)CCC1 ZINC000001694394
CO[C@@H]1C[C@@H](O)CCC1 ZINC000001694395
CO[C@H]1C[C@@H](O)CCC1 ZINC000001694396
C[C@H](O)C(=O)N1CCCCC1 ZINC000001694435
NC[C@](C)(O)CCC ZINC000001695062
CN(C1)CCC[C@H]1O ZINC000001695063
n1ncn(c12)cccc2 ZINC000001695118
n1ncn(c12)ccnc2 ZINC000001695126
CC(=O)c1ccc[n+](C)c1 ZINC000001695579
CCN(CC)C(=O)c1ccc[n+](C)c1 ZINC000001695831
CCC12COC(OC1)OC2 ZINC000001696092
OCC1(CO)CCCCC1 ZINC000001696148
CNC(=O)c1cccn1C ZINC000001696238
N1C[C@@H](O)CN=C1Cc2ccccc2 ZINC000001696308
Cc(c1)ccn(c12)c(=O)[nH]n2 ZINC000001696466
OCC1(O)CCCCC1 ZINC000001696943
OCCNC(=O)C1CCCCC1 ZINC000001697229
NC(=O)NCC(F)(F)F ZINC000001697378
CC(=O)OCCC ZINC000001697403
NC1CCSCC1 ZINC000001698091
NCC1CCN(C)CC1 ZINC000001698304
C[C@H](O)C(=O)N(CC)CC ZINC000001698675
[C@@H]12CC[C@H](N2)CC(C1)O ZINC000001698748
c1cc(C)cn(c12)c(=O)[nH]n2 ZINC000001699024
NC(=O)NCCC ZINC000001699063
O=C(O)[C@H](O)c1ccc(F)cc1 ZINC000001699454
O=C(O)[C@H](O)c1cc(F)ccc1 ZINC000001699455
CCC1(CC)C(=O)NC(=O)C1 ZINC000001699977
Cc1c(C)ncc(n1)N ZINC000001700080
CCOC(=O)C1(N)CCCC1 ZINC000001700229
OCC[C@H]1CCCCN1C ZINC000001701707
CCOC(=O)c1ccc[n+]([O-])c1 ZINC000001701719
CC(=S)N(C)C ZINC000001702289
Cc1ccc(cc1)-n2cnnn2 ZINC000001703404
C1CNCCC1CCN2CCOCC2 ZINC000001704217
N#CN(N)c1ccccc1 ZINC000001704255
CC(=O)NC[C@H](O)c1ccccc1 ZINC000001704449
C=C[n+](c1)ccn1C ZINC000001705336
OCC1CCN(C)CC1 ZINC000001705504
CC(=O)C1(C(=O)C)CC1 ZINC000001705696
n1cnn(c12)cc(N)cc2 ZINC000001705760
n1ncn(c12)cccc2N ZINC000001705761
[nH]1ccnc1CN2CCOCC2 ZINC000001705809
CCOC(=O)[C@@H](CC1=O)CC1 ZINC000001706205
C[C@H](O)[C@H]1CCCNC1 ZINC000001706731
C[C@@H](O)[C@H]1CCCNC1 ZINC000001706732
C[C@H](O)[C@@H]1CCCNC1 ZINC000001706733
C[C@@H](O)[C@@H]1CCCNC1 ZINC000001706734
CC1(C)C(=O)NC(=O)C1 ZINC000001706867
CNS(=O)(=O)c1ccccc1 ZINC000001706935
NC(=O)NC1CCC1 ZINC000001707190
NC(=O)N1CCCC1 ZINC000001707199
C1CCN(C1=2)CCCN2 ZINC000001707763
[C@@H]12C(=O)C[C@H](C2)C(=O)C1 ZINC000001709043
[C@H]12C(=O)C[C@@H](C2)C(=O)C1 ZINC000001709044
O=C(O)[C@H]1[C@@H]([C@@H]12)CC=C2 ZINC000001709939
O=C(O)C[C@@H](CC1=O)CC1 ZINC000001709948
C1OC[C@H](N2C)CC(=O)C[C@H]12 ZINC000001709949
CC(=O)C[C@@H](C)C(=O)O ZINC000001711338
C1CC1S(=O)(=O)C2CC2 ZINC000001711499
CS(=O)(=O)N1C=CC=CC=C1 ZINC000001711510
O=C1N[C@@H]([C@H]12)Cc3c(C2)cccc3 ZINC000001711512
O=C1N[C@H]([C@H]12)Cc3c(C2)cccc3 ZINC000001711513
O=C1N[C@@H]([C@@H]12)Cc3c(C2)cccc3 ZINC000001711514
O=C1N[C@H]([C@@H]12)Cc3c(C2)cccc3 ZINC000001711515
C[C@]12[C@H](C1)C(=O)NC2(C)C ZINC000001711567
C[C@@]12[C@@H](C1)C(=O)NC2(C)C ZINC000001711568
[C@@H]12[C@H]3[C@@H]1CCC[C@H]3NC2=O ZINC000001711569
CC1(C)CCS1(=O)=O ZINC000001711574
[nH]1nnnc1CCc2ccccc2 ZINC000001712722
O=C(O)[C@H]1CC(=O)C1(C)C ZINC000001713080
C[C@@H]1CC(N)C[C@H](O1)C ZINC000001714272
C[C@H]1CC(N)C[C@@H](O1)C ZINC000001714273
O=c1n(C)nnc(c12)cccc2 ZINC000001714671
CC1(C)C[C@@H](O)[C@@H](C1)O ZINC000001717824
CC1(C)C[C@H](O)[C@H](C1)O ZINC000001717825
CC(=O)NC(C)(C)C ZINC000001718055
c1nn(C)c(c12)ncnc2 ZINC000001718409
Cn(n1)nc(c12)cccc2 ZINC000001718550
C[C@H](O)C(=O)NCc1ccccc1 ZINC000001718610
CC(C)(C)NCCO ZINC000001718827
O=c1c(O)cocc1 ZINC000001718898
O1CCOC1(C)c2cc[n+](C)cc2 ZINC000001719778
FCC(=O)OCC ZINC000001720173
CC1(C)C(=O)N[C@](C)(C1)O ZINC000001721081
OCCc1ccc[nH]1 ZINC000001721467
C1SC[C@H](N2C)CC(=O)C[C@H]12 ZINC000001721850
C1SC[C@H](N2C)CC(O)C[C@H]12 ZINC000001721854
CC(=O)C[C@@H](O1)C[C@H](C)C1=O ZINC000001721906
CC(=O)C[C@H](O1)C[C@@H](C)C1=O ZINC000001721909
[C@H]12CC[C@@H](N2C)CN(C)C(=O)C1 ZINC000001721915
CC(=O)[C@@H](C1=O)CCC1 ZINC000001726108
NC[C@H]1[C@@H](N)CCC1 ZINC000001726308
NC[C@H]1[C@H](N)CCC1 ZINC000001726309
NC[C@@H]1[C@@H](N)CCC1 ZINC000001726310
NC[C@@H]1[C@H](N)CCC1 ZINC000001726311
n1ncnn1-c2ccccc2 ZINC000001726458
Cc1c(=O)n(C)ccc1 ZINC000001726807
O=C(O)C(C)(C)CN(C)C ZINC000001726979
OCCC[C@H]1CCCCN1 ZINC000001727082
O=C1CCSCCN1 ZINC000001727899
COC(=O)C1CCC(N)CC1 ZINC000001728277
C1N[C@@H](C(=O)O)CC1(C)C ZINC000001728289
CCS(=O)(=O)CC ZINC000001728402
CC(=O)[C@H](C)C(=O)OC ZINC000001729180
COC(OC)OC ZINC000001729184
CNC(=O)C(Br)(C)C ZINC000001729220
O=C(O)CCn1ccccc1=O ZINC000001729753
FC(F)(F)C1=NCCN1 ZINC000001730432
Cc1c(N)nccn1 ZINC000001731583
O=C(O)[C@](C)(O)CCC ZINC000001731995
NC(=O)Cc1c(OC)ccc(F)c1 ZINC000001732071
NC(=O)COc1c(F)cc(F)cc1 ZINC000001732334
Cc1ccc(nn1)OC ZINC000001732947
COc1ccncn1 ZINC000001733140
NCCCN1CCCCC1 ZINC000001733260
C[C@@H](N)C(=O)Nc1ccccc1 ZINC000001733289
O=C(O)c1cccc(n1)F ZINC000001733806
O=C(O)[C@H]1CC[C@H](C)N1 ZINC000001733834
n1nn(C)c(c12)ccc(c2)N ZINC000001734074
O=C(O)CNC1CCCCC1 ZINC000001734295
CCc1cc(N)nc(n1)C ZINC000001736158
C[C@@H]1NCCc(c12)[nH]cn2 ZINC000001743375
NC(=O)C1CCCC1 ZINC000001747068
CC(=O)Nc1ccc[n+](C)c1 ZINC000001750091
Cc1cnc(cn1)N ZINC000001757519
COC(=O)C(CC1)CCC1=O ZINC000001758609
C[C@]1(O)[C@H](O)CCC1 ZINC000001758765
CC1(C)C(=O)NCCS1 ZINC000001758900
CC[C@H](N)[C@@H](C)O ZINC000001759057
CC[C@@H](N)[C@@H](C)O ZINC000001759058
CC[C@H](N)[C@H](C)O ZINC000001759060
CC[C@@H](N)[C@H](C)O ZINC000001759061
CC(C)[C@@H](O)[C@@H](N)CC ZINC000001759079
CC(C)[C@@H](O)[C@H](N)CC ZINC000001759081
CC(C)[C@H](O)[C@@H](N)CC ZINC000001759082
CC(C)[C@H](O)[C@H](N)CC ZINC000001759083
CN(C)[C@H](CC)CO ZINC000001759086
O=C(O)CNC1CCCC1 ZINC000001759505
C12C(=O)NC(CC1)CC2 ZINC000001760647
C\C=C\[C@@H](O)[C@H](O)/C=C/C ZINC000001761206
NCCNC(=O)c1ccccc1 ZINC000001761829
O=C1NC(=O)[C@@H]([C@@H]12)[C@@H]3C[C@H]2CC3 ZINC000001762541
O=C(O)CC1CCN(C)CC1 ZINC000001763414
O[C@@H]1CCSC1 ZINC000001763631
C\C=C\CO[C@H](CC1)CS1(=O)=O ZINC000001764147
CN[C@@H]1[C@H](O)CCCC1 ZINC000001765708
CN[C@H]1[C@H](O)CCCC1 ZINC000001765709
CN[C@@H]1[C@@H](O)CCCC1 ZINC000001765711
CN[C@H]1[C@@H](O)CCCC1 ZINC000001765712
O=C(O)[C@H]1[C@@H](C)C1 ZINC000001766068
O=C(O)[C@H]1[C@H](C)C1 ZINC000001766070
O=C(O)[C@@H]1[C@@H](C)C1 ZINC000001766071
O=C(O)[C@@H]1[C@H](C)C1 ZINC000001766073
c1ccccc1[C@H](N2)[C@H](N)CCC2=O ZINC000001767137
OC(O)C(=O)c1ccccc1 ZINC000001767981
Cc1cccc(C)[n+]1[O-] ZINC000001769026
COC(=O)CC1CC1 ZINC000001769412
Cc(n1)cc(=O)n(c12)CCC2 ZINC000001781195
O=C(O)Cc1ccco1 ZINC000001841060
CO[C@H]1CCCO1 ZINC000001845243
CO[C@@H]1CCCO1 ZINC000001845244
CCC(C1=O)C(=O)CC1 ZINC000001845656
CC(=O)C(C(=O)C)C(=O)C ZINC000001845673
FC(F)(F)C(=O)NC ZINC000001845674
CC(=O)CC1OCCO1 ZINC000001845717
O=C(O)C(F)(F)C(F)F ZINC000001845748
NC(=O)NCCC(C)C ZINC000001845904
O=C(O)[C@@H](C(Cl)(Cl)Cl)O ZINC000001845999
O1CCOC12CCNCC2 ZINC000001847637
C1CSCCN1 ZINC000001847752
Cn1sccc1=O ZINC000001849933
CC1(C)COCN1 ZINC000001850141
NCCc1c(O)cccc1 ZINC000001852611
O=C(O)[C@@]12C(=O)C[C@@H](C1)CC2 ZINC000001854901
COC(=O)C12N(CCC1)CCC2 ZINC000001859819
c1cccc(c1N)N2CCNCC2 ZINC000001865784
O=C(O)COCC ZINC000001866957
Cc1c(C)oc(=O)[nH]1 ZINC000001870614
C1CN(C)C(=O)C12CCNCC2 ZINC000001872170
CNS(=O)(=O)Cc1ccccc1 ZINC000001872796
N1CC[C@H](C)CC1=N ZINC000001891070
N1CC[C@@H](C)CC1=N ZINC000001891073
CC(C)(C)C(=O)N1CCOCC1 ZINC000001907510
N#CNC1=NCCC1 ZINC000001997266
FC(F)(Cl)C(=O)OC ZINC000002003941
CCC[C@]1(C)C(=O)NC(=O)C1 ZINC000002003964
CCC[C@@]1(C)C(=O)NC(=O)C1 ZINC000002003966
NCC1CCC(CO)CC1 ZINC000002004453
COC(=O)c1cc(C)no1 ZINC000002004541
OCC(=O)C(C)C ZINC000002008288
NC[C@@H](O)c1cc(F)ccc1 ZINC000002010921
NC[C@H](O)c1cc(F)ccc1 ZINC000002010922
C[C@@H]1[C@H](O)COC1 ZINC000002011331
O=C1[C@@H](C)CCC(=O)N1 ZINC000002011499
O=C1[C@H](C)CCC(=O)N1 ZINC000002011500
OCCC[C@@H]1CCCCN1 ZINC000002014674
C[C@H]1NCCS1 ZINC000002014873
C[C@@H]1NCCS1 ZINC000002014874
CNC1CCC(CC1)NC ZINC000002015195
CC(=O)c1cnc(C)cn1 ZINC000002015766
COC(=O)CN1CCCC1 ZINC000002015772
CCCC1=NCCN1 ZINC000002018773
CC(=O)C[C@H](C)O ZINC000002019381
C1CN1S(=O)(=O)c2ccccc2 ZINC000002023677
OCCOc1c(O)cccc1 ZINC000002024478
CC(=O)[C@H]1CCCO1 ZINC000002026629
CC(=O)[C@@H]1CCCO1 ZINC000002026635
CC(=O)[C@H](C)CO ZINC000002026951
N[C@H]1C[C@H](N)CCC1 ZINC000002026988
N[C@@H]1C[C@@H](N)CCC1 ZINC000002026992
O=C1CCS(=O)CC1 ZINC000002028250
O=C(O)[C@H]1CCN(C)C1 ZINC000002028498
N1C[C@@H](C(=O)O)CC=C1C ZINC000002028899
OCCOc(cc1N)ccc1 ZINC000002030293
COC(=O)[C@@]1(C)C(=O)CCC1 ZINC000002030737
OCCC[C@@H]1CCCO1 ZINC000002031139
COC(=O)N1CC1 ZINC000002031497
CCCO[N+]([O-])=O ZINC000002031640
O[C@@H]1CCCCO1 ZINC000002032388
O[C@H]1CCSC1 ZINC000002033249
CNC(=O)CCCC ZINC000002034067
CC1(C)CNC(=S)N1 ZINC000002034210
CC(C)CO[N+]([O-])=O ZINC000002034837
NC[C@@H]1CCC=CO1 ZINC000002036281
CC(=O)C[C@H](C)C(=O)O ZINC000002036626
OCC[C@@H]1CCCCN1C ZINC000002036712
CC(C)(C)OCCO ZINC000002036888
O=C1[C@@H](CO)CCCC1 ZINC000002037297
C1CCCCN1O ZINC000002037586
O[C@H]1[C@H](O)Cc(c12)cccc2 ZINC000002037698
O[C@@H]1[C@H](O)Cc(c12)cccc2 ZINC000002037699
CC(=O)[C@@H](C(=O)O)CC ZINC000002037830
CC(=O)[C@H](C(=O)O)CC ZINC000002037831
C1COCOCCO1 ZINC000002039253
COC(=O)[C@@H]1CCCN(C)C1 ZINC000002039311
COC(=O)[C@H]1CCCN(C)C1 ZINC000002039313
C[C@@H](O)COCC ZINC000002039437
C1CCC12C(=O)NC(=O)C2 ZINC000002039524
OCC[C@H]1CCCCN1 ZINC000002039527
FC(F)(F)CCN ZINC000002040579
FC(F)C(=O)OCC ZINC000002040590
FC(F)(F)[C@H](O)OCC ZINC000002040616
FC(F)(F)C(=O)OC ZINC000002040619
FC(F)(F)[C@@H](O)OC ZINC000002040620
FC(F)(F)[C@H](O)OC ZINC000002040621
NC[C@@H](O)c1ccc(F)cc1 ZINC000002040652
NC[C@H](O)c1ccc(F)cc1 ZINC000002040653
FC(F)(F)[C@H](C)O ZINC000002040700
C1OCC12COC2 ZINC000002040938
O1C[C@@H](C)OC1=O ZINC000002041090
CCS(=O)CC ZINC000002041298
OC[C@@]1(C)COC(=N1)C ZINC000002041681
O=C(O)[C@@H](O)c1cc(F)ccc1 ZINC000002041690
C[C@@H](O)C(=O)N(CC)CC ZINC000002041788
CN(C)[C@H](C)CCO ZINC000002041891
NC[C@@](C)(O)CCC ZINC000002042083
O=C(O)[C@@]1(C)CCCN1 ZINC000002042561
C[C@@H](O)C(=O)NCc1ccccc1 ZINC000002042855
C[C@@H](O)CSC ZINC000002043068
NC(=O)[C@@H](C)CCC ZINC000002043305
C[C@@H](O)C(=O)N1CCCCC1 ZINC000002043593
CC1(C)C[C@H](C)C(=O)N1 ZINC000002043885
NC[C@@H]1CCCCO1 ZINC000002044239
CC(=O)[C@@H](C)NC(=O)C ZINC000002044241
CC(=O)[C@@H](C)CC(=O)O ZINC000002044242
OC[C@@](C)(O)c1ccccc1 ZINC000002044493
CN(C)[C@@H](CC)CO ZINC000002044667
CC(C)(N)C[C@@H](C)O ZINC000002045075
O=C(O)C[C@@H](C(F)(F)F)O ZINC000002046191
OC[C@@H]1CCC=CO1 ZINC000002046389
NCC1CCC(N)CC1 ZINC000002046979
COC(=O)[C@H](CC1=O)CC1 ZINC000002048040
CC(=O)[C@@](C)(O)CC ZINC000002048513
O=c1[nH]c(C)cc(c12)CCN(C)C2 ZINC000002121475
O=C(O)[C@@H]1CCC[C@H](C)N1 ZINC000002139141
O=C(O)C1(C)CC1 ZINC000002140840
O=C(O)[C@@H]1CCCNC1 ZINC000002141051
O=C1[C@@H](C)CN(C)CC1 ZINC000002145025
CC(=O)N1CCCC1 ZINC000002146613
NCCSCC ZINC000002146714
NC(=O)C(F)(F)C(F)F ZINC000002149987
O=C(O)[C@@H]1CCCO1 ZINC000002164321
O[C@H]1CCCSC1 ZINC000002164658
O=C1CCCC(=O)N1Br ZINC000002164661
Cc1ccc[n+](C)c1 ZINC000002166184
COC1CSC1 ZINC000002166996
O=C1OCCCO1 ZINC000002167011
COCCSC ZINC000002167500
O=C(O)Cn(c1)ncc1Cl ZINC000002168220
CC(=O)[C@H](C)OC(=O)C ZINC000002169175
CC(=O)[C@@H](C)OC(=O)C ZINC000002169176
CCC(=O)NCC ZINC000002169588
CC(C)C(=O)N1CC1 ZINC000002169866
CCNC[C@@H]1CCCO1 ZINC000002170194
NC(=O)[C@@H](F)C(F)(F)F ZINC000002170211
NC(=O)[C@H](F)C(F)(F)F ZINC000002170212
C1CC1C(=O)NCCC ZINC000002171118
CCNC(=O)NCCC ZINC000002173039
CN(C)C[C@H](C1=O)CSCC1 ZINC000002187339
CC1(C)[C@@H](CN)[C@@H](N)[C@H](C)C1 ZINC000002242642
OCc1cc(F)c(N)cc1 ZINC000002243164
OCc1c(F)ccc(c1)N ZINC000002243178
COC(=O)C[C@@H]1CCCNC1 ZINC000002243503
COC(=O)C[C@H]1CCCNC1 ZINC000002243504
NCc1cnc(C)cn1 ZINC000002243903
O=C(O)c1cc(F)cnc1 ZINC000002244270
COC(=O)c1cc(N)cn1C ZINC000002244315
C1CN(C(=N)N)c(c12)cccc2 ZINC000002358297
Cc(n1)cc(C)n(c12)cnn2 ZINC000002358835
C[C@@H](F)C(=O)OCC ZINC000002379402
[C@H]12C(=O)N[C@H](C1)CC2 ZINC000002379447
FC(F)[C@@H](O)OCC ZINC000002379593
O=C(O)[C@@H](F)C(F)(F)F ZINC000002379686
COC(=O)c1ccno1 ZINC000002381208
NCC(=O)Nc(c1C)cccc1 ZINC000002381339
O=C(O)CC1CCOCC1 ZINC000002381632
O=C(O)[C@@H](C)OC ZINC000002382888
O=C(O)[C@H](C)OC ZINC000002382894
Nc1ccc(Br)nn1 ZINC000002382954
OCc1cccn1C ZINC000002383102
O=C(O)C1CCC(CO)CC1 ZINC000002383254
Fc1ccc[n+]([O-])c1 ZINC000002384036
C1C(=O)Nc(c12)cccc2O ZINC000002384038
OCc1ccc(F)nc1 ZINC000002384040
Oc1cc(F)cnc1 ZINC000002384047
Nc1cc(F)ncc1 ZINC000002384100
O=C(O)[C@@H](O)c1c(F)cccc1 ZINC000002384150
O=C(O)[C@@](C(F)(F)F)(C)O ZINC000002384161
ClN1CCOCC1 ZINC000002384262
OCCCc1cn[nH]c1 ZINC000002385076
Nc1c(F)cncc1F ZINC000002386531
C1NCC[C@H]1O[C@H]2CCCCO2 ZINC000002386581
C1NCC[C@H]1O[C@@H]2CCCCO2 ZINC000002386584
C1CC1(O)C(=O)OCC ZINC000002387045
O=C1N[C@@H]([C@@H]12)CCC2 ZINC000002387067
O=C1N[C@H]([C@H]12)CCCC2 ZINC000002387069
O=C(O)C[C@H]1CCCN1 ZINC000002387350
Nc1c(O)cncc1 ZINC000002388372
Cc1c(N)cn(n1)C ZINC000002388744
CNCc1c(C)n(C)nc1 ZINC000002388747
CNCc1c(C)nn(C)c1 ZINC000002388762
CNCc1c(C)nn(C)c1C ZINC000002388768
NCCC(=O)Nc1ccccc1 ZINC000002389509
O1CCCOC12CCNCC2 ZINC000002389986
O=C(O)CC1CC1 ZINC000002390294
NCCCn(n1)ccc1C ZINC000002390455
NCCCn1nccc1C ZINC000002390457
O=C(O)c1ccc(cc1)CCO ZINC000002390750
CC(=O)N[C@@H](CO)c1ccccc1 ZINC000002391134
Cn1nc(Cl)ccc1=O ZINC000002391439
O=C1CCCN1C2CCNCC2 ZINC000002391765
NC(=O)c1ccoc1 ZINC000002391796
CC(=O)OC1CCNCC1 ZINC000002391893
ONc1cc[n+]([O-])cc1 ZINC000002447524
NCc(n1)cn(c12)cccc2 ZINC000002456080
CC[C@@H](C)N[C@H](CC1)CS1(=O)=O ZINC000002458647
CC[C@H](C)N[C@H](CC1)CS1(=O)=O ZINC000002458649
C=COC[C@@H]1CO[C@@H](O1)C ZINC000002473597
C=COC[C@@H]1CO[C@H](O1)C ZINC000002473598
C=COC[C@H]1CO[C@@H](O1)C ZINC000002473599
C=COC[C@H]1CO[C@H](O1)C ZINC000002473600
CCCOc1ccc(=O)n(n1)C ZINC000002483285
O=C1CCCN1C[C@@H]2CCCNC2 ZINC000002486711
O=C1CCCN1C[C@H]2CCCNC2 ZINC000002486712
NCCCn(n1)c(C)cc1C ZINC000002489378
NCC[C@@H](N1)CCCCC1=O ZINC000002490513
Cc1cc(C)n(n1)-c2nc[nH]n2 ZINC000002491797
OCCCN(CC1)[C@@H](C)[C@@H](C)C1=O ZINC000002492627
c1cc(C)n(c12)CCNC2 ZINC000002495711
C[C@@H](O)CCCO ZINC000002504417
CCOC(=O)C1CCN(C)CC1 ZINC000002504552
OCC(C)(CO)c1ccccc1 ZINC000002504570
Cc1c(C)oc(=O)o1 ZINC000002504803
O=C(O)C[C@@H]1CCCN1 ZINC000002504856
NCCc1c(C)noc1C ZINC000002505905
CNCCc1c(C)n[nH]c1C ZINC000002505906
CC[n+]1ccn(C)c1C ZINC000002506534
CCOC(=O)[C@@H]1C[C@@H](C)CCN1 ZINC000002506696
O=C(O)C(F)(F)C ZINC000002506705
FC1CCNCC1 ZINC000002506773
Nc1c(F)nccc1 ZINC000002506896
COC(=O)C(F)(C)C ZINC000002507127
COC(=O)c1coc(n1)C ZINC000002507134
C1C(=O)Cc(c12)ccc(c2)N ZINC000002507571
CC(C)c1nccc(=O)[nH]1 ZINC000002507593
CC(C)(C)OCCN ZINC000002507600
O=C(O)CCn(c1)ncc1C ZINC000002507800
CC[C@@H](O)C[C@@H](C)O ZINC000002508079
CCN(CC1)CCC1N ZINC000002509233
CC(C)(O)COC ZINC000002509901
CC(C)S(=O)(=O)C ZINC000002510028
CC(C)S(=O)(=O)CC ZINC000002510029
COc(c1)ccc(c12)[nH]c(=O)[nH]2 ZINC000002510147
COc(cc1)cc(O)c1N ZINC000002510157
NC(=O)NCC1CC1 ZINC000002510260
c1ccc(O)cc1N2CCNCC2 ZINC000002510263
CC(=O)NC(CC1)CCC1=O ZINC000002510356
O=C1[C@H](C)[C@@H](C)N(C)CC1 ZINC000002510505
OCCN(CC1)[C@@H](C)[C@@H](C)C1=O ZINC000002510515
Fc1c(N)ncc(F)c1 ZINC000002510831
CCC[n+](c1)ccn1C ZINC000002510894
Cc1n(C)cc[n+]1C ZINC000002510895
CN(C)CCn(n1)c(N)cc1C ZINC000002511077
CCOc([nH]n1)nc1C ZINC000002511425
NC[C@@H]1[C@H](O)CCCC1 ZINC000002511714
N[C@@H]1C[C@@H](O)CCC1 ZINC000002511719
O=C(O)[C@H]1[C@H](C)CCN1 ZINC000002512391
FC(F)(F)C(=O)N[C@@H]1CCNC1 ZINC000002512482
CC[C@@H](CO1)OC1=O ZINC000002512532
O=C(O)[C@H](O)Cc1ccc(F)cc1 ZINC000002512937
O=C(O)[C@@H]1C[C@@H](C)CCN1 ZINC000002512944
c1ncccc1[C@@H]2CNCCO2 ZINC000002513057
COC(=O)[C@@H]1[C@@H](C(F)(F)F)CNC1 ZINC000002513095
C1NCC[C@H]1c2cnccn2 ZINC000002513100
NC[C@@H](O)c1ccccn1 ZINC000002513176
NC[C@@H](O)c1ccncc1 ZINC000002513177
NC[C@@H](C)Oc1cccnc1 ZINC000002513186
C1CCCCN1C(=O)C2CCNCC2 ZINC000002513492
OCCN1CCSCC1 ZINC000002513795
NC[C@H]1[C@@H](O)CCCC1 ZINC000002516847
O=C(O)[C@@H]1[C@H](O)CCC1 ZINC000002516849
OC[C@H]1[C@@H](N)CCCC1 ZINC000002516850
O=C(O)[C@@H](C)NC(C)(C)C ZINC000002516859
CCOC(=O)[C@@H]1[C@H](N)[C@@H](C2)C=C[C@H]12 ZINC000002516889
O=C(O)[C@H](C)NC(C)(C)C ZINC000002516911
NC[C@@H]1[C@@H](O)CCCC1 ZINC000002517003
COC(=O)[C@H](C)OC ZINC000002517075
O=C(O)c1ccn(n1)C(F)F ZINC000002521251
CC(=O)N(CC)[C@@H]1CCNC1 ZINC000002522722
OCc1cc(Br)no1 ZINC000002523038
c1cnn(c12)ccc(n2)O ZINC000002523100
CCn1nc(C)cc1CO ZINC000002523117
NCc1c(C)nccc1 ZINC000002524719
Cc1c(C)onc1N ZINC000002524881
CC(C)N(CC1)CCC1N ZINC000002524906
NC(=O)c1c(C)cncc1 ZINC000002524982
FC(F)(F)C1OCCO1 ZINC000002525293
NC[C@@H](O)c1ccco1 ZINC000002525311
OC[C@@H]1[C@@H](N)CCCCC1 ZINC000002525330
NC(=O)c1cccc(n1)F ZINC000002525420
O=C(O)[C@H](O)c1c(F)cccc1 ZINC000002525446
O=C(O)[C@@H](C1)C12CC2 ZINC000002525593
NC(=O)[C@H]1CN1[C@H](C)c2ccccc2 ZINC000002526515
Oc1c(F)nccc1 ZINC000002526745
COC(=O)[C@@H]1[C@@H](C(C)C)CNC1 ZINC000002526863
CCOC(=O)c1cnco1 ZINC000002527138
CCOC(=O)c1ncco1 ZINC000002527147
CCOC(=O)c1cocn1 ZINC000002527148
O=C(O)[C@@H]1[C@@H](C)NCCC1 ZINC000002527161
O=C(O)[C@H]1[C@@H](C)NCCC1 ZINC000002527162
COC(=O)[C@@H]1[C@@H](C)NCCC1 ZINC000002527163
COC(=O)[C@H]1[C@@H](C)NCCC1 ZINC000002527169
COC1CCNCC1 ZINC000002527203
O=C(O)c1cc(CC)n(n1)C ZINC000002527262
NCCc(cc1)nc(c12)NCCC2 ZINC000002527503
c1cc(CN)nc(c12)NCCC2 ZINC000002527505
OCC1(N)CC=CC1 ZINC000002527635
CCC[C@]1(C(=O)O)CCCN1 ZINC000002527730
O=C(O)[C@H](C1(F)F)C1 ZINC000002527752
O=C(O)C[C@@](C)(O)CC ZINC000002527908
CC=1CC=CN(C12)CCC(=O)N2 ZINC000002527921
CC(=O)N(C)OC ZINC000002528020
CC(C)[C@H](N)Cn1ccnc1 ZINC000002529095
c1ncccc1C2(O)CCNCC2 ZINC000002529120
c1cnccc1C2(O)CCNCC2 ZINC000002529121
NC[C@H](O)c1ccc(C)cc1 ZINC000002529129
NC[C@H](O)c1c(OC)cccc1 ZINC000002529130
NC[C@H](O)c1c(C)cccc1 ZINC000002529131
NC[C@H](O)Cc1ccccc1 ZINC000002529132
O=C1OCc(c12)c(N)ccc2 ZINC000002529199
OCC(CO1)COC1(C)C ZINC000002529310
c1ccnc(c1C)N2CCNCC2 ZINC000002529843
Cc1cc(ncc1)N2CCNCC2 ZINC000002529844
Fc1cc(F)ncn1 ZINC000002529896
O=C(O)CC[C@@H]1CCCCN1 ZINC000002530027
OCC[C@@H](N)c1ccco1 ZINC000002530219
OCC[C@@H](N)C1CC1 ZINC000002530266
CC(=O)c1cnn(C)c1 ZINC000002531017
Nc1ncn(n1)Cc2ccccc2 ZINC000002531020
COCc1cc(=O)c(co1)OC ZINC000002532449
CNCc1c(Cl)cnn1C ZINC000002534197
CCNCc1c(C)non1 ZINC000002534282
CCCN(CC1)CCC1N ZINC000002534288
CCOC(=O)c1ccn(n1)C ZINC000002534332
COC(=O)[C@@H](C)n(n1)ccc1C ZINC000002534357
COC(=O)[C@@H](C)n1nccc1C ZINC000002534358
COC(=O)c1ccnn1C ZINC000002534370
COC(=O)c1ccn(n1)C ZINC000002534371
[C@H]12C=C[C@@H](C2)C[C@@H]1O ZINC000002534408
n1onc(c12)CCCC2=O ZINC000002534473
NCCn(c1)ncc1C ZINC000002535109
CC(=O)c1ccn(n1)C ZINC000002536626
CC(=O)c1ccnn1C ZINC000002536627
CC(=O)c1cc(C)nn1C ZINC000002537022
O=C(O)Cn(n1)ccc1C(F)(F)F ZINC000002537058
NCc1c(Br)cn(n1)C ZINC000002537525
NCc1c(Br)cnn1C ZINC000002537528
C[C@H](N)c1ccnn1C ZINC000002537539
C[C@H](N)c1ccn(n1)C ZINC000002537541
C[C@H](N)c1ccn(n1)CC ZINC000002537542
NCc1c(Cl)cnn1C ZINC000002537600
CCn(c1)ncc1O ZINC000002537613
COCn(c1)ncc1N ZINC000002537624
CCOCn(c1)ncc1N ZINC000002537655
O=C(O)CCc1cnn(C)c1 ZINC000002537712
Cc1ccc(n1C)-c2nn[nH]n2 ZINC000002537741
CC(=O)Cn(n1)ccc1C ZINC000002537749
Cn(n1)cc(Cl)c1N ZINC000002537812
Cc1cc(N)nn1C ZINC000002537814
Cc1c(Cl)c(N)nn1C ZINC000002537815
CCn1nc(N)cc1C ZINC000002537816
COCn(n1)c(C)c(N)c1C ZINC000002537818
FC(F)(F)c1ccn(n1)CCN ZINC000002537840
C[C@H](N)Cn(n1)ccc1C ZINC000002537936
C[C@H](N)Cn(c1)ncc1C ZINC000002537937
C[C@H](N)Cn1cccn1 ZINC000002537938
C[C@H](N)Cn(n1)c(C)cc1C ZINC000002537939
CC(=O)Cn1nccc1C ZINC000002537943
CCCn(n1)ccc1N ZINC000002537951
CCCn(c1)ncc1N ZINC000002537955
O=C(O)c1cnn(c1)CCC ZINC000002537962
O=C(O)c1ccn(n1)CCC ZINC000002537963
O=C(O)c1ccnn1CCC ZINC000002537967
CCCn(c1)ncc1CN ZINC000002538034
CCCn1nccc1CN ZINC000002538046
CCCn(n1)ccc1CN ZINC000002538047
C1CC1c(c2C(=O)O)nn(C)c2 ZINC000002538708
O=C(O)Cn(n1)ccc1C2CC2 ZINC000002538711
O=C(O)CCc1c(C)nn(C)c1 ZINC000002538723
O=C(O)CCc1c(C)n(C)nc1 ZINC000002538724
n1cncn1-c(c2N)ccc(F)c2 ZINC000002538780
C[C@H](O)Cn1cccn1 ZINC000002538788
OCn(c1)ncc1Cl ZINC000002538866
O=C(O)Cc1ccc(CO)cc1 ZINC000002539238
NCCCn1ccnc1 ZINC000002539270
CC(C)[C@H](CO1)NC1=O ZINC000002539403
COC(=O)C(Cl)(Cl)OC ZINC000002539451
CC(=O)OCC(F)F ZINC000002539797
OC[C@@](C)(N)c1ccccc1 ZINC000002539899
COC(=O)[C@@H]1[C@H](O)CCC1 ZINC000002539927
Cn(c1)c(=O)ccc1F ZINC000002539942
OCc1c(OC)ncc(F)c1 ZINC000002539943
O=C(O)[C@H](C1)N[C@H]([C@H]12)CCC2 ZINC000002540010
CC(C)c1n[nH]c(=O)o1 ZINC000002540022
OCCCc1cc(C)no1 ZINC000002540028
O=C(O)[C@H]([C@@]1(F)Cl)C1 ZINC000002540181
C1[C@H](F)[C@@H]1C(=O)OCC ZINC000002540311
O=C(O)[C@@H]1[C@H](F)C1 ZINC000002540317
COC(=O)[C@@H](F)C ZINC000002540385
OCc1c(F)nc(F)c(F)c1 ZINC000002540433
CC(C)(C)C(=O)N1CCNCC1 ZINC000002540617
CC(C)C(=O)N1CCNCC1 ZINC000002540618
COC(=O)Cc1c(N)cccc1 ZINC000002540630
[nH]1c(=O)[nH]c(c12)CCCC2 ZINC000002541034
CC(C)(C)OC(=O)[C@H]1CCNC1 ZINC000002541478
NC(=O)[C@@H]1CN1[C@H](C)c2ccccc2 ZINC000002541507
CCN(CC1)CCC1CN ZINC000002541773
N1CCC[C@H]1C2CCNCC2 ZINC000002545051
CC(=O)C(C)(OC)OC ZINC000002545349
CC(=O)OCSC ZINC000002545384
NCCCn1ccnc1C ZINC000002545833
Fc1c(F)ncnc1F ZINC000002546080
Cc1c(C)cc(=O)[nH]c1O ZINC000002546977
COc(c1)ccc(c12)nc[nH]c2=O ZINC000002547013
N=C(N)[C@H](C)CC ZINC000002547500
C1C(=O)Nc(c12)cc(O)cc2 ZINC000002547595
[nH]1c(=O)[nH]c(c12)ccc(F)c2 ZINC000002547617
O=C(O)[C@](C)(O)CC ZINC000002547723
NCCc1cc(N)ccc1 ZINC000002547903
NCCc1c(N)cccc1 ZINC000002547910
NC(=O)c1c(F)cc(F)cn1 ZINC000002548103
CCOC(=O)C1(N)CCC1 ZINC000002548315
CNc1nccn1C ZINC000002548457
O=C1OC[C@H]([C@H]12)C=CC2 ZINC000002548483
O=C(O)Cn(n1)ccc1C ZINC000002549361
C[C@@H](N)Cc1c(C)nn(C)c1 ZINC000002549375
O=C(O)Cn(n1)cc(Cl)c1C ZINC000002549474
O=C(O)Cn1nccc1C ZINC000002549475
O=C(O)Cn1ncc(Cl)c1C ZINC000002549476
O=C(O)Cn(c1)ncc1C ZINC000002549481
O=C(O)[C@@H](C)n(n1)ccc1C ZINC000002549496
O=C(O)[C@@H](C)n1nccc1C ZINC000002549500
O=C(O)[C@@H](C)n(c1)ncc1C ZINC000002549508
NCCCn(c1)ncc1C ZINC000002549610
Cc1cc(N)cc(=O)n1C ZINC000002550773
C[C@H](N)Cn1ccnc1 ZINC000002553875
O=C1C[C@H](C)NCC1 ZINC000002553963
NC[C@H](O)c1c(F)cccc1 ZINC000002554002
NC[C@H](O)c1cc(OC)ccc1 ZINC000002554003
CCn(c1)ncc1N ZINC000002554028
FC(F)(F)C(=O)N(C)OC ZINC000002555201
NCc1cc(N)ccc1 ZINC000002555318
CC(=O)CCn1cncn1 ZINC000002555552
CC[C@@H](C)NC(=O)C1CCNCC1 ZINC000002555570
O=C(O)[C@H](C1)N[C@H]([C@@H]12)CCCC2 ZINC000002555638
COC(=O)c1cc(C)nn1CC ZINC000002555773
O=C1[C@@H](C)CCCN1 ZINC000002556006
O=C(O)[C@H]([C@H]12)C[C@@H](C1)[C@@H](O)CC2 ZINC000002556216
OCCO[C@@H]1CCCCO1 ZINC000002556289
NC(=O)[C@H]1C[C@@H](C2)C=C[C@H]12 ZINC000002556319
O=C(O)C1CCN(C)CC1 ZINC000002556447
O=C(O)[C@H]1CCCN(C)C1 ZINC000002556448
O=C(O)[C@@](C(F)(F)F)(O)CC ZINC000002556474
O=C(O)[C@](C(F)(F)F)(C)O ZINC000002556480
FC(F)(F)CCO ZINC000002556481
CCOC(=O)[C@@H]1CCCN1 ZINC000002556650
CCOC(=O)[C@H]1CCCN1 ZINC000002556651
CC(C)OC(=O)[C@H]1CCCN1 ZINC000002556652
COC(=O)OCC ZINC000002556811
OCCn1cccc1 ZINC000002556833
OCCCn1cccc1 ZINC000002556835
CC(C)N(C1)CC[C@@H]1O ZINC000002556865
COC(=O)C1(C)CC1 ZINC000002556884
CC(C)OCCN ZINC000002556906
CCO[P@@](=O)(C)O ZINC000002557021
Cc(c1)nn(c12)c(=O)cc(C)[nH]2 ZINC000002558019
CNCc1cc(N)ccc1 ZINC000002558205
CO[C@H]1[C@H](O)CCCC1 ZINC000002558236
NCCn(c1)ncc1Br ZINC000002558412
NCCn(c1)ncc1Cl ZINC000002558413
C[C@@H](N)c1c(C)nn(C)c1 ZINC000002558414
C[C@@H](N)c1c(C)n(C)nc1 ZINC000002558415
CCn(n1)ccc1N ZINC000002558418
CCn(n1)cc(N)c1C ZINC000002558419
CCn1ncc(N)c1C ZINC000002558420
CNCCc1ccncc1 ZINC000002558620
CCC(=O)N(C)OC ZINC000002558957
OC[C@@H]([C@H]12)[C@H](N)[C@@H](C1)CC2 ZINC000002559038
[C@H]12[C@@H](O)C[C@@H](O2)CC1 ZINC000002559144
NC(=O)[C@H](C1(Cl)Cl)C1 ZINC000002559155
C1CC1c2nn[nH]n2 ZINC000002559289
CCn(n1)ccc1CN ZINC000002559429
CNCc1ccn(n1)C ZINC000002559430
CNCc1ccnn1C ZINC000002559431
CC(=O)c1c(C)n(C)nc1 ZINC000002559432
CCNc1c(=O)[nH]ccc1 ZINC000002559477
CCc1cc(=O)[nH]cn1 ZINC000002559586
CC(C)N(C1)CC[C@@H]1CNC ZINC000002559644
CCN(C1)CC[C@@H]1CNC ZINC000002559651
C[C@H](N)c1cnn(C)c1 ZINC000002559653
OCCc1cnoc1 ZINC000002559654
OCCCc1cnoc1 ZINC000002559655
CNC[C@@H]1CCCN(C)C1 ZINC000002559684
OC1CCN(CC1)C2CCNCC2 ZINC000002559686
C1CNCCC1N(C2)CCC[C@H]2O ZINC000002559687
OC[C@@H]1CCCN(C1)C2CCNCC2 ZINC000002559688
CNCc1nccn1C ZINC000002559719
CCN(C1)CC[C@@H]1CN ZINC000002559720
OC(O)C(=O)c1ccc(CC)cc1 ZINC000002559762
OC(O)C(=O)c1cc(Cl)ccc1 ZINC000002559768
CNCCc1c[nH]cn1 ZINC000002559937
CCN(CC1)CCC1=O ZINC000002560372
CC1=CC=C[C@H](O)[C@@H]1O ZINC000002560377
CN(C)C(=O)C1CC1 ZINC000002560406
CCOc1cnccn1 ZINC000002560521
CC(=O)CSC ZINC000002560605
CCS(=O)(=O)C ZINC000002560633
O=C(O)[C@@H](C1)N[C@H]([C@@H]12)CCCC2 ZINC000002560810
CC(C)[C@H](N)C(=O)NC(C)(C)C ZINC000002561140
OCc1c(O)cc(cc1)OC ZINC000002561246
OCc1c(OC)cc(O)cc1 ZINC000002561247
CC[C@@H](N)COC ZINC000002563296
c1cccc(c1CO)-n2cncn2 ZINC000002563834
C1CCCN1C(=O)[C@H]2CCCNC2 ZINC000002563878
CC1(C)C(=O)NC(=O)[C@@H]1C ZINC000002564004
c1cccc(c12)[nH]ccc\2=N/N ZINC000002564381
Cc1c(C)[n+]([O-])ccc1 ZINC000002565642
OCCOc1cc(O)ccc1 ZINC000002566014
C[C@@H]1[C@@H](O)[C@@H](O)CC1 ZINC000002566221
COC1CCC(O)CC1 ZINC000002566226
Cn(n1)cc(Br)c1N ZINC000002567054
OCCc(c1)ccc(c12)OCO2 ZINC000002567211
CC1(C)OCC(=O)CO1 ZINC000002567285
CNC1(C(=O)O)CCCC1 ZINC000002567708
CCN(CC1)CCC1O ZINC000002567875
CNC(=O)[C@@H](N)C(C)(C)C ZINC000002568180
O=C(O)CCn(n1)c(C)cc1C ZINC000002568846
NC[C@@H](O)CN(C1)CCC[C@@H]1C ZINC000002569179
OC[C@@H]1[C@H](CO)[C@@H](C2)C=C[C@H]12 ZINC000002569931
CCO[C@@H]1CCNC1 ZINC000002570042
CCOC(=O)[C@H]1[C@@H](N)CCC1 ZINC000002570069
NC[C@H]1[C@@H](O)CCCCC1 ZINC000002570076
O=C(O)c1cc[nH]c1 ZINC000002570110
C[C@@H]1C[C@@H](O)CN(C)C1 ZINC000002570272
C[C@@H]1[C@@H](O)C[C@@H](C)CN1C ZINC000002570293
CC(=O)Nc1ccc[n+]([O-])c1 ZINC000002571276
NCCn1cccc1 ZINC000002571286
OC1CN(C1)Cc2ccccc2 ZINC000002571461
COCc1c(=O)[nH]c(C)nc1 ZINC000002572254
COC(=O)[C@H](C12)CN(CC1)CC2 ZINC000002572336
O[C@H]1[C@H](O)CN(C1)Cc2ccccc2 ZINC000002572367
O[C@@H]1[C@@H](O)CN(C1)Cc2ccccc2 ZINC000002572368
Oc1ccc(F)nc1 ZINC000002572509
COC(=O)C1CCOCC1 ZINC000002572545
OCCNc(n1)n(C)c(c12)cccc2 ZINC000002573322
n1ccccc1N2CCOCC2 ZINC000002573332
NC(=O)c1cc(N(C)C)ccc1 ZINC000002573563
C=CC(=N1)OC(=O)C1(C)C ZINC000002575212
CC(C)CNC(=O)[C@@H]1CCCNC1 ZINC000002576115
O=C(O)Cc1ccc[nH]1 ZINC000002576193
CNCCc1cccnc1 ZINC000002576555
O=C(O)c1c(Cl)n(C)nc1 ZINC000002576637
CCn(c1)nc(C)c1CN ZINC000002576725
CCn(c1)nc(C)c1CNC ZINC000002576727
CNCc1cnn(C)c1 ZINC000002576728
CNCC(=O)c1cc(O)ccc1 ZINC000002576822
COC(=O)[C@H](C(F)(F)F)O ZINC000002576920
FC(F)(F)C(=O)N[C@H]1CCNC1 ZINC000002577056
O=C1CCCCN1C2CCNCC2 ZINC000002577365
NCCC1CCOCC1 ZINC000002577848
NCC1CCOCC1 ZINC000002577849
n1c[nH]cc1C2CCNCC2 ZINC000002577862
C1C(=O)Nc(c12)ccc(c2)N ZINC000002577873
NCc1cc(Br)no1 ZINC000002577996
OCc1c(C)n(C)nc1 ZINC000002578415
CCn(c1)ncc1CO ZINC000002578416
CCn(nc1)c(C)c1CN ZINC000002578430
CCn(c1)ncc1CN ZINC000002578431
Cc1c(N)cnn1C ZINC000002578432
CC(C)CC(=O)N1CCNCC1 ZINC000002578523
FC(F)C(=O)OC ZINC000002579127
O=C(O)C[C@](C(F)(F)F)(C)O ZINC000002579168
NNc1c(F)c(F)nc(F)c1F ZINC000002579295
CCOC(=O)[C@@H](C12)CN(CC1)CC2 ZINC000002579298
COC(=O)C1CCC(CO)CC1 ZINC000002579683
C1CN(C)CCCC1=O ZINC000002581126
O=C(O)[C@H]1C[C@@H](O)CC1 ZINC000002581345
O=C(O)[C@H]1C[C@H](O)CC1 ZINC000002581346
O=C1C[C@H](O)CN1Cc2ccccc2 ZINC000002581392
CCC[C@H](C1=O)CCC(=O)N1 ZINC000002581451
OCCn1c(=O)[nH]c(c12)cccc2 ZINC000002581466
Clc1ccc[n+]([O-])c1 ZINC000002582040
Cc1c(N)cncc1 ZINC000002582043
COC[C@@H]1CCCCN1 ZINC000002582615
OCC[C@@H](CO1)OC1(C)C ZINC000002583387
OCC[C@H](CO1)OC1(C)C ZINC000002583388
COC(=O)[C@H](C)SC ZINC000002583436
OCCc1cc(N)ccc1 ZINC000002583499
CCC(=O)OC1CCNCC1 ZINC000002583793
O=C(O)[C@H](C(F)(F)F)CO ZINC000002584305
O=C(O)CCOC ZINC000002584375
NCCCn1cccn1 ZINC000002584854
OC[C@@H](C)C1=NCCO1 ZINC000002585394
O=C(O)C[C@H]1CCCCN1 ZINC000002585516
c1cnccc1N2CCCNCC2 ZINC000002586031
C[C@H]1[C@H](C)N(C)CC[C@@H]1O ZINC000002586617
OCc1c(F)nccc1 ZINC000002598033
FC(F)(F)[C@H](O)CCO ZINC000002598075
FC(F)(F)[C@@H](O)CCO ZINC000002598076
O=C(O)c1c(F)cccn1 ZINC000002598969
O=c1cc(F)[nH]cc1 ZINC000002599000
O=C(O)c1ccc(F)cn1 ZINC000002599027
O=c1c(F)c[nH]cc1 ZINC000002599064
O=C(O)c1c(F)ccnc1 ZINC000002599080
O=C(O)[C@H]1CCCOC1 ZINC000002599153
COC(=O)C(C1)(N)Cc(c12)cccc2 ZINC000002599278
C1[C@@H](N)COc(c12)cccc2 ZINC000002599306
NC[C@](C)(O)c1ccccc1 ZINC000002599330
NC(=O)CCN(CC1)CCC1C ZINC000002633257
CCCNC(=O)[C@H]1CCCN1 ZINC000002643986
CCCNC(=O)[C@@H]1CCCN1 ZINC000002643987
CC[C@H]1CO[C@@H](C)CN1 ZINC000002650218
CC[C@H]1CO[C@H](C)CN1 ZINC000002650220
CC[C@@H]1CO[C@H](C)CN1 ZINC000002650221
O=C(O)c1nccn1CC ZINC000002650686
OCCNc1c(N)cccc1 ZINC000002650774
n1[nH]c(=O)n(c12)cccc2 ZINC000002654018
CC(C)OC(=O)c1ccc[n+]([O-])c1 ZINC000002730497
C[C@H](N)c1c(C)nn(C)c1 ZINC000002731886
O=C(O)[C@H](C)n(n1)ccc1C ZINC000002731889
O=C(O)[C@H](C)n(c1)ncc1C ZINC000002731899
O=C(O)[C@H](C)n1nccc1C ZINC000002731926
COC(=O)[C@H](C)n1nccc1C ZINC000002731997
C[C@@H](N)c1ccn(n1)CC ZINC000002732029
C[C@H](N)c1c(C)n(C)nc1 ZINC000002732115
COC(=O)[C@H](C)n(n1)ccc1C ZINC000002732116
CCCNC(=O)[C@H]1CCCO1 ZINC000002747300
CCCNC(=O)[C@@H]1CCCO1 ZINC000002747301
NC(=O)c1ccc(o1)C ZINC000002750187
CCn(c1C)nc(C)c1CN ZINC000002755764
C1CC1C(=O)NCc2c(C)nn(C)c2 ZINC000002768063
O=C1CCN(N1)c2ccccc2 ZINC000002769764
C1CC1c2ccnc(n2)N ZINC000002802839
OC[C@H]1[C@@H](O)CCC1 ZINC000002831283
OC[C@@H]1[C@@H](O)CCC1 ZINC000002831284
NCC[C@H](N1)CCCCCC1=O ZINC000002839264
CC(=O)NCCSC ZINC000002895841
Cc1ccc(cc1)S(=O)(=O)N2CC2 ZINC000002895966
CC(=O)C[C@H](C)N ZINC000003013070
CC(=O)C[C@@H](C)N ZINC000003013071
N1C(=O)CN(C=12)C=CC=C2 ZINC000003013985
COC(=O)C1(N)CCCCC1 ZINC000003030638
CC(=O)CN1CC[n+](c12)c(C)cs2 ZINC000003050245
Br\C=C\CO ZINC000003070145
s1cn[n+](c12)cccn2 ZINC000003074643
C[C@@]12[C@@H]3[C@@H]([C@H](O2)CC1)CNC3 ZINC000003096656
O=C1[C@@H](C)CN[C@@H](C)C1 ZINC000003099909
O=C1[C@H](C)CN[C@@H](C)C1 ZINC000003099910
O=C1[C@H](C)CN[C@H](C)C1 ZINC000003099911
CNC(=O)c1c(C)noc1C ZINC000003105230
CN(C)C(=O)c1c(C)noc1C ZINC000003105233
CC(=O)c1cc[n+](C)cc1 ZINC000003106197
OCCNC(=O)c1ccccc1 ZINC000003111393
O=C(O)[C@H]([C@H]12)C[C@@H](C1)[C@H](O)CC2 ZINC000003120705
O=C(O)[C@@H]([C@H]12)C[C@@H](C1)[C@H](O)CC2 ZINC000003120706
O=C(O)[C@@H]([C@H]12)C[C@@H](C1)[C@@H](O)CC2 ZINC000003120707
CC(=O)NCCn1cccc1 ZINC000003120915
Cc1cc(ccc1)S(=O)(=O)N2CC2 ZINC000003122825
CNNC(=N)c1ccccc1 ZINC000003122966
NC(=O)[C@@H]1C[C@@H](C2)C=C[C@H]12 ZINC000003123165
Cc1cc(N)ncn1 ZINC000003123182
NC(=O)[C@@](F)(C(F)(F)F)OC ZINC000003123722
NC(=O)[C@](F)(C(F)(F)F)OC ZINC000003123723
CC1=NCCCCN1 ZINC000003124797
Cc(n1)cc(C)[n+](c12)CCC2 ZINC000003125018
NC(=O)[C@@H](C1(Cl)Cl)C1 ZINC000003128938
Fc1c(N)ncnc1 ZINC000003130164
FCc1c(F)c(O)ncn1 ZINC000003130171
C1CN1S(=O)(=O)Cc2ccccc2 ZINC000003130900
OCCNC(=O)c1ccc(C)cc1 ZINC000003138367
CS(=O)(=O)NCc1ccccc1 ZINC000003157602
O=C(O)[C@@H]1CCCCCN1C ZINC000003163302
O=C(O)[C@H]1CCCCCN1C ZINC000003163304
CN(C)c1nc(F)cc(n1)F ZINC000003163315
CCc1c(C)[nH]c(=O)[nH]1 ZINC000003163973
C1CC1NC(=O)c2cccnc2 ZINC000003164679
FC(F)(F)C(=O)N1CCOCC1 ZINC000003165331
C1CC[C@H]([C@H]12)NCC[C@H]2O ZINC000003165406
NC(=O)N[C@@H](C)C1CC1 ZINC000003168086
NC(=O)N[C@H](C)C1CC1 ZINC000003168088
CC(O1)=NC(=O)C1(C)C ZINC000003169830
CCOC(=O)[C@H](C12)CN(CC1)CC2 ZINC000003171391
CC[C@H](O)[C@@H](C)O ZINC000003172314
CC[C@@H](O)[C@@H](C)O ZINC000003172324
CC[C@H](O)[C@H](C)O ZINC000003172326
CC[C@@H](O)[C@H](C)O ZINC000003172327
FC(F)(F)c1cc(N)c(=O)[nH]c1 ZINC000003181875
N1CCN=C1c2ccncc2 ZINC000003190289
C[C@H](N)[C@H](C1=O)CCCCN1 ZINC000003191774
C[C@@H](N)[C@H](C1=O)CCCCN1 ZINC000003191775
C[C@H](N)[C@@H](C1=O)CCCCN1 ZINC000003191777
C[C@@H](N)[C@@H](C1=O)CCCCN1 ZINC000003191778
C1CCn(c12)c3c(c(n2)=O)cccn3 ZINC000003198693
Cc1cc(=O)n(C)[nH]1 ZINC000003199631
CC(C)[C@@H](N)C(=O)N1CCCC1 ZINC000003203426
Clc1c(=O)[nH]cnc1 ZINC000003209701
Cc1cc(=O)[nH]n1C ZINC000003260388
NC(=O)c1cccn1C ZINC000003262883
O=CNc1cc(O)ccc1 ZINC000003268035
CC(=O)NCc1ccco1 ZINC000003279385
NCC(=O)Nc(c1)ccc(F)c1F ZINC000003295214
CNCC(=O)N(CC1)c(c12)cccc2 ZINC000003296849
CNCC(=O)Nc1cc(F)ccc1 ZINC000003298516
COC(=O)Nc1ccc[n+](C)c1 ZINC000003304850
c1[nH]ncc1-c2cn[nH]c2 ZINC000003306620
CNCC(=O)Nc1ccc(F)cc1 ZINC000003308069
CNS(=O)(=O)c(cc1)ccc1F ZINC000003324558
OCCNC(=O)c1cc(C)ccc1 ZINC000003329529
NCc(nn1)n(c12)cccc2 ZINC000003349709
Cc1c(C)oc(n1)N ZINC000003407837
n1ccccc1Cn2nccc2N ZINC000003445805
C=CN1CCCC1=O ZINC000003590964
Cc1c(N)nc(C)nc1 ZINC000003591110
N[C@@H]1[C@H](N)CCCC1 ZINC000003593790
C1CN(C(=N)N)Cc(c12)cccc2 ZINC000003594299
NCCc1c(C)[nH]cn1 ZINC000003605034
O[C@H]1CCCCO1 ZINC000003606317
c1cccc(c12)OC[C@@H](N)[C@H]2O ZINC000003608785
c1cccc(c12)OC[C@@H](N)[C@@H]2O ZINC000003608788
C[C@@H](O)C[C@@H]1CCCCN1 ZINC000003610643
[nH]1ncnc1-c2cccnc2 ZINC000003616799
OCCCN1CCCC1 ZINC000003622806
O=C1[C@@H](C)CCN1C ZINC000003622939
O=C1[C@H](C)CCN1C ZINC000003622941
O=c1[nH]c(C)nc(c12)nccc2 ZINC000003628712
C1[C@H](N)COc(c12)cccc2 ZINC000003631047
n1[nH]cnc1-c2ccncc2 ZINC000003634375
O[C@@H]1[C@H](N)Cc(c12)cccc2 ZINC000003634979
O[C@H]1[C@H](N)Cc(c12)cccc2 ZINC000003634980
O[C@@H]1[C@@H](N)Cc(c12)cccc2 ZINC000003634981
O[C@H]1[C@@H](N)Cc(c12)cccc2 ZINC000003634982
OCC(C(C)C)CO ZINC000003639323
CSC1=NCCCN1 ZINC000003641564
Oc1c[n+](no1)-c(c2C)cccc2 ZINC000003643024
n1c[nH]c(c12)CC[C@@H](C2)N ZINC000003647886
CN(C)C(=O)c1ccc(CO)cc1 ZINC000003649508
c1cccc(c12)CCN(C2=O)N ZINC000003652861
CCOC(=O)c1c[nH]c(n1)C ZINC000003671429
O=C(O)[C@@H]1NCCc(c12)cccc2 ZINC000003683254
O1CCC[C@@H]1CNC2CCN(C)CC2 ZINC000003683633
C1CCN[C@@H]([C@H]12)C[C@H](O)CC2 ZINC000003683740
CC(C)CN[C@H](CC1)CS1(=O)=O ZINC000003683866
CC[C@H](N)[C@H](C1=O)CCCCN1 ZINC000003683990
CC[C@@H](N)[C@H](C1=O)CCCCN1 ZINC000003683991
CC[C@@H](N)[C@@H](C1=O)CCCCN1 ZINC000003683992
NC[C@@H](O1)COc(c12)cccc2 ZINC000003684479
N1CCC[C@H]1[C@H]2CCCO2 ZINC000003732390
N1CCC[C@@H]1[C@H]2CCCO2 ZINC000003732391
N1CCC[C@H]1[C@@H]2CCCO2 ZINC000003732392
N1CCC[C@@H]1[C@@H]2CCCO2 ZINC000003732393
n1c[nH]cc1[C@H]2CCNC2 ZINC000003793868
C[C@@H](O1)C(=O)CC12CCN(C)CC2 ZINC000003801948
O=C1CSC=CN1 ZINC000003846684
NC(=O)C(Cl)(Cl)Cl ZINC000003846891
COC(=O)c1c(C)n[nH]c1C ZINC000003848318
CCOC(=O)c1c(C)n[nH]c1 ZINC000003848345
NC(=O)c1ccco1 ZINC000003848454
O[C@@H]1[C@@H](O)CCCC1 ZINC000003851104
N[C@@H]1[C@@H](O)CCCC1 ZINC000003851717
N[C@@H]1[C@H](O)CCCC1 ZINC000003851718
COC(=O)c1cc(C)[nH]n1 ZINC000003851821
CCOC(=O)c1cc(C)n[nH]1 ZINC000003851823
COC(=O)c1cc(C)n(n1)C ZINC000003851829
OCc1cc(C)[nH]n1 ZINC000003851840
Cc1cc(C)nc(c12)n(C)[nH]c2=O ZINC000003852474
c1n[nH]c(c12)nccc2 ZINC000003852638
O=C(C(F)(F)Cl)O ZINC000003860269
CO[C@H]1C=C[C@H](O1)OC ZINC000003860391
CO[C@H]1C=C[C@@H](O1)OC ZINC000003860392
CO[C@@H]1C=C[C@H](O1)OC ZINC000003860393
C[C@@H](C1)C[C@@H](C)S1(=O)=O ZINC000003860426
C[C@H](C1)C[C@@H](C)S1(=O)=O ZINC000003860427
CCOC(=O)C1CCNCC1 ZINC000003860448
OC[C@@H](O1)COc(c12)cccc2 ZINC000003860493
OC[C@H]1CCCCO1 ZINC000003860774
C1CCCS1(=O)=O ZINC000003860777
FC(F)(F)CO ZINC000003860799
C[C@@H](O1)CCC1=O ZINC000003860818
C[C@H](O1)CCC1=O ZINC000003860819
O=C1CCC(=O)N1Cl ZINC000003860887
CC(C)(O)C[C@@H](C)O ZINC000003860897
CC(=O)[C@@]1(C)C(=O)OCC1 ZINC000003860942
CC(=O)[C@]1(C)C(=O)OCC1 ZINC000003860943
O=C1CCC(=O)CC1 ZINC000003860985
OCCc1ccccn1 ZINC000003861008
NC[C@H]1CCCO1 ZINC000003861037
C1CSCCO1 ZINC000003861039
NC(=O)C(F)(F)F ZINC000003861120
O[C@@H]1CCCSC1 ZINC000003861184
OCC1(CO)CC=CCC1 ZINC000003861241
CC1(C)C(=O)NC(=O)[C@H]1C ZINC000003861255
OCc1c(CO)cccc1 ZINC000003861341
OC1(O)C(=O)CCCC1(Cl)Cl ZINC000003861359
OCc1cc(N)ccc1 ZINC000003861383
CC1(C)[C@H](CN)[C@H](N)[C@H](C)C1 ZINC000003861411
CC1(C)[C@@H](CN)[C@H](N)[C@H](C)C1 ZINC000003861413
O=C(O)[C@H]1CCCNC1 ZINC000003861497
N=C1N(C)CCS1 ZINC000003865408
CCN(CC)[C@H](CC1)CS1(=O)=O ZINC000003865819
CCN(CC)[C@@H](CC1)CS1(=O)=O ZINC000003865820
CC(C)CN[C@@H](CC1)CS1(=O)=O ZINC000003865821
CC[C@@H](C)N[C@@H](CC1)CS1(=O)=O ZINC000003866508
CC[C@H](C)N[C@@H](CC1)CS1(=O)=O ZINC000003866509
CCCN[C@H](CC1)CS1(=O)=O ZINC000003866510
CCCN[C@@H](CC1)CS1(=O)=O ZINC000003866511
ClC(Cl)(Cl)C(O)O ZINC000003872049
C[C@H](N)Cc1cnc[nH]1 ZINC000003872813
C[C@@H](N)Cc1cnc[nH]1 ZINC000003872814
CC(=O)NBr ZINC000003874381
CCC1(CC)C(=O)CCNC1=O ZINC000003875487
C[C@H]1COC[C@H](C)N1 ZINC000003875938
C[C@@H]1COC[C@@H](C)N1 ZINC000003875939
NC(=O)C(F)(F)Cl ZINC000003880139
O=C1[C@@H](C)OCC1 ZINC000003880801
O=C1[C@H](C)OCC1 ZINC000003880802
CCOC(=O)c1nccn1C ZINC000003880843
c1cc(CO)cn(c12)ccn2 ZINC000003880855
N1CCN(CC1=O)Cc2ccccc2 ZINC000003880918
O=C(O)CN1CCCCCC1 ZINC000003881157
O=CNCc(n1)[nH]c(c12)cccc2 ZINC000003881281
OCC[C@]1(O)CC(C)(C)OCC1 ZINC000003881337
O=C(O)[C@H](C1)NCc(c12)cccc2 ZINC000003881715
CC(C)[C@H](O)C[C@@H](C)O ZINC000003881856
CC(C)[C@@H](O)C[C@@H](C)O ZINC000003881857
CC(C)[C@H](O)C[C@H](C)O ZINC000003881858
CC(C)[C@@H](O)C[C@H](C)O ZINC000003881859
CC1(C)C[C@H](N)CCO1 ZINC000003882005
CC1(C)C[C@@H](N)CCO1 ZINC000003882006
N1CCCC[C@H]1CCN2CCOCC2 ZINC000003882650
N1CCCC[C@@H]1CCN2CCOCC2 ZINC000003882651
OC[C@@H](C1)Oc(c12)cccc2 ZINC000003882756
OC[C@H](C1)Oc(c12)cccc2 ZINC000003882757
O=C1[C@H](C)CN(C)[C@H](C)C1 ZINC000003882834
O=C1[C@H](C)CN(C)[C@@H](C)C1 ZINC000003882835
O=c1oc(C)cc(c12)OC[C@H]2O ZINC000003883224
O=c1oc(C)cc(c12)OC[C@@H]2O ZINC000003883225
CC(=O)c1c(C)[nH]c(=O)cc1 ZINC000003883790
NC(=O)N1CCCCCC1 ZINC000003886443
NCCc(c1)ccc(c12)OCCO2 ZINC000003886826
CC[C@@H]1CO[C@@H](C)CN1 ZINC000003886940
O=C1NCCS1 ZINC000003887192
NCc(n1)cn(c12)cccn2 ZINC000003887194
NCc(c1)ccc(c12)OCCO2 ZINC000003887793
Cc1cc(N)[nH]c(=O)c1 ZINC000003888519
c1cccc(c12)[nH]ncc2=O ZINC000003888522
NCc1c(C)cc(C)[nH]c1=O ZINC000003888524
FC(F)n1ccnc1CO ZINC000003888592
CC1(C)[C@](C)(O)NC(=O)C1 ZINC000003897383
CC1(C)[C@@](C)(O)NC(=O)C1 ZINC000003897384
CC(=O)[C@@H]([C@]1(C)O)CN(C)CC1 ZINC000003901854
C1NCC[C@@H]1Oc2cccnc2 ZINC000003932135
OC[C@H]1[C@@H](C1)c2c[nH]cn2 ZINC000003943288
CC[C@@H](C1=O)SCCN1 ZINC000003959986
CNC(=O)c1cccc(n1)C ZINC000003972203
OC[C@@H](C1)ON([C@H]12)CCCC2 ZINC000004001910
OC[C@@H](C1)ON([C@@H]12)CCCC2 ZINC000004001911
Brc1cnc(=O)[nH]c1 ZINC000004002614
CCOC(=O)c1c(C)[nH]c(=O)cc1 ZINC000004003051
[nH]1cnc(c12)nccc2 ZINC000004003201
C1CCN[C@H]([C@H]12)C[C@H](O)CC2 ZINC000004005637
C1CCN[C@H]([C@@H]12)C[C@H](O)CC2 ZINC000004005638
C1CCC[C@@H]([C@H]12)NCC[C@H]2O ZINC000004011514
O=C(O)[C@H]1CCC[C@H](C)N1 ZINC000004015911
O=C(O)[C@@H]1CCC[C@@H](C)N1 ZINC000004015912
CCOn1ccnc1 ZINC000004023723
Cc1nc(=O)[nH]c(c12)CCCC2 ZINC000004024081
O=C1CC[C@@](O)([C@@]12C)CC(=O)CC2 ZINC000004026321
O=C(O)[C@H]1CCCCCN1 ZINC000004028351
O=C(O)[C@@H]1CCCCCN1 ZINC000004028352
O=C(O)[C@H]1C[C@H](C)OCC1 ZINC000004029985
O1CCC[C@H]1CNC2CCN(C)CC2 ZINC000004030533
C1CCCC12CC(=O)NC(=O)C2 ZINC000004031903
CS(=O)(=O)N1CCCCCC1 ZINC000004036916
NC1CCC(O)CC1 ZINC000004072653
Cc1n[nH]c(=O)n1-c2ccccc2 ZINC000004072976
CC1(C)COC(=S)N1 ZINC000004085692
Oc1cc(=O)n(N(C)C)c(c12)CCC2 ZINC000004085812
OC1CCSCC1 ZINC000004087234
Cc1nn(C)c(=O)n1-c2ccccc2 ZINC000004089133
O=C1[C@@H](O)CCCC1 ZINC000004095559
O=C1C[C@@H](O)CCC1 ZINC000004096053
O=C1C[C@H](O)CCC1 ZINC000004096054
O1C[P@@](=O)(O)c(c12)cccc2 ZINC000004099490
CNC(=O)c1ccco1 ZINC000004099604
O=C(O)C(C)(C)CO ZINC000004100966
c1cccc(c12)OCCNC2=O ZINC000004107878
c1coc(c12)CN3[C@H](C2=O)CCC3=O ZINC000004110068
c1coc(c12)CN3[C@@H](C2=O)CCC3=O ZINC000004110069
OCCN(CC1)[C@@H](C)[C@H](C)C1=O ZINC000004127223
OCCN(CC1)[C@H](C)[C@@H](C)C1=O ZINC000004127224
OCCCN(CC1)[C@@H](C)[C@H](C)C1=O ZINC000004127466
OCCCN(CC1)[C@H](C)[C@@H](C)C1=O ZINC000004127467
OCCCN(CC1)[C@H](C)[C@H](C)C1=O ZINC000004127468
O1CCNC[C@H]1CN2CCCCC2 ZINC000004129030
O1CCNC[C@@H]1CN2CCCCC2 ZINC000004129032
O=c1n(C)c(=O)on1-c2ccccc2 ZINC000004141319
O=C(O1)COc(c12)cccc2 ZINC000004141385
O=c1c(=O)[nH]ccn1-c2ccccc2 ZINC000004169854
NC[C@@H](C1)Oc(c12)cccc2 ZINC000004200652
NC[C@H](C1)Oc(c12)cccc2 ZINC000004200653
OCc(n1)cn(c12)cccc2 ZINC000004200664
NCC(=O)Nc(cc1)ccc1C ZINC000004201697
NCC(=O)Nc(cc1C)ccc1 ZINC000004201698
NCC(=O)Nc1ccc(F)cc1 ZINC000004201715
O=C(O)[C@@H]1[C@@H](O)CCCC1 ZINC000004202314
OCC[C@H]1CCCNC1 ZINC000004202322
OCC[C@@H]1CCCNC1 ZINC000004202323
O=C(O)[C@@H]1[C@H](C)CNCC1 ZINC000004202440
O=C(O)[C@@H]1[C@@H](C)CNCC1 ZINC000004202441
O=C(O)[C@H]1[C@H](C)CNCC1 ZINC000004202442
O=C(O)[C@H]1[C@@H](C)CNCC1 ZINC000004202443
C1[C@H](N)CNc(c12)cccc2 ZINC000004202455
C1[C@@H](N)CNc(c12)cccc2 ZINC000004202456
O=C(O)[C@@]1(C)CCCCN1 ZINC000004202498
O=C(O)[C@]1(C)CCCCN1 ZINC000004202499
O=C(O)C[C@@H]1CCNC1 ZINC000004202508
O=C(O)C[C@H]1CCNC1 ZINC000004202509
c1cccc(c12)NC(=O)[C@@H](N)CC2 ZINC000004202641
c1cccc(c12)NC(=O)[C@H](N)CC2 ZINC000004202642
N=C(N)CCN1CCCCC1 ZINC000004202662
C[C@@]1(O)CC(=O)OCC1 ZINC000004202722
C[C@]1(O)CC(=O)OCC1 ZINC000004202723
COC(=O)[C@@H]1[C@H](C)CNC1 ZINC000004202768
COC(=O)[C@@H]1[C@@H](C)CNC1 ZINC000004202769
COC(=O)[C@H]1[C@H](C)CNC1 ZINC000004202770
COC(=O)[C@H]1[C@@H](C)CNC1 ZINC000004202771
NCc1c(Cl)nccn1 ZINC000004202799
C1C(=O)NCc(c12)cccc2 ZINC000004202815
NCCc1cccc(n1)C ZINC000004202821
OC[C@@H]1[C@H](N)CCCCC1 ZINC000004202838
OC[C@H]1[C@H](N)CCCCC1 ZINC000004202839
OC[C@H]1[C@@H](N)CCCCC1 ZINC000004202840
NCC[C@H]1CCCNC1 ZINC000004202874
NCC[C@@H]1CCCNC1 ZINC000004202875
c1ccccc1CN2CCNCC2=O ZINC000004202922
O[C@H]1CCCNCC1 ZINC000004202948
O[C@@H]1CCCNCC1 ZINC000004202949
Cc1c(CN)nccc1 ZINC000004202958
NCc1c(C)cncc1 ZINC000004202963
CCOC(=O)[C@@H]1C[C@@H](C)CN1 ZINC000004203178
CC1(C)[C@@H](C(=O)O)CNC1 ZINC000004203533
CC1(C)[C@H](C(=O)O)CNC1 ZINC000004203534
O=C(O)[C@@]1(C)CCNC1 ZINC000004203708
O=C(O)[C@]1(C)CCNC1 ZINC000004203709
O=C(O)C[C@@H]1CCOC1 ZINC000004203848
O=C(O)C[C@H]1CCOC1 ZINC000004203849
C1NCc(c12)nccc2 ZINC000004203917
C1NCc(c12)cncc2 ZINC000004203918
C1NC[C@H]([C@]12C(=O)O)CCC2 ZINC000004203965
C1NC[C@@H]([C@]12C(=O)O)CCC2 ZINC000004203966
C1NC[C@H]([C@@]12C(=O)O)CCC2 ZINC000004203967
C1NC[C@@H]([C@@]12C(=O)O)CCC2 ZINC000004203968
CN(C1)C[C@H]([C@H]12)CNCC2 ZINC000004204034
CN(C1)C[C@H]([C@@H]12)CNCC2 ZINC000004204035
O=C(O)CCC1CCNCC1 ZINC000004204051
N=C(N)[C@H]1CCCO1 ZINC000004204116
COc(nc1)ccc1O ZINC000004204273
C1CNCc(c12)ccc(c2)N ZINC000004204303
C1C(=O)NC(=O)C12CCCC2 ZINC000004205051
NCCCN1CCCCCC1=O ZINC000004205087
NCc(nn1)n(c12)CCCCC2 ZINC000004205280
CC(C)CN(CCO1)C[C@H]1CN ZINC000004206141
CC(C)CN(CCO1)C[C@@H]1CN ZINC000004206143
NCCc(nn1)n(c12)cccc2 ZINC000004206680
CNCC(=O)NC(C)(C)C ZINC000004206735
O=C(O)[C@@H](C1)N[C@@H]([C@H]12)CCCC2 ZINC000004207265
O=C(O)[C@@H](C1)N[C@H]([C@H]12)CCCC2 ZINC000004207267
O=C(O)[C@@H](C1)N[C@@H]([C@@H]12)CCCC2 ZINC000004207269
Cc1cc(N)n(C)c(=O)c1 ZINC000004207414
CCOC(=O)c1cnoc1 ZINC000004208879
Nn1cnnc1-c2ccccc2 ZINC000004218228
C1C(=O)NC(=O)C12CCCCC2 ZINC000004218295
Oc1cn(nn1)-c2ccccc2 ZINC000004218298
CNC(=O)c1ccc(cc1)CNC ZINC000004218457
O=C(O)C[C@@](C(F)(F)F)(C)O ZINC000004218624
C[C@H](N)c(nn1)n(c12)cccc2 ZINC000004218761
COC(=O)Cc1c(C)n[nH]c1C ZINC000004218843
Cc1c(C)[nH]c(=O)[nH]1 ZINC000004218943
N=C(N)N(C1)CCC[C@H]1C ZINC000004219213
N=C(N)N(C1)CCC[C@@H]1C ZINC000004219214
C1CN(C(=N)N)CCC1C ZINC000004219215
NCCn1nccc1C ZINC000004226685
CC[C@H](N)Cn1ccnc1 ZINC000004226687
CC[C@@H](N)Cn1ccnc1 ZINC000004226688
NC[C@H](C)n1ccnc1 ZINC000004226806
NC[C@@H](C)n1ccnc1 ZINC000004226807
OCc1c(NC)nccc1 ZINC000004228120
O=C(O)C(C1)CC1=O ZINC000004228181
COCC1CCNCC1 ZINC000004234809
COC[C@H]1CCCCN1 ZINC000004234839
N1CCC[C@@H]1C2CCNCC2 ZINC000004234997
CC(=O)N(CC)[C@H]1CCNC1 ZINC000004239984
Brc1c(N)[nH]nc1 ZINC000004240086
CCN1CCCC[C@@H](C1=O)N ZINC000004240226
NCc1c(N)cccc1F ZINC000004240288
NC[C@H](O)c1ccco1 ZINC000004240322
FC(F)(F)C(C(F)(F)F)(N)O ZINC000004240334
O=C(O)C[C@H](C)n1cccn1 ZINC000004243111
O=C(O)C[C@@H](C)n1cccn1 ZINC000004243113
O=C(O)[C@@H]([C@@H]12)N[C@H](C1)CC2 ZINC000004243210
c1n[nH]c(c12)CCNC2 ZINC000004243542
COC(=O)c1c(Cl)cn[nH]1 ZINC000004243785
CC(C)NCc1nccn1C ZINC000004243961
CCNCc1nccn1C ZINC000004243967
Clc1c(N)[nH]nc1 ZINC000004244022
CCCn1ccnc1CN ZINC000004244051
NC[C@@H](O)c1cccnc1 ZINC000004245373
NC[C@H](O)c1cccnc1 ZINC000004245374
O=C(O)c1c(Cl)cn(n1)C ZINC000004253096
FC(F)(F)C(C(F)(F)F)(O)O ZINC000004254183
FC(F)[C@H](O)OCC ZINC000004254932
O=C(O)C(F)(C)C ZINC000004255919
C[C@@H](C1)CC[C@@H]([C@@H]12)C(=O)NC2=O ZINC000004257639
O1CCOC12CCC(=O)CC2 ZINC000004261968
O=C(O)[C@H]1CCCO1 ZINC000004262032
OC[C@H]1[C@H](N)CCCC1 ZINC000004262061
NC[C@H]1[C@H](O)CCCC1 ZINC000004262062
OC[C@H]1[C@@H](N)[C@H](C2)C=C[C@@H]12 ZINC000004262063
OC[C@H]1[C@@H](N)[C@@H](C2)C=C[C@H]12 ZINC000004262064
O=C(O)[C@@H]1[C@@H](C)CCN1 ZINC000004262199
CC1(C)C=[N+]([O-])C(C)(C)C=[N+]1[O-] ZINC000004262204
CC(C)[C@@H](CO1)NC1=O ZINC000004262265
C[C@@H]1CCOCO1 ZINC000004262371
COC(=O)CSC ZINC000004262387
CCOC(=O)[C@H]1[C@H](N)CC=CC1 ZINC000004262535
O=C1N[C@@H]([C@H]12)CCC2 ZINC000004262579
O=C1N[C@H]([C@H]12)CCC2 ZINC000004262580
O=C1N[C@H]([C@@H]12)CCC2 ZINC000004262581
O=C1N[C@@H]([C@H]12)CCCC2 ZINC000004262582
O=C1N[C@@H]([C@@H]12)CCCC2 ZINC000004262583
O=C1N[C@H]([C@@H]12)CCCC2 ZINC000004262584
CC(=O)C(C)C(=O)C ZINC000004262594
NCCCc1c(C)[nH]nc1 ZINC000004262642
F[C@H]1CCCNC1 ZINC000004264636
F[C@@H]1CCCNC1 ZINC000004264639
O=C(O)[C@@H](C(F)(F)F)CO ZINC000004266610
NCCCn(nn1)c(c12)cccc2 ZINC000004269025
O=C(O)[C@@H]1CCCN(C)C1 ZINC000004269129
COC(=O)[C@@H](C(F)(F)F)O ZINC000004269247
n1cncn1Cc2ccc(CO)cc2 ZINC000004271661
OCc1c(C)oc(n1)C ZINC000004271710
N1C[C@H](CO)Oc(c12)cccc2 ZINC000004271728
N1C[C@@H](CO)Oc(c12)cccc2 ZINC000004271730
OCc1cccc(c12)OCCO2 ZINC000004271832
OCc(c1)ccc(c12)OCCO2 ZINC000004271837
NCc1cc(ccc1)N2CCOCC2 ZINC000004272180
Cc1cc(O)cc(=O)o1 ZINC000004273393
S=C1CCCN1 ZINC000004276948
NC(=O)[C@H]1C[C@H](C2)C=C[C@@H]12 ZINC000004277048
NCc1cccc(c12)OCCO2 ZINC000004277241
CNCc1cc(C)n(n1)C ZINC000004277271
CNCc1cncn1C ZINC000004277297
CC[C@H](CO1)OC1=O ZINC000004284426
C[C@H]1C[C@H](C)CN(C1)S(=O)(=O)C ZINC000004286086
C1CCCN1C(=O)[C@@H]2CCCNC2 ZINC000004287430
C1CCCCN1C(=O)[C@@H]2CCCNC2 ZINC000004287434
C1CCCCN1C(=O)[C@H]2CCCNC2 ZINC000004287438
C1CCCN1C(=O)C2CCNCC2 ZINC000004287446
C1CCCN1C(=O)[C@@H]2CCCCN2 ZINC000004287463
C1CCCN1C(=O)[C@H]2CCCCN2 ZINC000004287469
FC(F)(F)[C@]1(O)CC=NO1 ZINC000004289013
FC(F)(F)[C@@]1(O)CC=NO1 ZINC000004289014
s1ccnc1N2CCNCC2 ZINC000004290090
N=C(C(F)(F)F)N ZINC000004290130
O=C(O)[C@@H](C1(F)F)C1 ZINC000004290577
OC[C@H](C1(F)F)C1 ZINC000004290578
OC[C@@H](C1(F)F)C1 ZINC000004290579
OCn(c1)ncc1C ZINC000004290890
OCc1c(C)nn(C)c1C ZINC000004290896
OCCn(c1)ncc1Cl ZINC000004290901
O1CCOC12CCC(O)CC2 ZINC000004291177
[nH]1nnnc1Cc2ccccc2 ZINC000004293850
O=C(O)c1ccnn1C(F)F ZINC000004294602
O=C(O)CN(CC1)CCC1C ZINC000004294749
C1CNCCC1CCN2CCCC2=O ZINC000004298626
N1CCC[C@H]1C(=O)N(CC2)CCC2C ZINC000004298632
N1CCC[C@@H]1C(=O)N(CC2)CCC2C ZINC000004298633
CCC(=O)N[C@@H]1CCCNC1 ZINC000004298640
CCC(=O)N[C@H]1CCCNC1 ZINC000004298641
CCn(nc1)c(C)c1CNC ZINC000004298659
CC(C)CNC(=O)C1CCNCC1 ZINC000004298664
CC(C)(C)NC(=O)C1CCNCC1 ZINC000004298669
NCCn(n1)ccc1C2CC2 ZINC000004298929
NCc1cc(C)nn1C ZINC000004298933
CCn1nccc1CN ZINC000004298936
NCc1c(C)nn(C)c1 ZINC000004298950
o1cccc1C(=O)N(CC2)CCC2N ZINC000004299055
C[C@H](N)c1ccon1 ZINC000004299072
C[C@@H](N)c1ccon1 ZINC000004299073
CC(=O)Cn1cccn1 ZINC000004299148
CO[C@@H]1CCCNC1 ZINC000004299173
CO[C@H]1CCCNC1 ZINC000004299174
C1COCCN1C[C@H]2CCCNC2 ZINC000004312797
C1COCCN1C[C@@H]2CCCNC2 ZINC000004312798
CCC(=O)NCC1CCNCC1 ZINC000004312799
CCC(=O)NC[C@@H]1CCCNC1 ZINC000004312800
CCC(=O)NC[C@H]1CCCNC1 ZINC000004312804
CC(=O)NCC1CCNCC1 ZINC000004312805
CC(=O)NCC[C@@H]1CCCCN1 ZINC000004312819
CC(=O)NCC[C@H]1CCCCN1 ZINC000004312820
FC(F)(Cl)C(O)O ZINC000004329283
O=C1[C@H](C)[C@H](C)N(C)CC1 ZINC000004342481
O=C1[C@@H](C)[C@H](C)N(C)CC1 ZINC000004342482
O=C1[C@@H](C)[C@@H](C)N(C)CC1 ZINC000004342483
O=C(O)[C@@]1(C)CCCO1 ZINC000004342584
O=C(O)[C@]1(C)CCCO1 ZINC000004342585
NCCCc1ccccn1 ZINC000004342608
CCN(C1)CCC[C@@H]1CN ZINC000004342653
CCN(C1)CCC[C@H]1CN ZINC000004342654
C1CCc(c12)n[nH]c(=O)c2 ZINC000004342676
CC(=O)[C@](C)(O)c1cccnc1 ZINC000004343186
CC(=O)[C@@](C)(O)c1cccnc1 ZINC000004343187
CC(=O)C(C)(C)N ZINC000004343299
O=C1C[C@@H](C)NCC1 ZINC000004343350
C[C@@H](N)Cn1ccnc1 ZINC000004343491
c1cccc(c1CN)-n2cncn2 ZINC000004343560
O=C(O)C[C@H]1CCCO1 ZINC000004343718
O=C(O)C[C@@H]1CCCO1 ZINC000004343720
NC[C@@H](O)CN(C1)CCC[C@H]1C ZINC000004343729
C[C@H]1[C@@H](C)N(C)CC[C@@H]1O ZINC000004343749
C[C@H]1[C@@H](O)C[C@@H](C)N(C)C1 ZINC000004343750
C[C@H]1[C@@H](O)C[C@H](C)N(C)C1 ZINC000004343751
C[C@H]1[C@H](O)C[C@@H](C)N(C)C1 ZINC000004343752
C[C@H]1[C@H](O)C[C@H](C)N(C)C1 ZINC000004343753
C[C@@H]1C[C@H](O)CN(C)C1 ZINC000004343754
C[C@H]1C[C@@H](O)CN(C)C1 ZINC000004343759
CC1(C)C(=O)C[C@@H](C)CN1 ZINC000004343771
CC1(C)C(=O)C[C@H](C)CN1 ZINC000004343773
CC1(C)[C@@H](O)C[C@@H](C)CN1 ZINC000004343783
CC1(C)[C@H](O)C[C@@H](C)CN1 ZINC000004343786
C[C@H]1[C@@H](O)C[C@@H](C)CN1C ZINC000004343859
C[C@H]1[C@H](O)C[C@@H](C)CN1C ZINC000004343862
CCN(C1)C[C@@H](O)C[C@H]1C ZINC000004343929
N[C@H]1CCCOC1 ZINC000004344060
N[C@@H]1CCCOC1 ZINC000004344062
CC(C)(O)C1CCNCC1 ZINC000004344063
CNCc1c(C)non1 ZINC000004344067
NCCC[C@@H]1CCOC1 ZINC000004344076
NCCC[C@H]1CCOC1 ZINC000004344077
COc(c1N)ccnc1 ZINC000004344107
CC(=O)CNC(C)(C)C ZINC000004344156
O=C(O)[C@](C(F)(F)F)(O)CC ZINC000004348177
OCc1c(N)cncc1 ZINC000004352659
OCc1c(N)ccnc1 ZINC000004352674
OCc1cc(ccn1)OC ZINC000004352699
OCc1cccc(n1)OC ZINC000004352715
CC1(C)C(=O)OCC1 ZINC000004353146
CNC(=O)c(c1)ccc(c12)OCC2 ZINC000004362168
O=C(O)[C@@H]1C[C@H](O2)C=C[C@@H]12 ZINC000004383932
CNC[C@@H]1CCN(C)C1 ZINC000004384256
CNC[C@H]1CCN(C)C1 ZINC000004384257
O=C(O)c1cc(C2CC2)nn1C ZINC000004384349
C1NCC[C@@]1(O)c2ccccc2 ZINC000004384402
C1NCC[C@]1(O)c2ccccc2 ZINC000004384403
O=C(O)C[C@H]1CCCCN1C ZINC000004384409
O=C(O)C[C@@H]1CCCCN1C ZINC000004384410
CCc1c(C)nn(C)c1N ZINC000004384425
CNCCc1cn[nH]c1 ZINC000004384436
NCc1n[nH]c(c12)CCCC2 ZINC000004386572
NCc1cc([nH]n1)C2CC2 ZINC000004386894
O=C(O)Cn(cc1)c(=O)cc1C ZINC000004388768
C1CC1C(=O)NC2CCNCC2 ZINC000004401330
OC[C@@H]1CCCCCN1 ZINC000004402445
CC(=O)OC[C@@H]1CCCO1 ZINC000004404468
C1=CCOCOC1 ZINC000004411091
CC(C)(O)[C@@H]1CCCCN1 ZINC000004416061
CCOC(=O)[C@H](CC1=O)CC1 ZINC000004416645
Cc(n1)cc(C)[n+](c12)ncs2 ZINC000004424021
Cn1nc(C)[n+](c12)c(C)cc(n2)C ZINC000004427437
C1CCCc(c12)nc(N)nc2 ZINC000004428669
N1C(=O)CCN(C=12)C=CC=C2 ZINC000004428983
CNCc1cc(C)[nH]n1 ZINC000004453800
NCCn1ccnc1C ZINC000004453804
C[C@@H]1[C@H](C)NCC[C@@H]1O ZINC000004462417
C[C@@H]1[C@@H](C)NCC[C@@H]1O ZINC000004462420
C[C@H](S1)CN(C)C1=N ZINC000004466507
C1CC(=O)N([C@@]12C)CCCN2 ZINC000004487298
C1CC(=O)N([C@]12C)CCCN2 ZINC000004487299
CCc1cc(O)n[nH]1 ZINC000004494836
O=C(O)CN(C1)CCC[C@H]1C ZINC000004502674
O=C(O)CN(C1)CCC[C@@H]1C ZINC000004502676
C1CC1C(=O)N(CC2)CCC2N ZINC000004502812
O=C1CNCCN1C2CCCCC2 ZINC000004503355
C[C@@H](N)Cn1cccn1 ZINC000004503358
C[C@@H](N)Cn(n1)c(C)cc1C ZINC000004503359
O=C(O)[C@@H](C)Cn1cccn1 ZINC000004503366
O=C(O)[C@H](C)Cn1cccn1 ZINC000004503367
O=C(O)CN1CCCC[C@H]1C ZINC000004504102
O=C(O)CN1CCCC[C@@H]1C ZINC000004504104
C[C@@H](N)c1ccn(n1)C ZINC000004519994
C[C@@H](N)Cn(n1)ccc1C ZINC000004519995
Cc1nc(on1)[C@@H]2CCCNC2 ZINC000004520809
Cc1nc(on1)[C@H]2CCCNC2 ZINC000004520810
CC(=O)O[C@H]1[C@H](O)CCC1 ZINC000004521098
CC(=O)O[C@@H]1C=C[C@@H](C1)O ZINC000004521099
CC(=O)O[C@H]1C=C[C@H](C1)O ZINC000004521100
CC(=O)N1CCCCCC1=O ZINC000004521104
COC1=CCOCC1 ZINC000004521391
O=C1CCSC1 ZINC000004521395
NC(=O)c1cc(OC)ccc1 ZINC000004521662
OCCO[C@H]1CCCCO1 ZINC000004521858
C1CCCN1N=O ZINC000004528554
C[C@H](O)CCCO ZINC000004528626
NC1=NC(=O)c(c12)cccc2 ZINC000004528689
O=C1N(C)CCO1 ZINC000004528710
O=C(O)[C@@H]1CCOC1 ZINC000004529613
OC[C@H]1CCOC1 ZINC000004529618
O=C1CCCOC1 ZINC000004530125
CC(C)[C@@H](CO1)NC1=S ZINC000004531699
N[C@H]1C[C@H](OC)CCC1 ZINC000004536499
N[C@H]1C[C@@H](OC)CCC1 ZINC000004536502
COC(CC1)CCC1N ZINC000004536508
Oc1c[n+](no1)-c2c(F)cccc2 ZINC000004542232
NC(=O)C12[C@@H]3[C@H]1CC(C2)C3 ZINC000004558273
OC[C@@H](O)c1ccccn1 ZINC000004558877
CC(C)(C)N1CC[C@@H]1C(=O)O ZINC000004559193
NC(=O)C(F)(F)Br ZINC000004566219
O=C1[C@@H](C)C[C@@H](O1)C ZINC000004569873
O=C1[C@H](C)C[C@H](O1)C ZINC000004569886
CCC(=O)NC1CCNCC1 ZINC000004575155
C[C@H]1[C@@H](O)[C@@H](O)CC1 ZINC000004577761
C[C@H]1[C@@H](O)[C@H](O)CC1 ZINC000004577763
C[C@@H]1[C@@H](O)[C@H](O)CC1 ZINC000004577766
C[C@H](O)[C@H]1[C@@H](O)CCCC1 ZINC000004578406
OCC1(CO)[C@H](C)CC=CC1 ZINC000004578676
OCC1(CO)[C@@H](C)CC=CC1 ZINC000004578677
O=S1(=O)[C@H](C)CCC1 ZINC000004582866
O=S1(=O)[C@@H](C)CCC1 ZINC000004582867
C\C=C\CO[C@@H](CC1)CS1(=O)=O ZINC000004582872
NC(=O)C[C@@H]1CCCCN1 ZINC000004593855
NC(=O)C[C@H]1CCCCN1 ZINC000004593858
C[C@H]1C[C@H](O)CCN1 ZINC000004593891
C[C@H]1C[C@@H](O)CCN1 ZINC000004593892
CC(C)NC(=O)C1CCNCC1 ZINC000004615208
CC(=O)NCCc1ccncc1 ZINC000004623156
n1c[nH]cc1[C@@H]2CCNC2 ZINC000004626815
n1c[nH]cc1C[C@@H]2CCCNC2 ZINC000004626947
C1NCC[C@H]1Oc2cccnc2 ZINC000004638275
C[C@@H]1CCCN(C1)S(=O)(=O)C ZINC000004673176
COC(=O)CC1CCNCC1 ZINC000004682876
O=C1[C@@H](C)SCCN1 ZINC000004683500
NC(=O)Cc1c(OC)cccc1 ZINC000004690618
C1C[C@@H](C(=O)O)N=C1C ZINC000004691874
C[C@H](O)/C=C\c1cc[n+](C)cc1 ZINC000004696809
C[C@@H](O)/C=C\c1cc[n+](C)cc1 ZINC000004696810
NC(=O)[C@H]1CCCN(C1)CCC ZINC000004698328
NC(=O)[C@@H]1CCCN(C1)CCC ZINC000004698329
CCN(CC)C(=O)[C@@H]1CCCN1 ZINC000004698814
CCN(CC)C(=O)[C@H]1CCCN1 ZINC000004698815
CC1(C)COC(=O)N1 ZINC000004706299
NC[C@@H](CO1)OC1(C)C ZINC000004716345
OCCC1CCNCC1 ZINC000004716361
C1CN(C=O)CCC1CCO ZINC000004716435
CNCC(=O)N1CCCCC1 ZINC000004716574
CNCC(=O)N(C)c1ccccc1 ZINC000004716575
O[C@H]1CCN(C)[C@H]([C@@H]12)CCC2 ZINC000004717585
CC(=O)CC(=O)C ZINC000004720638
Cc1c(N)ccnc1 ZINC000004721887
O=C1[C@@H](N)CCCC1 ZINC000004722147
CC(=O)NCCC1CCNCC1 ZINC000004722426
NC(=O)C1CCN(CC)CC1 ZINC000004728940
C[C@H](O1)[C@@H](C)CC1=O ZINC000004758563
CO[C@@H]1C[C@H](O)CCC1 ZINC000004758825
C[C@H]1NCCc(c12)[nH]cn2 ZINC000004771514
NC(=O)c1c(F)nccc1 ZINC000004775236
CCN(CC)C(=O)[C@@H]1CCCCN1 ZINC000004777924
C[C@H](O1)CNC1=O ZINC000004783277
CC[C@H](CO1)NC1=O ZINC000004783278
O[C@H]1[C@H](O)CCCCC1 ZINC000004786850
O[C@@H]1[C@@H](O)CCCCC1 ZINC000004786852
C[C@H](O)/C=C/[C@@H](C)O ZINC000004787283
C12[C@@H](O)[C@@H](C)N(CC1)CC2 ZINC000004787685
C12[C@@H](O)[C@H](C)N(CC1)CC2 ZINC000004787688
C12[C@H](O)[C@@H](C)N(CC1)CC2 ZINC000004787691
C12[C@H](O)[C@H](C)N(CC1)CC2 ZINC000004787694
OCCc1ccc(cc1)[S@@](=O)C ZINC000004790190
CC1=CC=NC(=O)C1 ZINC000004792671
OC[C@@]1(C)O[C@@H](C)CCO1 ZINC000004794077
O=C(O)C[C@@H](C)OC ZINC000004794590
CC(C)N(C1)CC1O ZINC000004798880
O[C@H]1CCCCCO1 ZINC000004800727
O[C@@H]1CCCCCO1 ZINC000004800730
COC(=O)[C@H]1C[C@@H](O)CC1 ZINC000004803022
CNC(=O)c1c(CO)cccc1 ZINC000004822781
COC(=O)[C@@H]1CCCO1 ZINC000004825907
COC(=O)[C@H]1CCCO1 ZINC000004825909
c1c[n+](C)ccc1-[n+]2ccccc2 ZINC000004826574
CN(C)[C@@H](C(=O)O)C(C)C ZINC000004829413
O=C(O)[C@H](C)N(C)C ZINC000004829414
O=C(O)[C@@H](C)N(C)C ZINC000004829415
CC(=O)[C@@]1(O)[C@H](C)CN(C)[C@H](C)C1 ZINC000004837065
CC(=O)[C@@]1(O)[C@H](C)CN(C)[C@@H](C)C1 ZINC000004837066
C[C@H]1[C@@H](O)C[C@@H](C)NC1 ZINC000004843852
C[C@H]1[C@H](O)C[C@@H](C)NC1 ZINC000004843854
c1ccc(OC)c(c12)CCNC2=O ZINC000004851104
O=C(O)[C@@H](C12)CN(CC1)CC2 ZINC000004860273
O=C(O)[C@H](C12)CN(CC1)CC2 ZINC000004860274
c1cc(=O)[nH]c(c12)CCC[C@H]2N ZINC000004863521
c1cc(=O)[nH]c(c12)CCC[C@@H]2N ZINC000004863522
O=c1cc(C)[nH]c(c12)n(C)nc2 ZINC000004876772
CCC(=O)CC(=O)C ZINC000004877757
O=C(O)[C@@H]1CCCCN1C ZINC000004886745
C1C[C@H](C)CS1(=O)=O ZINC000004887606
O=C(O)[C@H](C1)N[C@@H]([C@H]12)CCCC2 ZINC000004899686
O=C(O)[C@H](C1)N[C@H]([C@H]12)CCCC2 ZINC000004899687
O=C(O)[C@H](C1)N[C@@H]([C@@H]12)CCCC2 ZINC000004899688
O=C(O)[C@@H]1CCC=CO1 ZINC000004900353
O=C(O)[C@@H]1CCCCCCN1 ZINC000004900390
CCN(C1)CC[C@@H]1O ZINC000004901309
CCN1CCC[C@H]1CO ZINC000004901311
o1cccc1C(=O)NC2CCNCC2 ZINC000004910451
c1nncn1-c(cc2N)ccc2 ZINC000004935518
Cc1c(O)c(N)cc(n1)C ZINC000004948796
CCc(c1C)[nH]nc1N ZINC000004953860
CC[C@@H](C)O[C@@H](CC1)CS1(=O)=O ZINC000004954833
CC[C@H](C)O[C@@H](CC1)CS1(=O)=O ZINC000004954839
C1CCC[C@H]([C@@H]12)NCC[C@H]2O ZINC000004955436
C1CCC[C@H]([C@H]12)NCC[C@H]2O ZINC000004955439
NCC[C@@H](N1)CCCCCC1=O ZINC000004956338
Cc1nnc(n1C)SC ZINC000004966597
CC1(C)C(=O)N[C@@](C)(C1)O ZINC000004972442
O1C[C@@H](C)CC1=O ZINC000004972689
CC1(C)CNC(=O)O1 ZINC000004973064
CC(=O)C[C@H](O1)C[C@H](C)C1=O ZINC000004973102
CC(=O)C[C@@H](O1)C[C@@H](C)C1=O ZINC000004973103
CC(=O)NC[C@@H]1CCCO1 ZINC000004974331
C1CC(=O)N([C@@]12C)CCCCN2 ZINC000004975422
C1CC(=O)N([C@]12C)CCCCN2 ZINC000004975424
O=C(O)C[C@@H](O)CC ZINC000004975458
O=C(O)C[C@H](O)CC ZINC000004975461
O=C(O)[C@@H](O)C(C)(C)C ZINC000004975727
O=C(O)[C@H](O)C(C)(C)C ZINC000004975729
NC[C@H](CO1)OC1(C)C ZINC000004978347
BrC1=CC=C[C@H](O)[C@@H]1O ZINC000004978561
Cn1c(=N)n(N)c(c12)cccc2 ZINC000004981847
O=C(O)[C@@H]1CCN1C(C)C ZINC000004982860
o1cccc1C2=NCCN2 ZINC000004992560
NCCn(n1)ccc1C ZINC000004992577
NCc1cc(C)n[nH]1 ZINC000004992728
NCCCc1c(C)nn(C)c1C ZINC000004992773
NCCn(c1C)nc(C)c1C ZINC000004992782
NC[C@H](C)n(n1)c(C)nc1C ZINC000004992784
NC[C@@H](C)n(n1)c(C)nc1C ZINC000004992785
O=C(O)c1c(C)cc(C)n(C)c1=O ZINC000004993453
OC[C@H]1CCCCCN1 ZINC000004996329
C1CN(C)CCC1N2CCOCC2 ZINC000004996396
Cc(c1)c(N)cc(c12)n(C)c(=O)n2C ZINC000004999817
CC(=O)C1(O)[C@@H](C)CN(C)C[C@@H]1C ZINC000005003125
CC(=O)C1(O)[C@H](C)CN(C)C[C@H]1C ZINC000005003126
NC[C@@H](N1)COc(c12)cccc2 ZINC000005011309
C1CCc(c12)[nH]nc2 ZINC000005013003
CCOC(=O)c1c(C)[nH]cn1 ZINC000005013053
O=C1C[C@H](C(=O)O)CCC1 ZINC000005019352
OC[C@H](C)C1=NCCO1 ZINC000005019779
CN1[C@H](C)CCC1=O ZINC000005020021
CN1[C@@H](C)CCC1=O ZINC000005020023
CCN(C1)CC[C@H]1O ZINC000005020049
O=C(O)[C@H]1[C@H]([C@H]12)CC=C2 ZINC000005031318
O=C(O)C[C@H](CC1=O)CC1 ZINC000005031333
OC[C@]1(C)C(=O)CCC1 ZINC000005031334
O=C(O)[C@@H]1CC(=O)C1(C)C ZINC000005049396
O=C1C[C@H](C)O[C@H](C)CN1 ZINC000005051988
O=C(O)CC[C@@H]1CCOC1 ZINC000005052240
CC(C)(C)[C@](C)(O)CN ZINC000005064392
C=Cc1cccc[n+]1[O-] ZINC000005064497
C1N[C@H](C(=O)O)CC1(C)C ZINC000005086399
OC[C@H]([C@H]12)[C@@H](CO)[C@@H](C1)CC2 ZINC000005104846
Cl\C=C\CON ZINC000005112525
O=C(O)COC(F)F ZINC000005112772
COc1c(=O)cc[nH]c1 ZINC000005115700
COc(cc1)cc(c12)[nH]nn2 ZINC000005115788
OC[C@H](C)n1ccnc1 ZINC000005115844
C[C@H](O)Cn1ccnc1 ZINC000005115865
OC[C@@H](C)n1ccnc1 ZINC000005115934
NCCc1cnc(C)[nH]1 ZINC000005116020
Cc1c(C)[nH]c(=O)cc1 ZINC000005116257
OC[C@H](C)n1ccnc1C ZINC000005116504
OC[C@@H](C)n1ccnc1C ZINC000005116505
n1c[nH]c(c12)C[C@H](N)CC2 ZINC000005116804
Nc1c(Cl)[nH]nc1 ZINC000005116949
[nH]1ccn(c12)ncc2 ZINC000005117052
n1[nH]nc(c12)nccc2 ZINC000005117290
n1ccn(c12)nccc2 ZINC000005117297
c1nccn1Cn2ccnc2 ZINC000005117644
n1[nH]nc(c12)cncc2 ZINC000005117686
C[C@@H](S1)CN(C)C1=N ZINC000005125599
CCNc1nc(F)cc(=O)[nH]1 ZINC000005129026
C1S(=O)(=O)C[C@H]([C@H]12)CC=CC2 ZINC000005133347
O=C1CCCCCN1 ZINC000005133576
OCCN1CCCCCC1=O ZINC000005133579
NC[C@H]1CCCCO1 ZINC000005133888
N1C(=S)N[C@H]([C@@H]12)CCCC2 ZINC000005134041
OC12CCN(CC1)CC2 ZINC000005134166
FC[C@@]1(O)CC(=O)OCC1 ZINC000005134253
FC[C@]1(O)CC(=O)OCC1 ZINC000005134254
O=C(O)[C@H]1CCC=CO1 ZINC000005134454
[C@@H]12CC(=O)C[C@H](N2)CCC1 ZINC000005134501
O=C1NC(=O)[C@H]([C@@H]12)CCC2 ZINC000005134764
CNC1=NCCCC1 ZINC000005158898
CC(=O)CC(=O)OC ZINC000005159232
CC(=O)C1=NCCS1 ZINC000005159440
C[S@@](=O)c1ccccn1 ZINC000005159465
C[S@](=O)c1ccccn1 ZINC000005159475
CC(=O)[C@@]1(Cl)C(=O)OCC1 ZINC000005167055
CC(=O)[C@]1(Cl)C(=O)OCC1 ZINC000005167240
NCCc(n1)cn(c12)cccc2 ZINC000005175392
Cc1c(C)nc(NC)[nH]c1=O ZINC000005176264
n1cncn1Cc2cc(N)ccc2 ZINC000005177701
NC(=O)C(F)(F)C(F)(F)F ZINC000005177760
FC(F)(F)C(F)(F)C(O)O ZINC000005178437
C1C(N)CC12CC(C2)N ZINC000005179385
O=c1[nH]c(C)nc(c12)CCC2 ZINC000005183729
NC(=O)[C@@H]1CC=CCC1 ZINC000005189163
OCCCC1CCNCC1 ZINC000005190613
OC[C@H]1CCCOC1 ZINC000005191236
OC[C@@H]1CCCOC1 ZINC000005191489
CCN1CCC[C@@H]1CO ZINC000005194690
NC[C@@H](O)c1ccc(cc1)OC ZINC000005201504
NC[C@H](O)c1ccc(cc1)OC ZINC000005201505
Ic1nc[nH]n1 ZINC000005204774
CNC(=O)C1CCCC1 ZINC000005209186
CCc([nH]1)cc(=O)n(c12)nc(C)c2 ZINC000005210435
n1[nH]ccc1[C@H](C)n2cncn2 ZINC000005211336
OC[C@H]1CC[C@H](O1)C ZINC000005211465
n1[nH]ccc1[C@@H](C)n2cncn2 ZINC000005211668
COC(=O)[C@@H](C)SC ZINC000005225816
COC(=O)[C@@H](C)OC ZINC000005227809
COC(=O)[C@@H](C12)CN(CC1)CC2 ZINC000005240132
O=C1CC/[N+](N1)=C\c2ccc(F)cc2 ZINC000005252523
CS(C)=NC(=O)c1ccc[n+](C)c1 ZINC000005257631
CC(=O)NCc1ccccn1 ZINC000005260754
C[C@@H]1[C@H](O)C[C@H](O)[C@H](C)C1 ZINC000005275407
C[C@@H]1[C@@H](O)C[C@@H](O)[C@H](C)C1 ZINC000005276256
O=C1CC/[N+](N1)=C\c2ccccc2 ZINC000005278546
CCOc([nH]1)nccc1=O ZINC000005285461
COCn1ccnc1 ZINC000005285605
Cc1cc(n[nH]1)OC ZINC000005285841
Cn1ccnc1C(=O)c2nccn2C ZINC000005286112
OCC1(CO)CCC1 ZINC000005289839
CC(=O)CCN(C)C ZINC000005291077
CCN(CC)c(n1)[nH]c(=O)cc1C ZINC000005294945
Cc1nn(C)c(c12)[nH]nc2 ZINC000005322418
CCc1cc(N)no1 ZINC000005341526
O=C(O)C(C)(C)N(C)C ZINC000005350624
CC(C)(N)C(C)(C)C(=O)OC ZINC000005350668
CC(C)(C)C(=O)Cn1cncn1 ZINC000005351021
O=C1[C@@H](C)CN[C@H](C)C1 ZINC000005353319
CC(C)(C)S(=O)(=O)C ZINC000005353816
COCC(=O)NC1CCCC1 ZINC000005355684
OCC(C)(C)COC ZINC000005356784
O=S1(=O)C[C@@H](C)C(=O)[C@H](C)C1 ZINC000005369881
N=C(N)N1CCCCCC1 ZINC000005375101
CC1=NN(C)C(=O)[C@@H]1C ZINC000005375619
O=S1(=O)C[C@H](C)C(=O)[C@@H](C)C1 ZINC000005376854
OCc1cc[n+](C)cc1 ZINC000005377945
CC(=O)C1(C)COCOC1 ZINC000005377969
CC(=O)NC[C@H]1CCCO1 ZINC000005378217
CC(C)(C)NS(=O)(=O)C ZINC000005379660
CC(C)C(=O)N1CCOCC1 ZINC000005380267
CC(C)C(=O)NC[C@@H]1CCCO1 ZINC000005380287
CC(C)C(=O)NC[C@H]1CCCO1 ZINC000005380289
c1cnccc1N2CCOCC2 ZINC000005380419
Clc1nc[nH]n1 ZINC000005380440
CC(C)CNS(=O)(=O)C ZINC000005380550
C1CC1C(=O)N2CCOCC2 ZINC000005382450
FC(F)(F)C(=O)NC1CC1 ZINC000005382452
[C@@H]12CC[C@H](N2)CC(=O)C1 ZINC000005382660
CC(=O)n1cccn1 ZINC000005383527
CC(C)CNC(=O)[C@@H]1CCCO1 ZINC000005384289
CC(C)CNC(=O)[C@H]1CCCO1 ZINC000005384290
CC(C)NC(=O)[C@@H]1CCCO1 ZINC000005384423
CC(C)NC(=O)[C@H]1CCCO1 ZINC000005384424
O=C1CC(=O)CSC1 ZINC000005385876
n1cc(N)n(c12)cccc2 ZINC000005386220
CC(=O)c1cc[nH]n1 ZINC000005386998
O=C(O)[C@H]1CCCCCCN1 ZINC000005413453
Cc1c(OC)nc(=O)[nH]c1 ZINC000005425078
Cn1cnc(Cl)cc1=O ZINC000005425238
Brc1c(=O)[nH]cnc1 ZINC000005425261
O=C(O)CC[C@H]1CCOC1 ZINC000005426068
CC(=O)NC[C@@H](O)c1ccccc1 ZINC000005431374
CC(C)(C)c1n[nH]c(=O)o1 ZINC000005439908
CC(C)(N)COC ZINC000005440083
CC(C)N(CC1)CCC1O ZINC000005442056
CC1(C)CC(=O)OC1 ZINC000005447707
CC1(O)CCC(=O)CC1 ZINC000005447714
CC1(C)C[C@@H](CO1)O ZINC000005454665
CC1(C)C[C@H](CO1)O ZINC000005454763
C[C@@H](O)CNC(C)C ZINC000005455503
C[C@H](O)CNC(C)C ZINC000005455749
CC(C)c1nn[nH]n1 ZINC000005458707
Nc1c(F)cc(N)cc1 ZINC000005479668
O=c1n(C)nc(O)c(Cl)c1Cl ZINC000005491024
CC(=O)Cc1cccc[n+]1C ZINC000005495290
CCOC(=O)c1cnn(c12)cc[nH]2 ZINC000005502156
Cc([nH]1)cc(=O)n(c12)ccn2 ZINC000005503889
CN(C)C(=O)c1ccco1 ZINC000005508939
CS(=O)(=O)N1CCCC1 ZINC000005515256
NC(=O)[C@H](C)Oc1ccccc1 ZINC000005515411
CNC1=NCCS1 ZINC000005517100
C1C(=O)N(N)c(c12)cccc2 ZINC000005517455
O[C@H](O1)COc(c12)cccc2 ZINC000005517652
O[C@@H](O1)COc(c12)cccc2 ZINC000005517657
O=C1O[C@@H](O)c(c12)cccc2 ZINC000005517670
O=C1O[C@H](O)c(c12)cccc2 ZINC000005517700
[C@@H]12CC[C@H](N2C)CCC1=O ZINC000005519219
NCCCn1cccc1 ZINC000005521803
NC(=O)[C@@H](C)Oc1ccccc1 ZINC000005531373
O=c1[nH]n(C)c(c12)cccc2 ZINC000005543342
Cc1c(=O)[nH]cnc1 ZINC000005545258
CCCc1nn[nH]n1 ZINC000005561383
NCCc1ccc(C)nc1 ZINC000005588123
CC[C@@H](C)C(=O)N1CCOCC1 ZINC000005593196
CNC(=O)[C@H](C)CC ZINC000005593202
NC[C@H](N1)COc(c12)cccc2 ZINC000005593970
CCn1c(=O)cc(O)cc1C ZINC000005599592
FC(F)(F)C(=O)N[C@H](C1=O)CCC1 ZINC000005600203
FC(F)(F)C(=O)N[C@@H]1[C@H](O)CCC1 ZINC000005600275
C1CCN([C@H]12)CC[C@H]2O ZINC000005600327
NC(=O)[C@H]1CC=CCC1 ZINC000005600369
FC(F)(F)C(=O)N[C@H]1[C@H](O)CCC1 ZINC000005600405
O=C(O)[C@H]1C[C@H](C2)CC(=O)[C@@H]12 ZINC000005600768
CC(=O)C1CCN(C)CC1 ZINC000005601891
FC(F)(F)c1cc(=O)n(C)[nH]1 ZINC000005603377
c1cccc(c12)CCNC2=O ZINC000005603571
O=C1N[C@H](C)CCN1 ZINC000005607461
COC(=O)[C@@H]1CCCNC1 ZINC000005607467
C1CC1NC(=O)CN2CCCCC2 ZINC000005624777
NCc1c(C)n[nH]c1 ZINC000005625813
CCCNC(=O)c1ccn[nH]1 ZINC000005634004
CCN(CC)C(=O)c1cc[nH]n1 ZINC000005634061
Oc1noc(c12)nccc2 ZINC000005636149
CC(C)(O)[C@H](C)N ZINC000005641336
CO[C@@H](CC)CO ZINC000005651140
CO[C@H](CC)CO ZINC000005651468
CCn1c(CO)[n+](C)c(c12)cccc2 ZINC000005657594
NC(=S)C(F)(F)F ZINC000005663502
CC[C@H](C)C(=O)N1CCOCC1 ZINC000005664933
CNC(=O)[C@@H](C)CC ZINC000005665031
COC(=O)C[C@@H]1CCCCN1 ZINC000005669559
COC(=O)C[C@H]1CCCCN1 ZINC000005669563
NC(=O)CN1CCCC[C@H]1C ZINC000005672491
NC(=O)CN1CCCC[C@@H]1C ZINC000005675879
NC(=O)c1cc(CC)ncc1 ZINC000005688572
CN(C)c(nc1)ccc1N ZINC000005698869
CN(C1)CCCC1=O ZINC000005699298
CC(C)(C)[C@@](C)(O)CN ZINC000005714686
CC(=O)[C@@]1(O)[C@@H](C)CN(C)[C@@H](C)C1 ZINC000005730027
CC1(C)CC(=O)CC(=O)N1 ZINC000005734422
C[C@@H](N1)CCCC1=O ZINC000005735600
C1C[C@@H](C)CS1(=O)=O ZINC000005735726
CNCCSC ZINC000005741665
CC(=O)[C@@H](C)C(=O)OC ZINC000005751063
C[C@H](N1)CCCC1=O ZINC000005751872
C[C@@H]1[C@@H](O)COC1 ZINC000005752087
CC(C)[C@@H]1N(CCO1)CCO ZINC000005761226
CC(C)[C@H]1N(CCO1)CCO ZINC000005761451
CC1(C)CC(=O)N(C)C(=O)C1 ZINC000005762106
C[C@H](O)CNC1CCCC1 ZINC000005762940
OC[C@H](C)NC1CCCC1 ZINC000005762967
COCCn1ccc(=O)c(O)c1C ZINC000005764951
Cc1c(O)cc(C)oc1=O ZINC000005765084
Oc1c(=O)n(C)ccc1 ZINC000005783629
O=C(O)Cc1cccn1C ZINC000005783630
OCc1c(CO)coc1 ZINC000005783858
Cc1csc(=N)n1C ZINC000005815933
C1CC1CN2CCC[C@@H]2CO ZINC000005816960
CCc1c(C)nc(C)[nH]c1=O ZINC000005817782
CC1=NCCCN1C ZINC000005824479
OCCn1ccnc1C ZINC000005836878
NCC1(CN)CCC1 ZINC000005839707
O=C1[C@H](N)CCCC1 ZINC000005839970
NCC1(CN)CCCC1 ZINC000005839988
NC[C@H](O)CCC ZINC000005842254
NC[C@H]1[C@@H](N)CCCC1 ZINC000005842565
N[C@@H]1[C@H](N)CCCCC1 ZINC000005842613
NC[C@@H]1[C@@H](N)CCCC1 ZINC000005842663
N1CC[C@H](CCC)[C@H]1C(=O)O ZINC000005842934
NC[C@H]1[C@H](N)CCCC1 ZINC000005843214
NC[C@@H]1[C@H](N)CCCC1 ZINC000005843329
CCCn(n1)cnc1N ZINC000005844978
FCCN(CC1)CCC1O ZINC000005847412
N1CCC[C@H]1[C@H]2CCCNC2 ZINC000005848511
N1CCC[C@@H]1[C@H]2CCCNC2 ZINC000005848520
N[C@@H]1C[C@H](N)CCC1 ZINC000005848558
N1CCC[C@H]1[C@@H]2CCCNC2 ZINC000005849384
N1CCC[C@@H]1[C@@H]2CCCNC2 ZINC000005849392
NC(=O)CN(C)c1ccccc1 ZINC000005849777
CCN(C1=S)CCN1 ZINC000005851863
O1CCC[C@H]1C(=O)N2CCCC2 ZINC000005897575
O1CCC[C@@H]1C(=O)N2CCCC2 ZINC000005897583
C1CC1NC(=O)[C@H]2CCCO2 ZINC000005898260
C1CC1C(=O)NC[C@H]2CCCO2 ZINC000005898350
C1CC1NC(=O)[C@@H]2CCCO2 ZINC000005898495
C1CC1C(=O)NC[C@@H]2CCCO2 ZINC000005898562
COC(=O)NC(C)C ZINC000005909939
C[C@@H]1[C@@H](O)C[C@@H](C)NC1 ZINC000005912340
CNCCC(=O)N1CCCC1 ZINC000005914150
O=C(O)[C@H](O)[C@H](C)CC ZINC000005922661
CC[C@H](N)CCN ZINC000005922895
CC[C@H](O)CCO ZINC000005922900
O=C(O)[C@@H](CC)CO ZINC000005922974
CC[C@H](N)COC ZINC000005923017
CC[C@H](O)C[C@@H](C)O ZINC000005923041
CC[C@H](O)C[C@H](C)O ZINC000005923051
O=C(O)[C@H](C)[C@@H](O)CC ZINC000005923127
O=C(O)[C@@H](C)[C@@H](O)CC ZINC000005923167
O=C1C[C@H](CC)CCN1 ZINC000005923322
O=C(O)[C@H](O)[C@@H](C)CC ZINC000005925366
CC[C@@H](N)CCN ZINC000005925606
CC[C@@H](O)CCO ZINC000005925611
O=C(O)[C@H](CC)CO ZINC000005925699
CC[C@@H](O)C[C@H](C)O ZINC000005925769
O=C(O)[C@H](C)[C@H](O)CC ZINC000005925861
O=C(O)[C@@H](C)[C@H](O)CC ZINC000005925887
OCCOc(c1)ccc(N)c1C ZINC000005930743
NC(=O)CNc(cc1C)ccc1 ZINC000005931243
O=C1C[C@@H](CC)CCN1 ZINC000005932981
Oc1ncn(n1)-c2ccccc2 ZINC000005934649
O[C@H]1[C@@H](O)Cc(c12)cccc2 ZINC000005934839
CC[C@@H](CO1)NC1=O ZINC000005954461
n1c[nH]c(c12)CNCC2 ZINC000005954995
CCn1ccc(=O)c(O)c1C ZINC000005957020
CC(C)(O)[C@H]1CCCCN1 ZINC000005962407
C1C[C@H](C(=O)O)N=C1C ZINC000005964646
CN(C)[C@H]1[C@@H](O)CCC1 ZINC000005965139
CN(C)[C@H]1[C@H](O)CCC1 ZINC000005965141
CN(C)[C@@H]1[C@@H](O)CCC1 ZINC000005965197
CN(C)[C@@H]1[C@H](O)CCC1 ZINC000005965198
CN1C(=O)CCCC1=O ZINC000005965957
OCC1=CCN(C)CC1 ZINC000005966256
CNC(=O)c1ccc(O)cc1 ZINC000005996202
COC(=O)c1cc(CO)ccc1 ZINC000005997544
CO[C@H]1[C@@H](O)CCC1 ZINC000005998178
CO[C@H]1[C@H](O)CCC1 ZINC000005998183
CO[C@@H]1[C@@H](O)CCC1 ZINC000005998296
CO[C@@H]1[C@H](O)CCC1 ZINC000005998302
O=C(O)[C@@H]1[C@H](C)CCCN1 ZINC000006007645
CS(=O)(=O)c1ccccn1 ZINC000006019619
O=C(O)C[C@H](C)CO ZINC000006020365
O=C(O)CC[C@H](C)O ZINC000006020467
C[C@H](N)CCCO ZINC000006020575
OC[C@@H](C)CN(C)C ZINC000006020698
NC[C@H](C)CN(C)C ZINC000006020724
C[C@H](O)C[C@@H]1CCCCN1 ZINC000006020935
O=C(O)[C@@H](C)[C@@H](C)O ZINC000006021105
NCCNC(=O)c1ccc(C)cc1 ZINC000006029635
O=C(O)[C@@H](C)[C@H](C)O ZINC000006030197
O1C[C@H](C)CC1=O ZINC000006030659
CN1C[C@H](C)CCC1=O ZINC000006030747
N1CC[C@H](C)CCC1=O ZINC000006030748
O=C1[C@H](C)CCCO1 ZINC000006030878
C[C@@H](O1)CNC1=O ZINC000006031246
C[C@@H]1CO[C@@H](O1)C ZINC000006031279
C[C@@H]1CO[C@H](O1)C ZINC000006031296
NC[C@@]1(C)CCCO1 ZINC000006032068
O=C(O)C[C@@H](C)CO ZINC000006036098
O=C(O)CC[C@@H](C)O ZINC000006036206
OC[C@H](C)CN(C)C ZINC000006036517
NC[C@@H](C)CN(C)C ZINC000006036541
O=C(O)[C@H](C)[C@@H](C)O ZINC000006036909
O=C(O)[C@H](C)[C@H](C)O ZINC000006036974
CN1C[C@@H](C)CCC1=O ZINC000006037430
N1CC[C@@H](C)CCC1=O ZINC000006037431
O=C1[C@@H](C)CCCO1 ZINC000006037547
C[C@H]1CO[C@@H](O1)C ZINC000006037891
C[C@H]1CO[C@H](O1)C ZINC000006037906
CC(C)(C)NS(=O)(=O)CC ZINC000006048730
COCCn1c(=O)cc(O)cc1C ZINC000006059690
NC[C@]1(C)CCCO1 ZINC000006067294
C[n+]1ccccc1F ZINC000006068528
Cc1nc(Br)n[nH]1 ZINC000006068590
Cc1ccc(C)n1N ZINC000006071275
Cc1nc(Br)n(n1)C ZINC000006072134
Cc1nc(Cl)n(n1)C ZINC000006072135
Cc1nc(Br)nn1C ZINC000006072139
Cc1nc(Cl)nn1C ZINC000006072141
Cc1nn(C)c(=S)n1C ZINC000006072185
Cn1ncnc1Br ZINC000006072287
Cn1ncnc1Cl ZINC000006072288
OCc1ccn(C)c1 ZINC000006072411
Cn(n1)cnc1Br ZINC000006072435
Cn(n1)cnc1Cl ZINC000006072436
Cn1cnnc1Br ZINC000006072449
[nH]1cnc(c12)ncnc2F ZINC000006090911
NCCCc1cn[nH]c1 ZINC000006091384
Fc1cncc(n1)F ZINC000006091408
C1C(N)Cc(c12)cc3c(c2)OCO3 ZINC000006091496
c1ccnc(c1F)N2CCNCC2 ZINC000006092219
O=C(O)c1cc(CO)ccc1 ZINC000006092332
O=C1[C@@H](N)CCN1c2ccc(F)cc2 ZINC000006093015
O=C1[C@H](N)CCN1c2ccc(F)cc2 ZINC000006093020
Fc1ccc(F)nn1 ZINC000006093471
O=C(O)Cc1c(CO)cccc1 ZINC000006095280
O=C1C[C@@H](CN)CN1c2ccccc2 ZINC000006096778
O=C1C[C@@H](N)CN1c2ccccc2 ZINC000006096779
O=C1C[C@H](CN)CN1c2ccccc2 ZINC000006096782
O=C1C[C@H](N)CN1c2ccccc2 ZINC000006096784
OC[C@@H](N)c1ccccc1 ZINC000006116207
O=C1NC(=O)[C@@H](C2)[C@]12c3ccccc3 ZINC000006116357
OCC(=O)c1ccccc1 ZINC000006116374
O=C1NC(=O)[C@H](C2)[C@@]12c3ccccc3 ZINC000006116557
O=C1N[C@@H](O)c(c12)cccc2 ZINC000006117448
O=C1N[C@H](O)c(c12)cccc2 ZINC000006117502
n1cnn(c12)ccnc2 ZINC000006119087
Fc1c(F)nccn1 ZINC000006119106
Brc1nc[nH]n1 ZINC000006119231
CCn(c1)ncc1CNC ZINC000006125786
C[n+]1[nH]oc(=N)c1-c2ccccc2 ZINC000006184075
O=C(O)[C@H](C1)C12CC2 ZINC000006185550
CCc1c(C)n[nH]c1N ZINC000006197581
CS(=O)(=O)c1ccncc1 ZINC000006198393
O=C(O)[C@H](C)C[n+]([nH]1)ccc1C ZINC000006203422
O=C(O)[C@@H](C)C[n+]([nH]1)ccc1C ZINC000006203424
NCCNC(=O)c1cc(C)ccc1 ZINC000006216778
OCc1c(N)cc(F)cc1 ZINC000006220184
N=c1c[n+]([nH]o1)CCc2ccccc2 ZINC000006223036
NCCNC(=O)c1c(C)cccc1 ZINC000006238030
c1coc(c12)CCCNC2=O ZINC000006244388
C[C@H](N)Cc1c(C)nn(C)c1 ZINC000006254759
C1CN(C)CCC1(O)c2cccnc2 ZINC000006273989
COn(c1=O)c(C)nc(c12)cccc2 ZINC000006319396
C1CC1C(=O)n2cccn2 ZINC000006342999
CCO[C@@H]1CCCNC1 ZINC000006350765
CCO[C@H]1CCCNC1 ZINC000006350787
CN(C)C1CCC(N)CC1 ZINC000006371912
O=C(O)[C@@](C)(O)CCC ZINC000006381086
CCN(CC)C(=O)[C@H]1CCCCN1 ZINC000006381739
Cn1nnc(c12)cncc2 ZINC000006397226
n1cn(C)c(c12)nccc2 ZINC000006397251
COc1cccnn1 ZINC000006424941
C[C@H](N)C(=O)Nc1ccccc1 ZINC000006425593
C[C@@H](O)C1CCNCC1 ZINC000006442841
O=c1c[n+]([nH]o1)-c(c2CC)cccc2 ZINC000006451200
O=C(O)[C@@H]1C[C@H](C)CCN1 ZINC000006468260
O=C(O)[C@H]1C[C@H](C)CCN1 ZINC000006468261
O=C(O)[C@H]1C[C@@H](C)CCN1 ZINC000006469120
CNCc([nH]c1=O)nc(c12)cccc2 ZINC000006475789
C1NCC[C@@H]1c2cnccn2 ZINC000006476975
COC(=O)[C@H](F)C ZINC000006491528
c1nccc(c12)cc[nH]c2=O ZINC000006493866
c1cnn(c12)c(=O)cc[nH]2 ZINC000006500021
n1[nH]c(=O)n(c12)CCCCC2 ZINC000006504607
CNS(=O)(=O)c(c1F)cccc1 ZINC000006508881
C[C@H](N)C(=O)NCc1ccccc1 ZINC000006520815
FC(F)(F)c1nnn[nH]1 ZINC000006523903
[nH]1c(=O)[nH]c(C)c1CN2CCCCC2 ZINC000006529605
Nc1cnn(n1)-c2ccccc2 ZINC000006535778
c1cccc(c12)CC[C@@H](O)[C@@H]2N ZINC000006535955
c1cccc(c12)CC[C@@H](O)[C@H]2N ZINC000006535956
NCc1ccc(o1)CO ZINC000006536863
N1CCn(c12)c(=O)c3c(n2)cccc3 ZINC000006549259
NC[C@H](O)CN(C1)CCC[C@@H]1C ZINC000006556244
NCc1c(CN)cccc1 ZINC000006567878
CCN(CC)C(=O)n1cc[n+](C)c1 ZINC000006593998
COc1cc(N)ncc1 ZINC000006643273
COc1cc(O)cnc1 ZINC000006643313
OCc1c(C)[nH]cn1 ZINC000006645459
NC[C@H]1CCCOC1 ZINC000006657995
NC[C@@H]1CCCOC1 ZINC000006657996
OC[C@@H](C12)CN(CC1)CC2 ZINC000006658105
OC[C@H](C12)CN(CC1)CC2 ZINC000006658106
N1CCO[C@@H]([C@H]12)CCCC2 ZINC000006658108
N1CCO[C@H]([C@H]12)CCCC2 ZINC000006658109
N1CCO[C@@H]([C@@H]12)CCCC2 ZINC000006658110
N1CCO[C@H]([C@@H]12)CCCC2 ZINC000006658111
COC(=O)C[C@@H]1CCCO1 ZINC000006658149
COC(=O)C[C@H]1CCCO1 ZINC000006658150
CC(=O)[C@@H](C1=O)CCN1C=C ZINC000006658290
CC(=O)[C@H](C1=O)CCN1C=C ZINC000006658291
OC[C@@H](N)c1ccc(C)cc1 ZINC000006658340
OC[C@H](N)c1ccc(C)cc1 ZINC000006658341
CC(=O)C1CCNCC1 ZINC000006661048
O=C1CCCCO1 ZINC000006661193
O=C1CCOCC1 ZINC000006661370
COC(=O)c1cnco1 ZINC000006661648
O=C(O)[C@H]1[C@@H](O)CCC1 ZINC000006661659
OC[C@@H](N)c1cccnc1 ZINC000006662162
OC[C@H](N)c1cccnc1 ZINC000006662164
OC1CCN(CC1)Cc2ccc[nH]2 ZINC000006667649
CCc1cc(on1)CN ZINC000006667695
CNCCn(n1)c(C)cc1C ZINC000006667696
CNCCn1ccnc1C ZINC000006667697
CNCCn1ccnc1 ZINC000006667698
CC(=O)C1(N)CCCC1 ZINC000006667883
C1NCC[C@@H]1O[C@@H]2CCCCO2 ZINC000006674252
C1NCC[C@@H]1O[C@H]2CCCCO2 ZINC000006674255
NCCC(=O)N1CCCCC1 ZINC000006679790
C1CCCN1C(=O)CN2CCCC2 ZINC000006690998
N[C@H]1CCCNCC1 ZINC000006691886
N[C@@H]1CCCNCC1 ZINC000006691891
CC(=O)c1c(=O)c(O)cccc1 ZINC000006692856
C1CC1NC(=O)CN(CC2)CCC2C ZINC000006698967
OC[C@H](N)c1ccccc1 ZINC000006731691
OC[C@@H](N)Cc1ccccc1 ZINC000006731693
O1C[C@@H](C)NC1=O ZINC000006731712
O1C[C@H](C)NC1=O ZINC000006731714
OC[C@H](N)Cc1ccccc1 ZINC000006731959
Cc1ccc(NN)nc1 ZINC000006755403
C[C@@H]1[C@H](N)CCN(C)C1 ZINC000006780156
NC(=O)Cn1c(C)ccc1C ZINC000006784769
CNS(=O)(=O)C1CCCC1 ZINC000006792517
c1c[n+](C)cc(c12)CCC2 ZINC000006796004
C1CC1NC2CCNCC2 ZINC000006811567
O=C1CCCN1CC2CCNCC2 ZINC000006855082
C1CNCCC1CN2CCCCC2=O ZINC000006855156
O=C1CCCN1C[C@@H]2CCCCN2 ZINC000006855183
O=C1CCCN1C[C@H]2CCCCN2 ZINC000006855187
OCCC[C@H]1CCCNC1 ZINC000006855276
OCCC[C@@H]1CCCNC1 ZINC000006855296
C1CCc(c12)noc2N ZINC000006855320
CC(=O)NC[C@@H]1CCCNC1 ZINC000006856975
CC(=O)NC[C@H]1CCCNC1 ZINC000006856976
c1c[nH]c(c12)ncnc2 ZINC000006862802
CN(C)C(=O)c1c(N)cccc1 ZINC000006871404
NCC[C@H]1CCCO1 ZINC000006904665
NCC[C@@H]1CCCO1 ZINC000006904723
NC(=O)c1c(C)cccn1 ZINC000006925283
NC(=O)c1ccc(cc1)N(C)C ZINC000006962180
C[C@H](N)Cc1cccnc1 ZINC000007276831
C[C@@H](N)Cc1cccnc1 ZINC000007277178
COC(=O)c1ccc(CN)cc1 ZINC000007370593
CNC(=O)Cn(cn1)c(c12)cccc2 ZINC000007454071
C1OC(=O)[C@@H](C2)[C@]12c3ccccn3 ZINC000007498640
C1OC(=O)[C@H](C2)[C@@]12c3ccccn3 ZINC000007498643
C[C@@H](N)c(nn1)n(c12)cccc2 ZINC000007715368
COC(=O)c1c(C)oc(c1)CO ZINC000007978545
c1nccn1-c2ncccn2 ZINC000007991023
CNC(=O)OCC(F)(F)F ZINC000008037175
COC(=O)c1c[nH]cn1 ZINC000008101003
C[C@@H](S1)CN=C1NC ZINC000008241866
OCCc1ccncc1 ZINC000008294937
Cc1ccc(cn1)N ZINC000008294948
COC(=O)Cc1ccncc1 ZINC000008294949
C[C@H](S1)CN=C1NC ZINC000008298841
Cc1c(F)[n+](C)ccc1 ZINC000008320639
Cc1c(C)cccc1-[n+]([nH]o2)cc2=O ZINC000008320919
CCN(C(=O)C1)N=C1C ZINC000008339557
NCC[C@H]1CCCCN1C ZINC000008375751
NCC[C@@H]1CCCCN1C ZINC000008375760
COC(=O)c(c1)c(=O)[nH]c(c12)CCC2 ZINC000008378172
O=C(O)C1CCC(O)CC1 ZINC000008383223
NCc1ccc(cc1)Cn2cncn2 ZINC000008390428
NC(=O)OCC(F)(F)F ZINC000008390489
c1ccc(cc1N)N2CCNCC2 ZINC000008418343
[nH]1nnnc1-c2ccccc2 ZINC000008461926
Cc1c(F)c(=O)[nH]cn1 ZINC000008462040
Cc1ncc(Cl)c(=O)[nH]1 ZINC000008462065
Cc1ncc(F)c(=O)[nH]1 ZINC000008462068
Cc1ncc(c(=O)[nH]1)OC ZINC000008462128
O=C(O)CC[n+]1cc[nH]c1C ZINC000008535846
Cc1c(C)nn(C)c1N ZINC000008548567
OC[C@H]1[C@H](CO)[C@@H](C2)C=C[C@H]12 ZINC000008575894
O=c1cccc([nH]1)O ZINC000008576277
Cc1c(C)nc(N(C)C)[nH]c1=O ZINC000008576395
Cc1cc(C)[nH]c(n1)=O ZINC000008579638
Cc1c(=O)[nH]ccc1 ZINC000008580061
n1[nH]c(=O)ccc1Cc2ccccn2 ZINC000008581621
CN(C)c1ccncn1 ZINC000008581880
c1ccn(c12)cn[nH]c2=O ZINC000008584258
Cc1ccc(=O)[nH]n1 ZINC000008603112
C1CCCc(c12)n[nH]c(=O)c2 ZINC000008607144
Cc1cc(C)[nH]c(=O)c1 ZINC000008612599
c1cccc(c12)[nH]nnc2=O ZINC000008613136
n1cc(=O)[nH]c(c12)cccc2 ZINC000008614494
OCCc1cc(Br)no1 ZINC000008614800
Oc1ccc(Cl)nn1 ZINC000008616208
n1nc(N)n(c12)cccc2 ZINC000008616242
Cc(c1)ccn(c12)c(N)nn2 ZINC000008616270
CN1CCCCC1=O ZINC000008622459
COc1c(=O)[nH]ccc1 ZINC000008626369
Cc1c(NN)nccc1 ZINC000008626507
Oc1cc(O)ncc1 ZINC000008637458
Cc1cc(=O)[nH]c(n1)N2CCCC2 ZINC000008648768
Cc1nccc(c12)n(C)nn2 ZINC000008656659
NC(=N1)NC(C)=CC1(C)C ZINC000008659515
Cc1c(Cl)c(=O)[nH]cn1 ZINC000008672847
CCOc1cc[nH]c(n1)=O ZINC000008672851
c1ccc(OC)c(c12)[nH]ncc2=O ZINC000008684341
Fc1ccc(=O)[nH]c1 ZINC000008698071
O=c1cccc(F)[nH]1 ZINC000008698075
Cc1ccc(=O)[nH]c1 ZINC000008698077
Cc1cc(N)cnc1 ZINC000008698082
Fc1c(=O)[nH]ccc1 ZINC000008698105
Cc1c(OC)ncc(c1)N ZINC000008698124
COc([n+]([O-])c1)ccc1F ZINC000008698154
Nc1cc(F)cnc1 ZINC000008698158
Cc1c(N)c(OC)ncc1 ZINC000008698247
Cc1ccc(N)c(n1)OC ZINC000008698258
Cc1c(N)ccc(n1)OC ZINC000008698260
O=C1O[C@@H](F)CO1 ZINC000008698355
FC(F)C(=O)N(C)OC ZINC000008698377
CCc1cc(=O)[nH]c(n1)C ZINC000008698459
O=C(O)C1CCN(CC1)C2CC2 ZINC000008699141
O=C(O)[C@H]1NC[C@@H]([C@@H]12)CCC2 ZINC000008699297
c1cccc(c12)CC[C@H](N)[C@@H]2O ZINC000008699421
c1cccc(c12)CC[C@@H](N)[C@@H]2O ZINC000008699422
c1cccc(c12)CC[C@H](N)[C@H]2O ZINC000008699423
c1cccc(c12)CC[C@@H](N)[C@H]2O ZINC000008699424
NC[C@@H](O)c1c(F)cccc1 ZINC000008699497
NC[C@@H](O)c1c(OC)cccc1 ZINC000008699499
NC[C@@H](O)c1c(C)cccc1 ZINC000008699504
COC(=O)c1c(C)[nH]nc1 ZINC000008699843
Cc1c(C)nc(C)[nH]c1=O ZINC000008700019
Cc1c(C)nc[nH]c1=O ZINC000008700020
CC(C)(C)[C@@H](N1C)NCC1=O ZINC000008700370
CC(C)(C)[C@H](N1C)NCC1=O ZINC000008700371
CC(C)CNC(=O)[C@H]1CCCNC1 ZINC000008700966
OCCc1ccc(C)cn1 ZINC000008701027
OCCc1c(C)cccn1 ZINC000008701029
OCC[C@@H](N)c1ccncc1 ZINC000008701053
OCC[C@H](N)c1ccncc1 ZINC000008701054
CNC(=O)c1c(C)c(N)ccc1 ZINC000008703630
COCc1cc(=O)[nH]c(n1)C ZINC000008729724
n1[nH]ccc1-c2cnccn2 ZINC000008730175
Cc(c1)ccc(c12)n(C)c(=O)oc2=O ZINC000008731212
NCCc1c(C)nn(C)c1C ZINC000008733279
CNCCc1c(C)nn(C)c1C ZINC000008733280
O=C(O)c1cc(C)n(n1)CC ZINC000008733281
CNC(=O)c1cc(C)nn1CCC ZINC000008733287
[nH]1cnc(CCN2)c1C23CCNCC3 ZINC000008733331
CC(=O)Nc1cc[nH]n1 ZINC000008733367
OCCN1CCOc(c12)cccc2 ZINC000008733474
c1ccn(c12)ncnc2N ZINC000008764136
CC(C)N[C@H](CC1)CS1(=O)=O ZINC000008803677
CC(C)N[C@@H](CC1)CS1(=O)=O ZINC000008803678
O=C(O)c1c(=O)n(C)c(C)cc1 ZINC000008803703
O=c1[nH]ccn(c1c23)nc2CCCC3 ZINC000008804338
CCc(c(n1)O)c(=O)n(c12)cccc2 ZINC000008829171
Cc1c(Br)c(=O)[nH]cn1 ZINC000008830444
O=c1n(C)nc(O)c(c12)cccc2 ZINC000008931695
C1CC1N(CC2)CCC2=O ZINC000008939748
C1CC1N(CC2)CCC2N ZINC000008939943
NCCc1cc(C)n[nH]1 ZINC000009009205
NC(=O)[C@H](C)N1CCCCCC1 ZINC000009051324
NC(=O)[C@@H](C)N1CCCCCC1 ZINC000009051328
CCC12C(=O)C(C)(CNC1)CNC2 ZINC000009134076
NCc1ccc(nc1)-n2cccn2 ZINC000009220748
OCCc(n1)cn(c12)cccc2 ZINC000009238530
OCCOc(c1N)cccc1 ZINC000009239455
n1c(O)cc(=O)n(c12)cccc2 ZINC000009242961
COC(=O)c1n[nH]c(c12)CCC2 ZINC000009244108
OCCCn1cccn1 ZINC000009280638
OCCCn(n1)c(C)cc1C ZINC000009280639
CCNCc1c(C)n(C)nc1 ZINC000009303921
O=C(O)Cc1c(C)nn(C)c1C ZINC000009305330
CCNCc1c(C)nn(C)c1 ZINC000009306299
NCc1ccc(nc1)-n2ccnc2 ZINC000009318761
NC(=O)CNc1ccccc1 ZINC000009322539
OCc1cn(nn1)Cc2ccccc2 ZINC000009339942
NCc1cc(C)no1 ZINC000009355850
NCc1c(C)noc1C ZINC000009418443
NC(=O)Cc1ccc(F)cc1 ZINC000009425746
CC(C)(C)[n+](nn1)cn1CC ZINC000009434379
C1CNCCN1C(=O)c2cccn2C ZINC000009494322
N1CCS(=O)(=O)c(c12)cccc2 ZINC000009596230
NCc1ccc(nc1)OC ZINC000009596244
Cc1cc(=O)[nH]cc1 ZINC000009638365
C[C@H](O)C(=O)NC1CCCC1 ZINC000009645968
C[C@@H](O)C(=O)NC1CCCC1 ZINC000009645972
NCCCc1c(C)n[nH]c1C ZINC000009694729
CNC(=O)NC1CC1 ZINC000009875461
CNC(=O)NC1CCCC1 ZINC000009875465
Cc1n(C)c(C)c(c12)cn[nH]c2=O ZINC000010021440
OCCN(CC1)CCC1C ZINC000010152100
Cc1c(C)nc(N)nc1C ZINC000010154875
CNC(=O)COc1cc(F)ccc1 ZINC000010154879
CNC(=O)COc1c(F)cccc1 ZINC000010154884
NCCNc(nc1)ccc1C ZINC000010381467
CC[C@@H](C(=O)O)n1cccn1 ZINC000010473496
CC[C@H](C(=O)O)n1cccn1 ZINC000010473497
CC(=O)NCc1ccncc1 ZINC000011535644
Cc1nnnn1-c2ccccc2 ZINC000011538925
Cc1cc(NN)ncc1 ZINC000011567887
Cc1cccc(n1)NN ZINC000011567888
NCCc(n1)cn(c12)cccn2 ZINC000011569905
C[C@@H](N)Cc1ccccn1 ZINC000011570828
C[C@H](N)Cc1ccccn1 ZINC000011570829
C[C@@H](N)Cc1ccncc1 ZINC000011570830
C[C@H](N)Cc1ccncc1 ZINC000011570831
NCCCc1cccnc1 ZINC000011570838
NCCCc1ccncc1 ZINC000011570839
NCc1ncc(o1)C ZINC000011587002
NCCc1ncc(o1)C ZINC000011587023
NCCCc1ncc(o1)C ZINC000011587044
NC[C@@H]1CN(CCO1)c2ccccc2 ZINC000011632301
NC[C@H]1CN(CCO1)c2ccccc2 ZINC000011632302
OCC(=O)Nc(c1C)cccc1 ZINC000011638717
OCC(=O)Nc(cc1C)ccc1 ZINC000011638718
OCC(=O)Nc1ccc(F)cc1 ZINC000011638755
OCC(=O)N[C@H](C)c1ccccc1 ZINC000011638797
OCC(=O)N[C@@H](C)c1ccccc1 ZINC000011638798
OCC(=O)NC1CCCC1 ZINC000011638814
OCC(=O)NC1CCCCC1 ZINC000011638815
OCC(=O)N(CC1)CCC1C ZINC000011638823
C1CCN(C(=O)CO)c(c12)cccc2 ZINC000011638833
OCC(=O)N(CC1)Cc(c12)cccc2 ZINC000011638836
OCC(=O)N1CCCCCC1 ZINC000011638851
CC(C)(C)C(=O)NCCO ZINC000011639063
O=C(O)Cn1c(C)cc(=O)cc1C ZINC000011691703
COc(cc1)cc(c12)nc[nH]c2=O ZINC000011691806
C1CC1CN(CC2)CCC2N ZINC000011729457
COC(=O)c1nccn1C ZINC000011730745
NC[C@H](C)Cn1ccnc1 ZINC000011735101
NC[C@@H](C)Cn1ccnc1 ZINC000011735102
NC[C@H](C)Cn1ccnc1C ZINC000011735103
NC[C@@H](C)Cn1ccnc1C ZINC000011735104
CC(C)NC(=O)[C@@H]1CCCN1 ZINC000011754362
C1CC1NC(=O)[C@@H]2CCCN2 ZINC000011754363
CC(C)CNC(=O)[C@@H]1CCCN1 ZINC000011754366
N1CCC[C@H]1C(=O)N2CCCC2 ZINC000011754367
N1CCC[C@H]1C(=O)NC2CCCC2 ZINC000011754368
N1CCC[C@H]1C(=O)N2CCCCC2 ZINC000011754369
N1CCC[C@H]1C(=O)NCc2ccco2 ZINC000011754379
CC(C)(C)NC(=O)[C@@H]1CCCN1 ZINC000011754497
NCCC(=O)NC1CCCC1 ZINC000011755114
NCCC(=O)NC1CCCCC1 ZINC000011755115
NCCC(=O)N(CC1)CCC1C ZINC000011755116
NCCC(=O)N(C)c1ccccc1 ZINC000011755160
NCCC(=O)N(CC1)c(c12)cccc2 ZINC000011755161
NCCC(=O)NC(C)(C)C ZINC000011755232
NCC1(O)CCCC1 ZINC000011755497
C1C(=O)N(C)c(c12)ccc(c2)N ZINC000011755821
NC[C@](C)(O)CC ZINC000011755847
NC[C@@](C)(O)CC ZINC000011755848
CCC(O)(CC)CN ZINC000011755849
NCC1(O)CCC(C)CC1 ZINC000011755850
O=C(O)c1nn(C)c(c12)CCCC2 ZINC000011802124
O=C(O)c1nn(C)c(c12)CCC2 ZINC000011802314
NC[C@H](O)c1cc(C)ccc1 ZINC000011802858
NC[C@@H](O)c1cc(C)ccc1 ZINC000011802860
NC[C@@H](O)c1ccc(C)cc1 ZINC000011802863
NC[C@@H](O)c1cc(OC)ccc1 ZINC000011802870
CNC[C@@H](O)c1ccco1 ZINC000011802904
o1cccc1[C@H]2CNCCO2 ZINC000011802989
o1cccc1[C@@H]2CNCCO2 ZINC000011802991
o1cccc1[C@@H]2COCCN2 ZINC000011803290
o1cccc1[C@H]2COCCN2 ZINC000011803292
NC[C@@](C)(O)c1ccccc1 ZINC000011803498
NC[C@@](C)(O)c1ccc(F)cc1 ZINC000011803527
NC[C@](C)(O)c1ccc(F)cc1 ZINC000011803529
NC[C@](C)(O)c1ccc(cc1)OC ZINC000011803536
NC[C@@](C)(O)c1ccc(cc1)OC ZINC000011803537
NC[C@H](C)CN1CCCC1 ZINC000011804609
NC[C@@H](C)CN1CCCC1 ZINC000011804611
NC[C@H](C)Cn1cccn1 ZINC000011804686
NC[C@@H](C)Cn1cccn1 ZINC000011804687
C[C@@H](N)c1nccn1C ZINC000011848549
C[C@H](N)c1nccn1C ZINC000011848550
C1CC1[C@H](N)c2nccn2C ZINC000011848553
C1CC1[C@@H](N)c2nccn2C ZINC000011848554
C[C@@H](N)[C@@H](C)n1cccn1 ZINC000011848807
C[C@H](N)[C@@H](C)n1cccn1 ZINC000011848808
C[C@@H](N)[C@H](C)n1cccn1 ZINC000011848809
C[C@H](N)[C@H](C)n1cccn1 ZINC000011848810
CC(C)[C@@H](N)Cn1ccnc1 ZINC000011848863
c1nn(C)c(c1CN)-n2cccc2 ZINC000011850984
O=C(O)C(C)(C)N1CCCC1 ZINC000011864126
CCN(C1)CCC[C@H]1CNC ZINC000011888616
CCN(C1)CCC[C@@H]1CNC ZINC000011888619
CCN(CC1)CCC1CNC ZINC000011889120
CCCN(C1)CC[C@H]1CN ZINC000011891177
CCCN(C1)CC[C@@H]1CN ZINC000011891181
CC(C)N(C1)CC[C@H]1CN ZINC000011891184
CC(C)N(C1)CC[C@@H]1CN ZINC000011891188
NC[C@@H]1CCN(C1)C2CC2 ZINC000011891193
NC[C@H]1CCN(C1)C2CC2 ZINC000011891196
CC(C)CN(C1)CC[C@H]1CN ZINC000011891207
CC(C)CN(C1)CC[C@@H]1CN ZINC000011891212
CC(C)N(C1)CC[C@H]1CNC ZINC000011891824
CCCN(C1)CC[C@H]1CO ZINC000011892464
CCCN(C1)CC[C@@H]1CO ZINC000011892468
CC(C)N(C1)CC[C@H]1CO ZINC000011892471
CC(C)N(C1)CC[C@@H]1CO ZINC000011892475
OC[C@@H]1CCN(C1)C2CC2 ZINC000011892478
OC[C@H]1CCN(C1)C2CC2 ZINC000011892480
CC(C)CN(C1)CC[C@H]1CO ZINC000011892492
CC(C)CN(C1)CC[C@@H]1CO ZINC000011892494
O1CCC[C@H]1CN(C2)CC[C@H]2CO ZINC000011892519
O1CCC[C@H]1CN(C2)CC[C@@H]2CO ZINC000011892523
CC(C)N1C[C@@H](CO)CC1=O ZINC000011893155
CC(C)N1C[C@H](CO)CC1=O ZINC000011893160
CC(C)(C)N1C[C@@H](CO)CC1=O ZINC000011893404
CC(C)(C)N1C[C@H](CO)CC1=O ZINC000011893407
C1CCCc(c12)[nH]c(=O)c(c2)N ZINC000011919512
c1cnc(Cl)c(c12)nc[nH]c2=O ZINC000011919532
O=c1oc(C)nc(c12)nccc2 ZINC000011919574
c1cc(=O)[nH]c(c12)CCC[C@H]2O ZINC000011919775
c1cc(=O)[nH]c(c12)CCC[C@@H]2O ZINC000011919776
O=C1C[C@H](N)CN1Cc2ccccc2 ZINC000011920011
O=C1C[C@@H](N)CN1Cc2ccccc2 ZINC000011920012
O=C1C[C@H](N)CN1c2ccc(F)cc2 ZINC000011920013
O=C1C[C@@H](N)CN1c2ccc(F)cc2 ZINC000011920014
NC(=O)[C@H](C1)Nc(c12)cccc2 ZINC000011920041
NC(=O)[C@@H](C1)Nc(c12)cccc2 ZINC000011920042
CNC(=O)[C@H](C1)Nc(c12)cccc2 ZINC000011920043
CNC(=O)[C@@H](C1)Nc(c12)cccc2 ZINC000011920044
N1CCn(c12)ccn2 ZINC000011920166
n1ccn(c12)CCCN2 ZINC000011920167
CCn1ccnc1N2CCNCC2 ZINC000011920169
NCCn(cn1)c(c12)cccc2 ZINC000011920175
COCCn(n1)ccc1N ZINC000011920286
Nc1cnn(c1)CCN2CCCCC2 ZINC000011920290
COCCn(c1)ncc1N ZINC000011920295
CCNCc1cnn(C)c1 ZINC000011920296
C[C@@H](N)c1cnn(C)c1 ZINC000011920336
O=C(O)c1cc(n(n1)C)C2CC2 ZINC000011920538
CNCc1c(N)cccc1 ZINC000011920619
CNCc1ccc[nH]1 ZINC000011920631
Cc1cc(Cl)c(N)c(=O)n1C ZINC000011920658
CC1(C)COCCN1 ZINC000011950119
CC1(C)CO[C@H](C)CN1 ZINC000011950126
CC1(C)CO[C@@H](C)CN1 ZINC000011950131
CC[C@@]1(C)COCCN1 ZINC000011950173
CC[C@]1(C)COCCN1 ZINC000011950178
C1CCCC12COCCN2 ZINC000011950284
C1COCCN1CC2CCNCC2 ZINC000011953324
NCC(=O)NC1CCCC1 ZINC000011956602
NCC(=O)N(CC1)CCC1C ZINC000011956609
NCC(=O)NCc1ccccc1 ZINC000011956647
NCC(=O)N(C)Cc1ccccc1 ZINC000011956667
NCC(=O)NCc1ccc(Cl)cc1 ZINC000011956688
NCC(=O)N(CC1)Cc(c12)cccc2 ZINC000011956734
NCC(=O)N(C)c1ccccc1 ZINC000011956816
NCC(=O)N(CC1)c(c12)cccc2 ZINC000011956821
C1CCN(C(=O)CN)c(c12)cccc2 ZINC000011956828
NCC(=O)N(CC)c1ccccc1 ZINC000011956838
NCC(=O)Nc1c(F)cccc1 ZINC000011956859
NCC(=O)Nc1c(F)cc(F)cc1 ZINC000011957015
NCC(=O)Nc1cc(F)ccc1 ZINC000011957160
C[C@H](N)C(=O)NCC(C)C ZINC000011957325
C[C@H](N)C(=O)NC1CCCC1 ZINC000011957334
C[C@H](N)C(=O)NC1CCCCC1 ZINC000011957342
C[C@H](N)C(=O)N(CC1)CCC1C ZINC000011957344
C[C@H](N)C(=O)N(C)Cc1ccccc1 ZINC000011957416
C[C@H](N)C(=O)N(CC1)c(c12)cccc2 ZINC000011957590
C[C@H](N)C(=O)N(CC)CC ZINC000011957964
C[C@H](N)C(=O)NC(C)(C)C ZINC000011957980
CC(C)NC(=O)[C@@H](N)C(C)C ZINC000011958249
CC(C)[C@H](N)C(=O)NC1CC1 ZINC000011958254
CC(C)[C@H](N)C(=O)N1CCCCC1 ZINC000011958279
CC(C)C[C@H](N)C(=O)N1CCCC1 ZINC000011960880
NCCc1c(O)cc(cc1)OC ZINC000011961083
NCc(c1)c(=O)[nH]c(c12)cccc2 ZINC000011980025
NC[C@H](C1)C(=O)Nc(c12)cccc2 ZINC000011982164
NC[C@@H](C1)C(=O)Nc(c12)cccc2 ZINC000011982170
CC1(C)CO[C@@H](C)C(=O)N1 ZINC000011999655
CC1(C)CO[C@H](C)C(=O)N1 ZINC000011999657
OCCN(C)C(=O)c1c(F)cccc1 ZINC000012020173
OCCN(C)C(=O)c1ccc(F)cc1 ZINC000012020738
CC(C)CN(CC1)CCn(c12)cnn2 ZINC000012126487
O=C(O)[C@H](C)OC(C)C ZINC000012137162
O=C(O)[C@@H](C)OC(C)C ZINC000012137163
CO[C@@H](CC)CN ZINC000012137834
CO[C@H](CC)CN ZINC000012137835
COC[C@@H]1CCCNC1 ZINC000012137845
COC[C@H]1CCCNC1 ZINC000012137846
COC(=O)[C@@H](O)C(C)C ZINC000012153429
COC(=O)[C@H](O)C(C)C ZINC000012153430
COC(=O)CC(C)(C)O ZINC000012153755
CNC(=O)c1n[nH]c(c12)cccc2 ZINC000012235230
O=C(O)COC(C)C ZINC000012243751
Oc1c(O)nccc1 ZINC000012243851
NCc1cn(nn1)-c2ccccc2 ZINC000012336348
OCc1c[nH]c(n1)C ZINC000012336500
OCc1ncc(Br)n1C ZINC000012336683
OCc1cc(N)c(F)cc1 ZINC000012336788
OCc1ccc(C)nc1 ZINC000012336835
c1ccccc1-c2cn[nH]c(n2)=O ZINC000012341281
O=C1NC(=O)[C@@H]([C@H]12)[C@@H]3C=C[C@H]2C3 ZINC000012341575
C[C@H](O1)CN(CCO)C[C@H]1C ZINC000012341582
C[C@@H]1C[C@H](C)CN(C1)S(=O)(=O)C ZINC000012341802
C1CC1C(=O)N(C2)CCC[C@@H]2CN ZINC000012343445
C1CC1C(=O)N(C2)CCC[C@H]2CN ZINC000012343446
C1CNCCC1N(C2)CCC[C@@H]2O ZINC000012343449
C1CC1C(=O)N(CC2)CCC2CN ZINC000012343461
O=C1C[C@@H](CN)CN1C2CCCC2 ZINC000012343482
O=C1C[C@H](CN)CN1C2CCCC2 ZINC000012343483
NC(=O)CCC1CCNCC1 ZINC000012343602
n1ccn(c12)cccn2 ZINC000012350100
[O-][N+](=O)/C=C1\CCCN1 ZINC000012351227
OC[C@H](C1)ON([C@@H]12)CCCC2 ZINC000012351283
C[C@@H](N)Cc1cnccn1 ZINC000012351289
C[C@H](N)Cc1cnccn1 ZINC000012351298
C[C@@H](N)Cn(c1)ncc1C ZINC000012351417
O=C(O)CCc1ccn(n1)C ZINC000012351589
O=C(O)CCc1ccnn1C ZINC000012351596
NCCC1CCN(C)CC1 ZINC000012354187
Cc1c(Cl)c(N)[nH]n1 ZINC000012356776
Oc1cnc(Br)cn1 ZINC000012356940
n1ccn(c12)ccnc2 ZINC000012356946
CC(C)Cc1c(=O)[nH]ccn1 ZINC000012357062
OCCNC1CCCC1 ZINC000012357200
Cn(c1)ncc1-c2ccn[nH]2 ZINC000012357640
C[C@@H](O)Cn1cccn1 ZINC000012357651
NCCn1ncc(Cl)c1C ZINC000012357721
OCCCn1nccc1C ZINC000012357727
OCCCn(n1)ccc1C ZINC000012357728
OCCCn(c1)ncc1C ZINC000012357729
OCCCn(c1)ncc1Cl ZINC000012357730
OCCn(n1)cc(Cl)c1C ZINC000012357741
FC(F)(F)c1ccn(n1)CCO ZINC000012357744
OCCn(c1)ncc1Br ZINC000012357746
NC[C@H](C)Cn(n1)ccc1C ZINC000012357754
NC[C@@H](C)Cn(n1)ccc1C ZINC000012357755
NC[C@H](C)Cn1nccc1C ZINC000012357756
NC[C@@H](C)Cn1nccc1C ZINC000012357757
O[C@@H]1[C@H](O)CCCC1 ZINC000012358869
C[C@H](O)CC[C@@H](C)O ZINC000012359064
NC(=O)Cc1cccnc1 ZINC000012359076
c1nccc(c12)[nH]c(=O)cc2 ZINC000012359597
CCc1cc(N)n[nH]1 ZINC000012359712
Cc1nc(on1)[C@@H]2CCNC2 ZINC000012359741
Cc1nc(on1)[C@H]2CCNC2 ZINC000012359742
CC(=O)N(C1)CC[C@H]1NCC(C)C ZINC000012359774
CC(=O)N(C1)CC[C@@H]1NCC(C)C ZINC000012359775
Cc1nc(on1)C2CCNCC2 ZINC000012359823
CC(C)C(=O)N(CC1)CCC1NC ZINC000012359825
CCC(=O)N(CC1)CCC1NC ZINC000012359827
CC(C)C(=O)N(CC1)CCC1N ZINC000012359828
CC(C)CC(=O)N(CC1)CCC1N ZINC000012359829
CCCc1cc(N)n[nH]1 ZINC000012359877
CC(=O)N(CC1)CCC1NCCC ZINC000012359878
CC(=O)N(CC1)CCC1NC(C)C ZINC000012359879
CC(=O)N(CC1)CCC1NC ZINC000012359886
CC(=O)N(C1)CC[C@H]1NCC ZINC000012359906
CC(=O)N(C1)CC[C@@H]1NCC ZINC000012359907
C[C@H](O)C[C@@H](C)O ZINC000012359922
C1C(=O)C[C@@H](N2C)CC[C@H]12 ZINC000012359923
NCc1ccc(CN)cc1 ZINC000012359926
CCOC(=O)c1ncc[nH]1 ZINC000012360040
O=C1NC(=O)[C@H]([C@@H]12)CC=CC2 ZINC000012362995
O=C(O)[C@@H]1CCCOC1 ZINC000012363034
N1C(=S)N[C@@H]([C@@H]12)CCCC2 ZINC000012363293
NC1CCC(N)CC1 ZINC000012363435
CNCc1cc(C)on1 ZINC000012370157
CNCc1cc(C)nn1C ZINC000012370159
NCc1c(C)oc(n1)C ZINC000012370183
OCc1cc(C)no1 ZINC000012370187
CNCc1cc(C)no1 ZINC000012370188
OCc1c(F)cccn1 ZINC000012370202
CNCc1c(F)cccn1 ZINC000012370204
c1cc(CN)cn(c12)ccn2 ZINC000012370205
OCc1cc(ccc1)-n2cncn2 ZINC000012370242
NCc1cc(ccc1)-n2cncn2 ZINC000012370243
n1cncn1-c(cc2N)ccc2 ZINC000012370244
CNCc1cc(ccc1)-n2cncn2 ZINC000012370245
O=C(O)[C@@H]1CCCCO1 ZINC000012370258
O=C(O)[C@H]1CCCCO1 ZINC000012370259
n1cncn1Cc2cc(CO)ccc2 ZINC000012370299
n1cncn1Cc2c(CO)cccc2 ZINC000012370349
n1cncn1Cc2c(N)cccc2 ZINC000012370351
OCc1c(Br)cn(n1)C ZINC000012370764
CNC[C@H]1CCCN(C)C1 ZINC000012370781
OCCC1CCOCC1 ZINC000012370815
OCc1cc(N)c(cc1)NC ZINC000012370902
C1[C@H](N)C(=O)Nc(c12)cccc2 ZINC000012377413
C1[C@@H](N)C(=O)Nc(c12)cccc2 ZINC000012377414
CC(=O)N(CC1)CCC1CN ZINC000012379395
CC(=O)N(C1)CCC[C@@H]1CN ZINC000012379398
CC(=O)N(C1)CCC[C@H]1CN ZINC000012379399
CC(C)C(=O)N(CC1)CCC1CN ZINC000012381843
CC(C)[C@H](C1=O)NCCN1C ZINC000012382052
CC(C)[C@@H](C1=O)NCCN1C ZINC000012382053
CC(C)N1C[C@H](CN)CC1=O ZINC000012382456
CC(C)N1C[C@@H](CN)CC1=O ZINC000012382457
O=C(O)[C@H]1CCN(C1)C(C)C ZINC000012382463
CC(C)n1cncc1CO ZINC000012383160
CN(C)[C@@H](C)C1CCNCC1 ZINC000012383340
CN(C)[C@H](C)C1CCNCC1 ZINC000012383341
C[C@H](N)CCN1CCOCC1 ZINC000012383410
C[C@@H](N)CCN1CCOCC1 ZINC000012383411
C[C@H](O)CNC(=O)c1cc(F)ccc1 ZINC000012383513
C[C@@H](O)CNC(=O)c1cc(F)ccc1 ZINC000012383514
OC[C@@]1(C)CCCN(C)C1 ZINC000012384492
OC[C@]1(C)CCCN(C)C1 ZINC000012384493
O=C(O)C1(C)CCN(C)CC1 ZINC000012384494
CNCC1(C)COC1 ZINC000012384497
C[C@@H](N)c1ccnn1C ZINC000012394146
n1c(O)cc(C)n(c12)ncc2 ZINC000012394387
Cn1nccc1-c2cc[nH]n2 ZINC000012394551
CNCc1ccn[nH]1 ZINC000012394703
OCn(c1)ncc1Br ZINC000012394771
NC(=S)C1CC1 ZINC000012394934
COC(=O)c1cc(C)nn1C ZINC000012394938
COC(=O)Cn1cccn1 ZINC000012395003
O=C(O)c1ccn(n1)CC(F)F ZINC000012395168
O=C(O)c1cnn(c1)CC(F)F ZINC000012395172
FC(F)Cn(n1)ccc1N ZINC000012395178
FC(F)Cn(n1)cnc1N ZINC000012395192
n1cncn1-c2c(F)cc(N)cc2 ZINC000012395399
n1cccn1-c(c2N)nccc2 ZINC000012395444
COC(=O)c1c(C)nn(C)c1 ZINC000012395642
COC(=O)c1c(C)nn(c1)CC ZINC000012395970
COC(=O)c1c(C)n(C)nc1 ZINC000012395972
O=C(O)[C@H](C)n1cccn1 ZINC000012396105
O=C(O)[C@@H](C)n1cccn1 ZINC000012396107
Cc1nn(C)c(c12)ncc(c2)N ZINC000012396137
OCc1cc(C2CC2)nn1C ZINC000012396297
FC(F)Cn1nccc1N ZINC000012396453
CCOC(=O)c1ccnn1C ZINC000012396465
c1cnn(c12)CCCN2 ZINC000012396623
COC(=O)c1ccn(n1)CC ZINC000012396632
CCn1nccc1CO ZINC000012396636
C1CC1Cn(n2)ccc2N ZINC000012396667
Cc(c1)nn(c12)cc(cn2)N ZINC000012396856
C1CC1NCc2c(C)n(C)nc2 ZINC000012396907
C1CC1NCc2c(C)nn(C)c2 ZINC000012396909
c1cnn(c12)cc(cn2)N ZINC000012396940
CNC(=O)c1cc(C)nn1C ZINC000012397094
Cn1nccc1[C@@H]2CCCN2 ZINC000012397586
Cn1nccc1[C@H]2CCCN2 ZINC000012397588
CN[C@@H](C)Cc1cnccn1 ZINC000012397655
CN[C@H](C)Cc1cnccn1 ZINC000012397657
C[C@@H](O)Cc1cnccn1 ZINC000012397659
C[C@H](O)Cc1cnccn1 ZINC000012397661
n1cncn1-c(c2N)cccc2 ZINC000012397685
FC(F)Cn(c1)ncc1N ZINC000012397692
CC(C)Cn(c1)ncc1CN ZINC000012397707
FC(F)n(n1)ccc1N ZINC000012397775
Cc1cc(=O)[nH]c(c12)nn(C)c2 ZINC000012397783
Cc1n(C)nc(c12)[nH]c(=O)cc2C ZINC000012397789
CCn(n1)ccc1CO ZINC000012398019
Cn1nc(N)cc1C2CC2 ZINC000012398032
O=C(O)Cc1ccn(n1)CC ZINC000012398040
NC[C@H](C)n1cccn1 ZINC000012398147
NC[C@@H](C)n1cccn1 ZINC000012398149
NC[C@H](C)n(c1)ncc1C ZINC000012398155
NC[C@@H](C)n(c1)ncc1C ZINC000012398157
CC[C@@H](CN)n1cccn1 ZINC000012398175
CC[C@H](CN)n1cccn1 ZINC000012398177
C[C@@H](N)c1cnn(c1)CC ZINC000012398219
C[C@H](N)c1cnn(c1)CC ZINC000012398221
Cn(c1)ncc1[C@@H]2CCCN2 ZINC000012398243
Cn(c1)ncc1[C@H]2CCCN2 ZINC000012398245
N1CCC[C@@H]1Cn2cccn2 ZINC000012398320
N1CCC[C@H]1Cn2cccn2 ZINC000012398322
n1cccn1-c(nc2)ccc2N ZINC000012398472
CC(=O)Cn(c1)ncc1C ZINC000012398514
NC1CCN(CC1)Cc2ccnn2C ZINC000012398817
Nc1cnn(c1)C[C@@H]2CCOC2 ZINC000012398983
Nc1cnn(c1)C[C@H]2CCOC2 ZINC000012398984
CCc1ccnn1C ZINC000012399006
N1CCC[C@@H]1Cn2cncn2 ZINC000012399023
N1CCC[C@H]1Cn2cncn2 ZINC000012399024
C[C@@H](O)Cn1ccnc1 ZINC000012401841
C1OC[C@@H](N2C)CC(=O)C[C@H]12 ZINC000012403025
c1c[n+]([O-])ccc1-c2cc[n+]([O-])cc2 ZINC000012403088
OC[C@H](N)c1ccc(cc1)OC ZINC000012404595
OC[C@@H](N)c1ccc(cc1)OC ZINC000012404596
OC[C@](C)(N)CC ZINC000012404635
OC[C@@](C)(N)CC ZINC000012404636
OC[C@H](N)c1c(F)cccc1 ZINC000012404643
OC[C@@H](N)c1c(F)cccc1 ZINC000012404644
OC[C@H](N)c1c(OC)cccc1 ZINC000012404645
OC[C@@H](N)c1c(OC)cccc1 ZINC000012404646
CCN(C1)CC[C@H]1CN ZINC000012404776
OC[C@@](C)(N)c1ccc(F)cc1 ZINC000012404946
OC[C@](C)(N)c1ccc(F)cc1 ZINC000012404947
Cc1cc(O)cc(n1)O ZINC000012406183
O=C1N(C)C(=O)[C@@H]([C@@H]12)[C@@H]3C=C[C@H]2CC3 ZINC000012410136
OC[C@H](C1(Cl)Cl)[C@H]1CO ZINC000012410477
CCOC(=O)c1cccc(=O)[nH]1 ZINC000012411173
C[C@@H](N)c1nncn1CC ZINC000012413869
C[C@H](N)c1nncn1CC ZINC000012413871
CNCc1cnccn1 ZINC000012416968
Cc1csc(n1)N2CCNCC2 ZINC000012463238
NCC(=O)c1ccc(cc1)N(C)C ZINC000012471335
COC(=O)c1ccc(=O)[nH]c1 ZINC000012471637
COC(=O)c1c(C)ocn1 ZINC000012471783
C1[C@H](O)[C@H](O)Cc(c12)cccc2 ZINC000012479944
O=C(O)[C@H]1CCCN1CCC ZINC000012480171
O=C(O)[C@@H]1CCCN1CCC ZINC000012480177
n1ncn(C)c1[C@@H]2CCCNC2 ZINC000012480218
n1ncn(C)c1[C@H]2CCCNC2 ZINC000012480223
NCc1cc(ncc1)-n2cccn2 ZINC000012480299
CN(C)C[C@@H]1CCCNC1 ZINC000012481200
CN(C)C[C@H]1CCCNC1 ZINC000012481213
NCc1cc(ccc1)Cn2cncn2 ZINC000012481228
C[C@@H](N)c1cc[nH]n1 ZINC000012481564
C[C@H](N)c1cc[nH]n1 ZINC000012481570
O=C(O)Cc1cncn1C ZINC000012496497
n1ccn(c1c23)cnc2nc[nH]3 ZINC000012501389
N=c1n(C)ccs1 ZINC000012504702
CCn(c1=O)c(=O)[nH]c(c12)cccc2 ZINC000012504790
Nc1n(C)nc(c12)CCC2 ZINC000012504958
CNCc(nn1)n(c12)CCCCC2 ZINC000012505095
n1ncn(c12)cnc(Cl)c2 ZINC000012505138
C1CCc(c12)[nH]c(=O)cc2 ZINC000012505326
NCCCN(C[C@H]1C)C[C@H](O1)C ZINC000012505386
NCCCN(C[C@H]1C)C[C@@H](O1)C ZINC000012505388
NCCCN(C[C@@H]1C)C[C@@H](O1)C ZINC000012505389
CN(C)C(=O)c1ccc(CN)cc1 ZINC000012505435
Cc(c1)nn(c12)CCC(=O)N2 ZINC000012505484
C[C@@H](N)c(nn1)n(c12)CCC2 ZINC000012505500
C[C@H](N)c(nn1)n(c12)CCC2 ZINC000012505501
COC(OC)c1cc[nH]n1 ZINC000012505530
NCc1cc(OC)ncc1 ZINC000012505591
CCN(CC1)CCC1NC ZINC000012505647
O=C1NCc(c12)cccc2N ZINC000012505652
NCc1ccnc(n1)C ZINC000012505687
CCCNC(=O)C1CCNCC1 ZINC000012505825
NC1CCN(CC1)C(=O)c2ccoc2 ZINC000012505840
OCCc(c1C(F)(F)F)c[nH]n1 ZINC000012505876
OC[C@H]([C@H]12)N[C@@H](C1)CC2 ZINC000012506025
FC1(F)CNCC(O1)(F)F ZINC000012506711
NCc(c1)ccc(c12)NC(=O)C2 ZINC000012506755
O=C(O)C12CCC(CC1)CN2 ZINC000012506766
NC(=O)CN([C@H](C)C1)c(c12)cccc2 ZINC000012536770
NC(=O)CN([C@@H](C)C1)c(c12)cccc2 ZINC000012536771
CNC(=O)c1cc(N)c(C)cc1 ZINC000012536995
C1CCN(CC(=O)N)c(c12)cccc2 ZINC000012538389
CC(=O)Nc([nH]n1)cc1C ZINC000012539065
C[n+]1c(C)cn(c12)nc(s2)C ZINC000012558740
O=C(O)[C@H]1C=CCO1 ZINC000012649722
O=C(O)[C@@H]1C=CCO1 ZINC000012649728
CC[C@@H](C1=O)NCCC1 ZINC000012650038
CC[C@H](C1=O)NCCC1 ZINC000012650041
O=C1[C@H](C)CNCC1 ZINC000012650056
O=C1[C@@H](C)CNCC1 ZINC000012650060
OC[C@H](C)CN1CCCC1 ZINC000012650191
OC[C@@H](C)CN1CCCC1 ZINC000012650194
O=C(O)[C@@H]1CCC=CN1 ZINC000012650414
c1cc(N)cc(c12)NCCNC2 ZINC000012650552
c1c(O)ccc(c12)NCCNC2 ZINC000012650555
c1c(N)ccc(c12)NCCNC2 ZINC000012650560
c1cccc(c12)NCC(=O)NC2 ZINC000012650570
O=C1CC(=O)N([C@@H]12)CCCC2 ZINC000012650854
[O-][N+](=O)/C=C1/CCCN1C ZINC000012689726
C1C=CCP1(=O)N ZINC000012760069
CC[C@@H]1CNCCO1 ZINC000012769423
CC[C@H]1CNCCO1 ZINC000012769426
C1CCN1C(=O)[C@@H]2CCCO2 ZINC000012847994
C1CCN1C(=O)[C@H]2CCCO2 ZINC000012848000
FC(F)(F)CNC(=O)[C@@H]1CCCN1 ZINC000012879677
FC(F)(F)CNC(=O)[C@H]1CCCN1 ZINC000012879683
OCc(n1)cc(=O)n(c12)cc(C)cc2 ZINC000012879775
COCCn(c1)c(=O)ccc1N ZINC000012896299
CC(C)NC(=O)Cn1ccccc1=O ZINC000012938497
OC[C@@H]1[C@H](N)CC=CC1 ZINC000012953414
OC[C@H]([C@H]12)[C@@H](N)[C@@H](C1)CC2 ZINC000012953470
NCC(C)(C)OC ZINC000012953557
OCC[C@H](N)C1CC1 ZINC000012953590
N[C@H]1C[C@H](O)CCC1 ZINC000012953610
N[C@@H]1C[C@H](O)CCC1 ZINC000012953615
N[C@H]1C[C@@H](O)CCC1 ZINC000012953619
NC[C@H](C)Oc1cccnc1 ZINC000012953634
NC[C@H](C)OCC ZINC000012953661
NC[C@@H](C)OCC ZINC000012953665
NC[C@@H]1CCCN(C)C1 ZINC000012953678
NC[C@H]1CCCN(C)C1 ZINC000012953681
O=C(O)C[C@](C)(O)CC ZINC000012953982
O=C(O)[C@H](F)C(F)(F)F ZINC000012954030
CCN(C1)CC[C@H]1CNC ZINC000012955250
CCOC[C@@H]1CCCN1 ZINC000012955265
CCOC[C@H]1CCCN1 ZINC000012955270
C1CNCCN1C(=O)C2CCCCC2 ZINC000012955304
Cc1nnc(C)n1C2CCNCC2 ZINC000012955413
c1c[nH]c(c12)[nH]ccc2=O ZINC000012956316
C1CNCc(c12)cccc2N ZINC000012958084
CCOC(=O)c1ccc(=O)[nH]c1 ZINC000012958611
NC(=O)COc1cc(F)ccc1 ZINC000012971352
NC(=O)c1ccc(cc1)COC ZINC000012973372
NC(=O)c1c(F)cc(cc1)OC ZINC000012973385
n1ncn(C)c1C2CCNCC2 ZINC000012997581
CNC(=O)c1cc(CN)ccc1 ZINC000013013716
C1CCN1C(=O)c2ccncc2 ZINC000013017852
CN1CC[n+]2cnc(c3c12)cccc3 ZINC000013115691
C[n+]1c(SC)cn(c12)CCC2 ZINC000013116040
COCc([nH]1)cc(=O)n(c12)nc(C)c2 ZINC000013118154
OCCC(=O)c1ccc(O)cc1 ZINC000013118172
Cc1n[nH]c(c12)cn[nH]2 ZINC000013119669
Cc1cc(O)cc(=O)n1C ZINC000013119981
C[C@@H]1[C@H](O)C[C@@H](C)NC1 ZINC000013138386
NC[C@H](O)CN(C1)CCC[C@H]1C ZINC000013151262
OCCc1cccc(n1)C ZINC000013208860
Oc1cc(O)cnc1 ZINC000013208871
CS(=O)(=O)c1cccnc1 ZINC000013216984
CCOC(=O)c1c[nH]cn1 ZINC000013281753
OCc1cnc(C)n1C ZINC000013281802
C1C(=O)Nc(c12)cccn2 ZINC000013283774
CCOC(=O)n1ccnc1 ZINC000013284754
CC(=O)c1cc(C)[nH]c(=O)c1 ZINC000013306851
CCNC(=O)NC1CCC1 ZINC000013331736
O=CNCC(=O)c1ccccc1 ZINC000013346367
COc(c1N)cc(O)cc1 ZINC000013346714
NC(=O)c1ccc(cc1)NC ZINC000013346787
CN[C@H](C(=O)O)CC ZINC000013346975
CN[C@@H](C(=O)O)CC ZINC000013346979
CN(C)[C@H](C(=O)O)CC ZINC000013346991
CN(C)[C@@H](C(=O)O)CC ZINC000013346995
O=C(O)C[C@H](C)NC ZINC000013347072
O=C(O)C[C@@H](C)NC ZINC000013347076
O=C(O)C[C@H](C)N(C)C ZINC000013347096
O=C(O)C[C@@H](C)N(C)C ZINC000013347100
CC(=O)Nc1ncc[nH]1 ZINC000013354633
CC(=O)Nc1c[nH]cn1 ZINC000013354640
CC(C)(O)CN(C)C ZINC000013355686
CCC(=O)[C@@H](C)N ZINC000013356386
CCC(=O)[C@H](C)N ZINC000013356390
C[C@H]1[C@H](N(C)C)CC[C@@H](O1)O ZINC000013357631
C[C@H]1[C@@H](N(C)C)CC[C@@H](O1)O ZINC000013357637
NC(=O)c1cc(Br)c[nH]1 ZINC000013379815
NC(=O)c1ccc(Br)[nH]1 ZINC000013379819
c1ccccc1-n2nc(O)ccc2=O ZINC000013396335
OC[C@@H]1[C@@H](CO)[C@@H](C2)C=C[C@H]12 ZINC000013410243
c1occc1C(=O)N2CCN(C)CC2 ZINC000013466576
o1nccc1C(=O)N2CCCC2 ZINC000013466582
CNC(=O)c1cc(C)n(n1)C ZINC000013466585
CN(C)C(=O)C1CCOCC1 ZINC000013466593
CNC(=O)c1c(Cl)n(C)nc1 ZINC000013466607
C1CCC1C(=O)N2CCOCC2 ZINC000013466613
CN1CCN(CC1)c2cccnc2 ZINC000013470044
C[C@@H](N)CCN1CCCC1 ZINC000013483562
C[C@H](N)CCN1CCCC1 ZINC000013483564
c1nccn1C[C@H]2CCCNC2 ZINC000013483618
c1nccn1C[C@@H]2CCCNC2 ZINC000013483620
CCc1cc(on1)CO ZINC000013483628
O=C(O)c1cncn1CC ZINC000013483637
O=C1C[C@H](N)CN1c2c(F)cccc2 ZINC000013483642
O=C1C[C@@H](N)CN1c2c(F)cccc2 ZINC000013483644
NC(=O)C(C1)Cc(c12)cccc2 ZINC000013510208
CC(=O)[C@H]([C@@]1(C)O)CN(C)CC1 ZINC000013510264
O=C(O)[C@@H]1CC[C@@H](C)NC1 ZINC000013512908
O=C(O)[C@@H]1CC[C@H](C)NC1 ZINC000013512910
O=C(O)[C@H]1CC[C@@H](C)NC1 ZINC000013512912
O=C(O)[C@H]1CC[C@H](C)NC1 ZINC000013512914
C[C@@H](N)CCCN ZINC000013516657
C[C@H](N)CCCN ZINC000013516659
OCC(=O)Cc1ccccc1 ZINC000013517156
C1[C@@H](N)[C@@H]1c2c[nH]cn2 ZINC000013518991
O=c1c(O)c[nH]cc1 ZINC000013521874
O=C(O)[C@@H](C1=O)CCCC1 ZINC000013524469
O=C(O)[C@H](C1=O)CCCC1 ZINC000013524475
Oc1ccc(O)nc1 ZINC000013527001
CN(C)C(=O)[C@@H](N)[C@@H](C)CC ZINC000013529487
CC[C@H](N)C(=O)N1CCCCC1 ZINC000013529527
O=C1CCC(O)CC1 ZINC000013542642
O=C(O)[C@@H]1C[C@H](O)CCC1 ZINC000013545909
CCCN(CC1)CCC1O ZINC000013546131
O=C(O)[C@H]1CC=C[C@H](C1)O ZINC000013547178
O=C(O)[C@H]1C[C@@H](O)CCC1 ZINC000013548632
O=C(O)[C@H]1C[C@H](O)CCC1 ZINC000013551400
C[C@@H](N)C(=O)NCc1ccccc1 ZINC000013551866
c1cn(C)cc(c1=O)O ZINC000013558677
c1ccnc(c1C)C2(O)CCNCC2 ZINC000013564019
C[C@@H](N)Cc1c(C)nn(C)c1C ZINC000013566585
C[C@H](N)Cc1c(C)nn(C)c1C ZINC000013566586
CO[C@H](C)CNC ZINC000013568036
CO[C@@H](C)CNC ZINC000013568037
O=C1NCc(c12)c(N)ccc2 ZINC000013588323
[nH]1ncn(c1=O)-c2ccccc2 ZINC000013597191
Cc1cc(C)nc(c12)nc[nH]c2=O ZINC000013597645
c1ccn(C)c(c12)nc(n2)O ZINC000013638753
[nH]1c(=O)n(C)c(c12)ccnc2Cl ZINC000013638756
Cn1c(=O)[nH]c(c12)nccc2 ZINC000013638765
CCC12C(=O)C(CC)(CNC1)CNC2 ZINC000013655473
C1CCCN1C(=O)c2ccnn2C ZINC000013655888
n1[nH]ncc1-c2cccnc2 ZINC000013671899
CCC12C(O)C(CC)(CNC1)CNC2 ZINC000013682240
c1ncccc1N2CCCNCC2 ZINC000013704061
NCCN(C1=O)Cc(c12)cccc2 ZINC000013721640
CCCC12[C@@H](O)C(C)(CNC1)CNC2 ZINC000013722495
CCCC12[C@H](O)C(C)(CNC1)CNC2 ZINC000013722498
C1CC12C(=O)OCC2 ZINC000013734113
C[C@H](O1)C(=O)CC12CCN(C)CC2 ZINC000013741155
O1CC(=O)CC12CCNCC2 ZINC000013741159
NC1=NCCCCC1 ZINC000013746433
OCCCc1c[nH]cn1 ZINC000013747368
CC[C@@H](C1=O)CCN1 ZINC000013755858
CC[C@H](C1=O)CCN1 ZINC000013755859
CC1(C)C(=O)NCC1 ZINC000013755860
C1NCCc(c12)ccc(c2)N ZINC000013782654
O=C1NC(=O)[C@H]([C@@H]12)[C@@H]3C=C[C@H]2C3 ZINC000013815136
CNC(=S)NC1CC1 ZINC000013818316
Oc1c(Cl)c[nH]c(=O)c1 ZINC000013831809
NCCNC(=O)c1c(F)cccc1 ZINC000013834258
NCCNC(=O)c1cc(F)ccc1 ZINC000013834262
NCCNC(=O)c1ccc(F)cc1 ZINC000013834266
NC[C@@H](O)c1c(F)cc(F)cc1 ZINC000013858461
NC[C@H](O)c1c(F)cc(F)cc1 ZINC000013858462
NC[C@@H](O)c1c(F)cccc1F ZINC000013858481
NC[C@H](O)c1c(F)cccc1F ZINC000013858482
NCC(C1)(O)Cc(c12)cccc2 ZINC000013858485
Oc1noc(c12)CCNCC2 ZINC000013859296
FC(F)(F)CNC ZINC000013997583
O=C(O)[C@@H](C)Cn1nccc1C ZINC000013997896
O=C(O)[C@H](C)Cn1nccc1C ZINC000013997899
C1CNCCC1C(=O)c2ccnn2C ZINC000013998973
OCCn1nccc1C ZINC000013999712
O=C(O)C(C)(C)OC ZINC000014000346
CC[C@H](C(=O)O)N1CCCC1 ZINC000014001793
CC[C@@H](C(=O)O)N1CCCC1 ZINC000014001796
COC(=O)C(C)(C)CN ZINC000014007328
CC1(C)CC(=O)NC1 ZINC000014007343
COC(=O)C1(CN)CCC1 ZINC000014007537
COC(=O)C1(CN)CCCC1 ZINC000014007543
Cc1nc(Cl)cc(=O)[nH]1 ZINC000014007747
COC(=O)CN(CC1)CCC1C ZINC000014193624
NC(=O)CN(C1)CCC[C@H]1C ZINC000014193746
NC(=O)CN(C1)CCC[C@@H]1C ZINC000014193747
NC(=O)CN(C1)C[C@H](C)C[C@H]1C ZINC000014194603
NC(=O)CN(C1)C[C@@H](C)C[C@H]1C ZINC000014194605
NC(=O)CN(C1)C[C@@H](C)C[C@@H]1C ZINC000014194606
CS(=O)(=O)n1cccc1 ZINC000014218689
CCS(=O)(=O)n1cccc1 ZINC000014218691
C[C@H]1[C@@H](N(C)C)CC[C@H](O1)O ZINC000014420521
OCC(=O)c1ccco1 ZINC000014442483
CCC(=O)COC ZINC000014444678
CC(=O)[C@H](C)OC ZINC000014444685
CC(=O)[C@@H](C)OC ZINC000014444687
Cc1c(=O)[nH]cc(n1)C ZINC000014448309
OCc1ccc(cn1)O ZINC000014455323
CC(C)c1c(=O)[nH]ccn1 ZINC000014485712
OCCc1cc(O)c(cc1)OC ZINC000014488434
CO[C@@](C)(C(=O)O)CC ZINC000014488948
CO[C@](C)(C(=O)O)CC ZINC000014488950
COC(=O)c1ccc(o1)CO ZINC000014490201
O=C(O)C(C)(C)OCC ZINC000014491398
Cc1c(=O)[nH]ccn1 ZINC000014491607
Cc1cc(=O)cc[nH]1 ZINC000014491610
OC[C@H](O)c1c(OC)cccc1 ZINC000014503450
OC[C@@H](O)c1c(OC)cccc1 ZINC000014503453
COC(=O)c1c(=O)cc[nH]c1 ZINC000014507782
C[C@@H](O)C[C@@H]1CCCN1 ZINC000014513634
C[C@H](O)C[C@@H]1CCCN1 ZINC000014513636
C[C@@H](O)C[C@H]1CCCN1 ZINC000014513639
C[C@H](O)C[C@H]1CCCN1 ZINC000014513642
Cc1ncnc(c12)nc[nH]2 ZINC000014593164
Cc1cc(=O)cco1 ZINC000014593169
COCCn1ccnc1 ZINC000014608646
FC(F)(Cl)CO ZINC000014628424
O=C1O[C@H](F)CO1 ZINC000014628559
CC(C)[C@H](CN)OC ZINC000014628661
CC(C)[C@@H](CN)OC ZINC000014628662
NCC[C@@H]1CCCCO1 ZINC000014628954
NCC[C@H]1CCCCO1 ZINC000014628956
CN(C)C(C1)C[C@@H](N2)CC[C@H]12 ZINC000014629094
[C@@H]12CC[C@H](N2)CC(C1)N3CCOCC3 ZINC000014629102
O1CCC[C@H]1CO[C@H]2CCCNC2 ZINC000014631608
O1CCC[C@H]1CO[C@@H]2CCCNC2 ZINC000014631610
O1CCC[C@@H]1CO[C@H]2CCCNC2 ZINC000014631612
O1CCC[C@@H]1CO[C@@H]2CCCNC2 ZINC000014631614
C1CC1CO[C@@H]2CCNC2 ZINC000014631985
C1CC1CO[C@H]2CCNC2 ZINC000014631987
CCCO[C@@H]1CCNC1 ZINC000014632012
CCCO[C@H]1CCNC1 ZINC000014632014
CCO[C@H]1CCNC1 ZINC000014632024
O1CCC[C@@H]1CO[C@@H]2CCNC2 ZINC000014632065
O1CCC[C@H]1CO[C@@H]2CCNC2 ZINC000014632066
O1CCC[C@@H]1CO[C@H]2CCNC2 ZINC000014632068
O1CCC[C@H]1CO[C@H]2CCNC2 ZINC000014632069
CCOC[C@@H]1CCNC1 ZINC000014632403
CCOC[C@H]1CCNC1 ZINC000014632404
COC[C@@H]1CCNC1 ZINC000014632405
COC[C@H]1CCNC1 ZINC000014632406
COC1(OC)CCNCC1 ZINC000014658072
CCOC(=O)c1cc[n+]([O-])cc1 ZINC000014684152
COC(=O)C[C@@H]1CCCN1 ZINC000014684366
COC(=O)C[C@H]1CCCN1 ZINC000014684367
O=C(O)C[C@H]1CCCN1C ZINC000014684370
O=C(O)C[C@@H]1CCCN1C ZINC000014684371
CCOC(=O)[C@@H]1CCNC1 ZINC000014684378
CCOC(=O)[C@H]1CCNC1 ZINC000014684379
CC(=O)N1CCCC1=O ZINC000014684424
CCN1CCCC1=O ZINC000014684426
OCCn(c1=O)cnc(c12)cccc2 ZINC000014684764
C[C@@H](O)C[C@H]1CCCCN1 ZINC000014695438
C[C@H](O)C[C@H]1CCCCN1 ZINC000014695440
C1CCC(=O)N([C@H]1[C@@H]23)C[C@H](C2)CNC3 ZINC000014722942
C1CCC(=O)N([C@@H]1[C@@H]23)C[C@H](C2)CNC3 ZINC000014722944
C[C@H]1[C@@H](O)CCS1 ZINC000014724330
C[C@@H]1[C@@H](O)CCS1 ZINC000014724332
C[C@H]1[C@H](O)CCS1 ZINC000014724334
C[C@@H]1[C@H](O)CCS1 ZINC000014724336
S=C1NCCCO1 ZINC000014724369
O=C(O)CCN(C1)[C@@H](C[C@@H]12)CC2 ZINC000014806615
CC(C)(C)N1C[C@H](CC1=O)CNC ZINC000014806748
CC(C)(C)N1C[C@@H](CC1=O)CNC ZINC000014806753
CCOC(=O)[C@@H]1CCOC1 ZINC000014807224
CCOC(=O)[C@H]1CCOC1 ZINC000014807226
C1CNCCC1[C@H](O)c2nccn2C ZINC000014807853
C1CNCCC1[C@@H](O)c2nccn2C ZINC000014807857
NCc1cnn(n1)-c2ccccc2 ZINC000014808454
NC[C@H]1C(=O)Nc(c12)cccc2 ZINC000014808475
c1ccccc1-n2c(=O)[nH]ccc2=O ZINC000014825797
CCn1c(=O)n(CC)ccc1=O ZINC000014825808
O[C@H]1CCN(C)[C@H]([C@H]12)CCC2 ZINC000014943775
Nc1cc(O)cnc1 ZINC000014982076
COc1c(N)nccc1 ZINC000014982093
COc1ccc(N)nc1 ZINC000014982095
Nc1cc(OC)cnc1 ZINC000014982096
COc(c1N)cncc1 ZINC000014982098
Brc1c(O)cc[nH]c1=O ZINC000014982237
Cc1nc(Cl)n[nH]1 ZINC000014982426
NC(=O)c1c(Cl)cccn1 ZINC000014982475
NC(=O)c1c(Cl)cncc1 ZINC000014982477
NC(=O)c1ccc(Cl)cn1 ZINC000014982479
NC(=O)c1cc(Cl)cnc1 ZINC000014982480
C[C@@H]1CC(O)C[C@@H](C)N1 ZINC000014982729
C[C@H]1CC(O)C[C@H](C)N1 ZINC000014982735
CCOc(nc1)[nH]c(=O)c1F ZINC000014982788
Fc1cc(=O)[nH]cc1 ZINC000014982909
Cc1c(=O)cc[nH]c1 ZINC000014982930
Cc1cnc(=O)[nH]c1 ZINC000014982937
Cc1ncc(cn1)O ZINC000014982942
n1cccc(c12)[nH]c(=O)cc2 ZINC000014982949
CCOC(=O)c1cc(=O)cc[nH]1 ZINC000014983008
CCOC(=O)c1c(=O)cc[nH]c1 ZINC000014983011
c1ccc(O)c(c12)CCNC2=O ZINC000014983335
O=C(O)[C@H](C1)N[C@H]([C@@H]12)CCC2 ZINC000014983341
Cc1c(C)c(=O)n(n12)c(=O)c(C)c2C ZINC000014983633
C1C(=O)Nc(c12)nccc2 ZINC000014984260
CC1(N)CCN(C)CC1 ZINC000014984344
C1CCCN1C(=O)C2(C)CCNCC2 ZINC000014984816
CC(C)(C)C(=O)N(C[C@H]1C)CCN1 ZINC000014984842
c1c[nH]c(c12)[nH]c(=O)cc2 ZINC000014984903
c1c[nH]c(c12)[n+]([O-])ccc2 ZINC000014985574
c1n[nH]c(c12)cncc2 ZINC000014985617
Cc1c(N)ccc(=O)[nH]1 ZINC000014985745
OCc1ccc(F)cn1 ZINC000014985906
c1c[nH]c(c12)ccc(=O)[nH]2 ZINC000014985944
c1cc(O)cc(c12)CCNC2=O ZINC000014986062
COc(cc1)cc(c12)CCNC2=O ZINC000014986064
CCN(C1)C[C@H](O)C[C@@H]1C ZINC000014987543
CCN(C1)C[C@H](O)C[C@H]1C ZINC000014987545
C[C@@H](N)Cn(n1)c(C)nc1C ZINC000014987926
C[C@H](N)Cn(n1)c(C)nc1C ZINC000014987929
CNc1cnccn1 ZINC000014987933
NCc(nn1)n(c12)CCCC2 ZINC000014987983
O=C(O)CC[C@H]1CCCCN1 ZINC000014988046
NCCc(n1)n(C)c(c12)nccc2 ZINC000014988105
OCc1nc(on1)C2CC2 ZINC000014988121
c1nncn1-c2c(O)cccc2 ZINC000014988500
c1nncn1-c2cc(O)ccc2 ZINC000014988506
c1nncn1-c2ccc(O)cc2 ZINC000014988509
N=C(N)C1CCOCC1 ZINC000014989009
NC(=O)[C@@H]1CCCN1Cc2ccco2 ZINC000014989061
NC(=O)[C@H]1CCCN1Cc2ccco2 ZINC000014989063
Oc(o1)nc(c12)nccc2 ZINC000014989119
O=C1C[C@H](N)CN1c2cc(F)ccc2 ZINC000015014809
O=C1C[C@@H](N)CN1c2cc(F)ccc2 ZINC000015014811
N1CCN[C@@H](C1=O)Cc2ccccc2 ZINC000015015320
N1CCN[C@H](C1=O)Cc2ccccc2 ZINC000015015321
CN(C)C[C@@H]1CCNC1 ZINC000015019559
CN(C)C[C@H]1CCNC1 ZINC000015019560
n1cc(N)n(c12)nccc2 ZINC000015020289
OCc1cc(C)c[nH]1 ZINC000015020415
CC(=O)NC1CCC(O)CC1 ZINC000015020435
NC[C@H](O)c1ccccn1 ZINC000015020715
NC[C@H](O)c1ccncc1 ZINC000015020719
c1ncccc1[C@H]2CNCCO2 ZINC000015020731
c1ncccc1[C@@H]2COCCN2 ZINC000015020771
c1ncccc1[C@H]2COCCN2 ZINC000015020773
NC[C@@H](O)Cc1ccccc1 ZINC000015020850
NC(=O)C1CC=CC1 ZINC000015021095
COc(c1)ncc(c12)[nH]nc2 ZINC000015021188
CC(=O)Cc1nnc(o1)C ZINC000015021282
O=C1C[C@H](C)CN1C ZINC000015021451
O=C1C[C@@H](C)CN1C ZINC000015021453
C1CCN(C12C(=O)O)CCC2 ZINC000015021933
O=C(O)c1cc(Cl)n(n1)C ZINC000015022094
OCc1cnc(C)nc1 ZINC000015022138
Nc1c(=O)[nH]cc(Br)c1 ZINC000015022241
Cc1cc(ccn1)N2CCNCC2 ZINC000015079899
CC(C)n1cnnc1CNC ZINC000015080793
C[C@@H](N)c1nncn1CCC ZINC000015080795
C[C@H](N)c1nncn1CCC ZINC000015080797
CC(C)n1cnnc1[C@@H](C)N ZINC000015080799
CC(C)n1cnnc1[C@H](C)N ZINC000015080801
CN(C)CCOC ZINC000015119417
C[C@@H]1[C@H](O)C[C@@H](C)CN1C ZINC000015162055
C[C@H]1[C@@H](C)N(C)CC[C@H]1O ZINC000015162063
CNCc1ccoc1 ZINC000015202745
CCc1c(=O)[nH]ccn1 ZINC000015205036
CC[C@H](C)NC(=O)C1CCNCC1 ZINC000015416815
CNCCC1CCNCC1 ZINC000015423963
O=c1n(C)c(=O)[nH]c(c12)cccc2 ZINC000015424684
O=[S@](O)C1CC1 ZINC000015442065
COC(=O)[C@H](C(F)(F)F)N ZINC000015442470
COC(=O)[C@@H](C(F)(F)F)N ZINC000015442471
c1ccnc(c12)cc[nH]c2=O ZINC000015442505
FC(F)(F)OCCN ZINC000015442520
CC(=O)c1c(C)[nH]nc1 ZINC000015442858
NCCNc1ccncc1 ZINC000015443014
OCCNc1ccncc1 ZINC000015443514
OCCCn1ccnc1 ZINC000015443523
CCC[S@](=O)O ZINC000015444456
CC(C)[S@](=O)O ZINC000015444459
Fc1cc(N)ncc1 ZINC000015444651
COC(=O)c1cc[nH]c1 ZINC000015446243
CC(=O)n(c1)ccc1C(=O)OC ZINC000015446246
N[C@@H]1[C@H](O)C[C@@H]([C@H]12)CCCC2 ZINC000015446596
NCCNC(=O)c1cc(F)c(C)cc1 ZINC000015583187
NCc1nc(C)cc(n1)C ZINC000015635402
CNC[C@@H]1CCCCO1 ZINC000015635417
CNC[C@H]1CCCCO1 ZINC000015635419
NCCn(nn1)c(c12)cccc2 ZINC000015635434
c1occc1C(=O)N2CCCNCC2 ZINC000015635441
CCN(C1)CCC[C@H]1CO ZINC000015635478
CCN(C1)CCC[C@@H]1CO ZINC000015635481
CNC[C@@H](CC1=O)CN1C2CCCC2 ZINC000015635488
CNC[C@H](CC1=O)CN1C2CCCC2 ZINC000015635491
CCN(CC1)CCC1CO ZINC000015635501
Cc1cccc(c12)NC(=O)[C@H]2N ZINC000015635530
Cc(c1)ccc(c12)NC(=O)[C@H]2N ZINC000015635534
c1ccc(C)c(c12)NC(=O)[C@H]2N ZINC000015635539
N[C@@H]1C(=O)Nc(c12)ccc(F)c2 ZINC000015635543
N[C@H]1C(=O)Nc(c12)cc(F)cc2 ZINC000015635548
c1nccc(c1C)N2CCNCC2 ZINC000015635579
NCCNc(c1C)ccnc1 ZINC000015635581
CNCCN1CCCCC1=O ZINC000015635583
OCc1c(C)nc(C)c(n1)C ZINC000015635585
O=C(O)[C@@H]1CCN(C1)C(C)C ZINC000015635622
CCn1cncc1CO ZINC000015635628
OCCc1c(C)noc1C ZINC000015635632
C1CC1NCc2nccn2C ZINC000015635639
CC[C@@]1(CO)CCCNC1 ZINC000015635644
CC[C@]1(CO)CCCNC1 ZINC000015635646
NC[C@@H]1C(=O)Nc(c12)ccc(F)c2 ZINC000015635691
C1CC1NCc2cnn(C)c2 ZINC000015635698
Clc1cnc(=O)[nH]c1 ZINC000015721423
O=S1(=O)C[C@H](C)C(=O)[C@H](C)C1 ZINC000015767303
O=c1c[n+]([nH]o1)-c2ccccc2 ZINC000015767329
Cn1c(=O)c(=O)[nH]c(c12)cccc2 ZINC000015767671
Cc1c(=O)[nH]c(C)nc1 ZINC000015780577
OCC(CO)[C@H]1CCCCN1C ZINC000015781493
OCC(CO)[C@@H]1CCCCN1C ZINC000015781495
OCC[C@@H]1CCC[C@@H](C)N1 ZINC000015781539
OCC[C@@H]1CCC[C@H](C)N1 ZINC000015781541
OCC[C@H]1CCC[C@@H](C)N1 ZINC000015781543
OCC[C@H]1CCC[C@H](C)N1 ZINC000015781545
NCc1cc(C)ncc1 ZINC000015781563
CC(=O)Nc(cc1C)[n+]([O-])cc1 ZINC000015781913
CCCc1cc(=O)[nH]cn1 ZINC000015829131
OC[C@H]1[C@@H](CO)[C@@H](C2)C=C[C@H]12 ZINC000015855872
C[C@@H](N)C(=O)N(CC1)c(c12)cccc2 ZINC000015861529
Cn(n1)ccc1N2CCCC2=O ZINC000015864752
n1cn(N)c(c12)cccc2 ZINC000015882019
Cc1c(N)cnc(c1)OC ZINC000015884415
n1c[nH]c(c12)nccn2 ZINC000015895404
CCOC(=O)c1c(C)nn(C)c1 ZINC000015919789
N=c1c[n+]([nH]o1)C2CCCCC2 ZINC000015962208
CCCC[n+]([nH]o1)cc1=N ZINC000015962371
CC(=O)[C@@]1(O)[C@@H](C)CN(C)[C@H](C)C1 ZINC000016034520
Cn(c1)ncc1-c2cnn(C)c2 ZINC000016046836
Cc1ncc(Br)c(=O)[nH]1 ZINC000016082606
O=C(O)[C@@H]1CCCN1CC2CC2 ZINC000016082878
COc1cccc(c12)C[C@H](CO2)N ZINC000016083007
COc1cccc(c12)C[C@@H](CO2)N ZINC000016083008
CC(C)NC1COC1 ZINC000016083057
C1CC1NC2COC2 ZINC000016083058
N1CCN=C1c2ccc(O)cc2 ZINC000016123857
N1CCN=C1c2cc(O)ccc2 ZINC000016123860
CN(C)CC1CCNCC1 ZINC000016124104
Cc1cncc(n1)N ZINC000016124478
c1cnc(CN)cc1C ZINC000016124523
n1cc(C(=O)O)n(c12)CCC2 ZINC000016124671
C1CC(CO)CCC1=O ZINC000016124770
n1nnn(c12)cc(Br)cc2 ZINC000016124908
CN(C)C1CCC(O)CC1 ZINC000016125407
OC[C@@H]1[C@H](CO)CCCC1 ZINC000016137764
NC(=O)C(F)(F)C ZINC000016158444
n1nc(C(F)(F)F)n(c12)CCNC2 ZINC000016158473
NNc(c1F)nccc1 ZINC000016158483
NNc(c1F)ncc(F)c1 ZINC000016158485
Nc1c(N)cccc1F ZINC000016158506
CCc1c(F)c(=O)[nH]cn1 ZINC000016158677
NCC(=O)c1c(F)cccc1 ZINC000016159244
NCC(=O)c1cc(F)ccc1 ZINC000016159246
Nc1cc(F)nc(F)c1 ZINC000016159832
NNc1cc(F)nc(F)c1 ZINC000016159843
O=C(O)[C@@H]([C@]1(F)Cl)C1 ZINC000016159862
O=C(O)[C@H]([C@]1(F)Cl)C1 ZINC000016159864
O=C(O)[C@@H]([C@@]1(F)Cl)C1 ZINC000016159866
COC(=O)[C@@H](N)c1ccccc1 ZINC000016189890
C1CCc(c12)[nH]c(=O)cc2O ZINC000016383170
c1ccnc(c12)[nH]c(=O)cc2 ZINC000016431680
c1nccc(c12)[nH]ccc2=O ZINC000016546102
c1nncn1-c2ccncc2 ZINC000016546125
s1ccnc1N2CCOCC2 ZINC000016546154
CCC(=O)NC1CCN(CC)CC1 ZINC000016580146
CCCC(=O)NC1CCN(C)CC1 ZINC000016580787
C1CC1C(=O)NC2CCN(C)CC2 ZINC000016603136
C1CC1C(=O)NC2CCN(CC)CC2 ZINC000016603329
C1CCC1C(=O)N2CCN(CC)CC2 ZINC000016603335
CC(=O)NC1CCN(CC1)CCC ZINC000016603689
C1CCC1C(=O)NC2CCN(C)CC2 ZINC000016604963
Cn1c(C)[n+](N)c(c12)cccc2 ZINC000016675735
CCOCn1ccnc1 ZINC000016677898
O=C(O)Cc1nccn1C ZINC000016677952
c1cc(N)cc(c12)CCNC2=O ZINC000016678139
C1CNCCC1(C)N2CCOCC2 ZINC000016678694
C1CC[C@@H](N2C)CC(N)C[C@H]12 ZINC000016696633
CC(=O)N1CCCCC1=O ZINC000016696735
CC(=O)c1cn[nH]c1 ZINC000016696740
CC(=O)c1ncccn1 ZINC000016696745
CC(=O)c1ncc[nH]1 ZINC000016696747
CC(=O)c1c[nH]cn1 ZINC000016696762
NCc1ccc(CO)cc1 ZINC000016696872
CNC(=O)c1c(N)c(F)ccc1 ZINC000016696894
C1CC[C@@H](CO)C12OCCO2 ZINC000016697696
C1CC[C@H](CO)C12OCCO2 ZINC000016697698
CCOC(=O)[C@H]1[C@@H](C)CNCC1 ZINC000016697914
Cc1c(=O)[nH]ncc1 ZINC000016697993
O=C(O)[C@@H]1CCCN(C)CC1 ZINC000016698068
O=C(O)[C@H]1CCCN(C)CC1 ZINC000016698070
COC(=O)[C@@H](N)C1CCCC1 ZINC000016698104
COc(c1)ccc(c12)CNC2=O ZINC000016698115
C1CCc(c12)nc[nH]c2=O ZINC000016855224
C1CCCc(c12)nc[nH]c2=O ZINC000016855232
CCc1c(C)nc[nH]c1=O ZINC000016855730
c1cccc(c12)cn[nH]c2=O ZINC000016890049
OCCC[C@H]1CCCO1 ZINC000016891776
CCn1ccnc1CO ZINC000016902430
CC[C@]12N(CCO2)C[C@H](O1)C ZINC000016920057
O=C(O)C1CCN(CC)CC1 ZINC000016941811
O=C(O)[C@@H]1CCCN(C1)CC ZINC000016941829
O=C(O)[C@H]1CCCN(C1)CC ZINC000016941833
CNCC1CCN(C)CC1 ZINC000016941898
CN(C)C(=O)c1ccc(o1)CN ZINC000016942612
c1[nH]c(=O)nc(c12)cccc2 ZINC000016943382
O=c1[nH]c(C)cc(c12)COC2=O ZINC000016943552
CC(C)CN1CCNCC1=O ZINC000016944214
Cc1ccc(cc1)N2CCNCC2=O ZINC000016944287
COC(=O)c1cc(=O)[nH]cc1 ZINC000016951276
Cc1cncc(=O)[nH]1 ZINC000016955338
Cc1c[nH]c(=O)cn1 ZINC000016955422
NC(=O)CN(CC1)CCC1C ZINC000016957702
C1CC1NC(=O)CN2CCCC2 ZINC000016957729
C1CC1NC(=O)CN(C2)CCC[C@H]2C ZINC000016957852
C1CC1NC(=O)CN(C2)CCC[C@@H]2C ZINC000016957853
O=c1[nH]c(C)nc(c12)CCCC2 ZINC000016969269
OC[C@@H]([C@H]12)[C@@H](CO)[C@@H](C1)CC2 ZINC000016972632
Cc1c(C)onc1O ZINC000016974812
[C@@H]12C=C[C@H](C2)C[C@H]1O ZINC000016990746
O=C1NC(=O)[C@@H]([C@@H]12)[C@@H]3C=C[C@H]2C3 ZINC000016991360
Oc1ccc(Br)nn1 ZINC000017003224
Cc(c1)nn(c2=O)c1[nH]c(c23)CCC3 ZINC000017042731
C\C=C\[C@@H](O)[C@@H](O)/C=C/C ZINC000017046406
O=C1NC(=O)[C@@H]([C@@H]12)[C@H]3C[C@@H]2CC3 ZINC000017046847
C[n+]1nnn(c1C)-c2ccccc2 ZINC000017105000
n1nc(N)n(c12)c(Cl)ccc2 ZINC000017106200
OC[C@@H]1[C@H](CO)CC=CC1 ZINC000017106837
Cc1cc(=O)[nH]nc1 ZINC000017108644
CCc1cc(=O)[nH]nc1 ZINC000017108646
Clc1c(O)cc[nH]c1=O ZINC000017111113
COc1cc(=O)[nH]cc1 ZINC000017111115
O=C1N(C)C(=O)[C@H]([C@@H]12)[C@H]3C=C[C@@H]2CC3 ZINC000017111733
FC(F)(F)C(=O)N[C@@H]1[C@@H](O)CCC1 ZINC000017176690
C1CCNc(c12)nc[nH]c2=O ZINC000017216448
c1cccc(c12)C(=O)NCC2=O ZINC000017286801
Cc1c(F)c(=O)[nH]c(n1)C ZINC000017289396
COC(=O)[C@H]1C[C@H](O)CC1 ZINC000017302422
[C@@H]12C=C[C@H](C2)C[C@@H]1O ZINC000017312101
C[C@@H](O)/C=C/[C@@H](C)O ZINC000017322530
CC(C)(N)C(=O)NC(C)(C)C ZINC000017403786
CC(=O)CC(C)(C)NC(=O)C ZINC000017412660
c1cc(=O)[nH]c(c12)CCCC2=O ZINC000017420931
O=C(O)C(F)(F)[C@H](O)C(C)C ZINC000017485920
O=C(O)C(F)(F)[C@@H](O)C(C)C ZINC000017485921
C1CC1[C@H](N)[C@@H]2COCCO2 ZINC000017764785
C1CC1[C@@H](N)[C@@H]2COCCO2 ZINC000017764788
C1CC1[C@H](N)[C@H]2COCCO2 ZINC000017764791
C1CC1[C@@H](N)[C@H]2COCCO2 ZINC000017764794
C1CC1C(=O)C2CCNCC2 ZINC000017766559
C1CC1[C@H](O)c2ncccn2 ZINC000017787196
C1CC1[C@@H](O)c2ncccn2 ZINC000017787199
CCc1n[nH]c(=O)n1CC ZINC000017811212
OC[C@@H]([C@H]12)[C@H](CO)[C@@H](C1)CC2 ZINC000017835665
OC[C@@H]1[C@@H](CO)[C@@H](CC2)C=C[C@H]12 ZINC000017858986
c1cccc(c12)nc[nH]c2=O ZINC000017970819
NCCc1nncn1C2CC2 ZINC000017998138
NCCn1ccnc1C2CC2 ZINC000018001619
NCCn1cnnc1C2CC2 ZINC000018001625
c1ccnc(c12)nc[nH]c2=O ZINC000018009656
O=C1NC(=O)[C@H]([C@@H]12)CCCC2 ZINC000018010803
Cc1nc(=O)[nH]c(c12)CCC2 ZINC000018036201
Cc1nccc(=O)[nH]1 ZINC000018038081
c1n[nH]c(c12)ncnc2 ZINC000018045409
Cc1cc(=O)[nH]c(n1)C ZINC000018077160
Cc1cc[nH]c(n1)=O ZINC000018084478
O[C@@H]1[C@H](O)CCCCC1 ZINC000018098749
CCN(CC)c(nc1)[nH]c(=O)c1C ZINC000018102999
Cc1cc(=O)cc(C)[nH]1 ZINC000018107015
CCOC(=O)c1cc[nH]n1 ZINC000018161725
COC(=O)Cn(n1)c(C)cc1C ZINC000018190901
Cc1cc(=O)[nH]cn1 ZINC000018211990
Cc1nn(C)c(c12)[nH]c(=O)cc2C ZINC000018217788
CC1(C)C[C@H](O)[C@@H](C1)O ZINC000018270611
Cn1c(O)nc(Cl)cc1=O ZINC000018272301
O=C1NC(=O)[C@@H]([C@@H]12)CCCC2 ZINC000018285290
NC[C@H](C1)O[C@H]([C@H]12)CCC2 ZINC000018425307
NC[C@H](C1)O[C@H]([C@@H]12)CCC2 ZINC000018425309
NCc(c1)nn(c12)CCC2 ZINC000018482263
OCc(c1)nn(c12)CCC2 ZINC000018482266
C1NC[C@H]([C@H]12)CC[C@H](C2)O ZINC000018504305
C1NC[C@H]([C@H]12)CC[C@@H](C2)O ZINC000018504307
C1NC[C@@H]([C@H]12)CC[C@H](C2)O ZINC000018504309
C1CN(C)C[C@H]([C@H]12)CNC2 ZINC000018505181
C1CN(C)C[C@H]([C@@H]12)CNC2 ZINC000018505183
CN(C1)CC[C@@H]([C@@H]12)NCC2 ZINC000018505189
CN(C1)CC[C@H]([C@@H]12)NCC2 ZINC000018505191
C1CCN([C@H]12)CC[C@H](C2)N ZINC000018505213
C1CCN([C@H]12)CC[C@@H](C2)N ZINC000018505215
C1NCc(c12)ccc(c2)O ZINC000018530123
C1CCc(c12)nc(N)nc2 ZINC000018531251
C1NCc(c12)ccc(c2)N ZINC000018531833
C1NCc(c12)ncc(F)c2 ZINC000018531857
c1nc(C)nc(c12)CNC2 ZINC000018531882
n1ccn(c12)ccc(n2)N ZINC000018543393
n1cnn(c12)ccc(c2)O ZINC000018543433
c1c[nH]c(c12)cc(=O)[nH]c2 ZINC000018544321
c1n[nH]c(c12)CCC(=O)C2 ZINC000018551043
c1cnn(c12)ccc(n2)N ZINC000018551404
c1c[nH]n(c12)ccc(n2)=O ZINC000018551406
c1ncn(c12)C[C@H](N)CC2 ZINC000018554741
c1ncn(c12)C[C@@H](N)CC2 ZINC000018554742
n1ccn(c12)C[C@H](N)CC2 ZINC000018554783
n1ccn(c12)C[C@@H](N)CC2 ZINC000018554784
n1ccn(c12)C[C@H](O)CC2 ZINC000018554785
n1ccn(c12)C[C@@H](O)CC2 ZINC000018554786
N1C[C@@H](C)Cn(c12)ncc2 ZINC000018554877
N1C[C@H](C)Cn(c12)ncc2 ZINC000018554878
N1C[C@@H](C)Cn(c12)ncn2 ZINC000018554961
N1C[C@H](C)Cn(c12)ncn2 ZINC000018554962
n1ccn(c12)nc(N)cc2 ZINC000018555629
n1ccn(c12)[nH]c(=O)cc2 ZINC000018555630
n1ncn(c12)cc(O)cc2 ZINC000018555646
c1ncn(c12)cc(N)cc2 ZINC000018555953
n1ccn(c12)cc(N)cc2 ZINC000018555973
n1ccn(c12)cc(N)nc2 ZINC000018555976
n1ccn(c12)cc(cn2)N ZINC000018555980
n1ncn(c12)cc(N)cc2 ZINC000018555997
c1cc(C)nn(c12)cnn2 ZINC000018556011
c1cnn(c12)CC[C@H](C2)N ZINC000018558509
c1cnn(c12)CC[C@@H](C2)N ZINC000018558510
c1cnn(c12)CC[C@H](C2)O ZINC000018558511
c1cnn(c12)CC[C@@H](C2)O ZINC000018558512
n1ccn(c12)CC[C@H](C2)N ZINC000018558581
n1ccn(c12)CC[C@@H](C2)N ZINC000018558582
c1cnn(c12)CCC(=O)N2 ZINC000018558879
c1cnn(c12)ccc(c2)N ZINC000018559878
n1ccn(c12)ccc(c2)N ZINC000018559911
n1ccn(c12)cnc(c2)N ZINC000018559914
n1ncn(c12)ccc(c2)N ZINC000018559934
c1[nH]nc(c12)CC[C@H](C2)N ZINC000018560216
c1[nH]nc(c12)CC[C@@H](C2)N ZINC000018560218
c1n[nH]c(c12)CC[C@H](C2)O ZINC000018560220
c1n[nH]c(c12)CC[C@@H](C2)O ZINC000018560222
c1[nH]nc(c12)C[C@H](N)CC2 ZINC000018560336
c1[nH]nc(c12)C[C@@H](N)CC2 ZINC000018560338
c1n[nH]c(c12)C[C@H](O)CC2 ZINC000018560340
c1n[nH]c(c12)C[C@@H](O)CC2 ZINC000018560342
n1c[nH]c(c12)C[C@H](O)CC2 ZINC000018563047
n1c[nH]c(c12)C[C@@H](O)CC2 ZINC000018563049
NCc1nnc(n1C)C2CC2 ZINC000018585032
n1cc(C)n(c12)CC[C@@H]2O ZINC000018727501
n1cc(C)n(c12)CC[C@H]2O ZINC000018727503
C1CC1N(CC2)CCC2O ZINC000018851504
C1CC1c2ccc(N)nn2 ZINC000018854787
C1CC1c2ccc(=O)[nH]n2 ZINC000018854789
C1CC1c2cnc(cn2)N ZINC000018854801
C1CC1c2ncc(cn2)N ZINC000018855115
C1CC1C[C@H]2CNCCO2 ZINC000018855557
C1CC1C[C@@H]2CNCCO2 ZINC000018855559
C1CC1[C@@H]2C[C@H](O)CCN2 ZINC000018879304
C1CC1[C@@H]2C[C@@H](O)CCN2 ZINC000018879307
C1CC1[C@H]2C[C@H](N)CCO2 ZINC000018879334
C1CC1[C@H]2C[C@@H](N)CCO2 ZINC000018879336
C1CC1[C@@H]2C[C@H](N)CCO2 ZINC000018879339
C1CC1[C@@H]2C[C@@H](N)CCO2 ZINC000018879342
C[C@@H]1CNC[C@H](O1)C2CC2 ZINC000018879429
C[C@H]1CNC[C@H](O1)C2CC2 ZINC000018879432
C[C@@H]1CNC[C@@H](O1)C2CC2 ZINC000018879435
C[C@H]1CNC[C@@H](O1)C2CC2 ZINC000018879438
C1CC1c2cc[nH]c(n2)=O ZINC000018887648
C1CC1c2nc(N)ccn2 ZINC000018887656
C1CC1c2nccc(=O)[nH]2 ZINC000018887659
C1CC1c2cc(N)ncn2 ZINC000018899215
C1CC1c2cc(=O)[nH]cn2 ZINC000018899217
n1ccccc1N2CCNCC2 ZINC000019014810
Cc1ccc(nc1)N2CCNCC2 ZINC000019015158
n1ccccc1N2CCCNCC2 ZINC000019015194
Oc1c(N)nccc1 ZINC000019015386
CCn1nnc(C)c1CO ZINC000019039881
Cc1cccc(n1)N ZINC000019075790
O=C(O)[C@H]1CCCCN1CC ZINC000019087803
O=C(O)[C@@H]1CCCCN1CC ZINC000019087807
CC(=O)Cc1nc(C)no1 ZINC000019087917
CC(C)NC[C@@H](N1)CCC1=O ZINC000019087928
CC(C)NC[C@H](N1)CCC1=O ZINC000019087931
CCN1C[C@H](CC1=O)CNC ZINC000019088183
CCN1C[C@@H](CC1=O)CNC ZINC000019088186
OCCCc1cnn(C)c1 ZINC000019088197
NCCc1c(C)cccn1 ZINC000019088204
NC[C@]1(C)CCN(C)C1 ZINC000019088212
NC[C@@]1(C)CCN(C)C1 ZINC000019088215
CNC[C@@]1(C)CCN(C)C1 ZINC000019088218
CNC[C@]1(C)CCN(C)C1 ZINC000019088220
NCCc1nc(C)cc(n1)C ZINC000019088223
Cc1nc(CCN)nc(c12)CCC2 ZINC000019088226
NCCc1n[nH]c(c12)CCCC2 ZINC000019088348
CC(=O)Cc1cnccn1 ZINC000019088351
NCc1n[nH]c(c12)CCC2 ZINC000019088449
C[C@@H](N)CCn1cccn1 ZINC000019088486
C[C@H](N)CCn1cccn1 ZINC000019088489
C1COCCN1[C@@H](C)C2CCNCC2 ZINC000019088546
C1COCCN1[C@H](C)C2CCNCC2 ZINC000019088549
C1CNCCC1N2CCSCC2 ZINC000019088579
o1cccc1C(=O)N2CCCNCC2 ZINC000019088623
CCn1ccnc1CN ZINC000019088669
CCn1ccnc1CNC ZINC000019088671
N1CCN[C@H](C1=O)c2ccc(F)cc2 ZINC000019088690
N1CCN[C@@H](C1=O)c2ccc(F)cc2 ZINC000019088693
N1CCN[C@H](C1=O)c2cc(F)ccc2 ZINC000019088696
N1CCN[C@@H](C1=O)c2cc(F)ccc2 ZINC000019088700
CC(C)CN1CCN[C@@H](C)C1=O ZINC000019088703
CC(C)CN1CCN[C@H](C)C1=O ZINC000019088706
CC(=O)[C@@H]1CCCNC1 ZINC000019088710
CC(=O)[C@H]1CCCNC1 ZINC000019088714
CCC(=O)[C@@H]1CCCNC1 ZINC000019088717
CCC(=O)[C@H]1CCCNC1 ZINC000019088720
C1NCCC[C@H]1C(=O)c2nccn2C ZINC000019088750
C1NCCC[C@@H]1C(=O)c2nccn2C ZINC000019088752
CC[C@@H](O)C1CCNCC1 ZINC000019088755
CC[C@H](O)C1CCNCC1 ZINC000019088758
CNCc(c1)ccc(c12)non2 ZINC000019088812
CC(C)n(c1)ncc1CN ZINC000019089131
CC(C)(C)N1C[C@@H](CN)CC1=O ZINC000019089197
CC(C)(C)N1C[C@H](CN)CC1=O ZINC000019089200
Nc1cnn(c12)CCCN2 ZINC000019089331
N[C@@H]1C(=O)Nc(c12)cccc2 ZINC000019089360
N[C@H]1C(=O)N(C)c(c12)cccc2 ZINC000019089364
CCCCN1CCNCC1=O ZINC000019089421
CC(C)C(=O)N(C1)CCC[C@H]1CN ZINC000019089500
CC(C)C(=O)N(C1)CCC[C@@H]1CN ZINC000019089503
n1cccn1CC2CCNCC2 ZINC000019089506
c1nccn1CC2CCNCC2 ZINC000019089509
CC(C)c1nc(on1)CNC ZINC000019089536
CCc1nc(on1)CNC ZINC000019089546
Cc1nc(on1)[C@@H]2CCCN2 ZINC000019089597
Cc1nc(on1)[C@H]2CCCN2 ZINC000019089601
NCc1ccc(cc1)-n2cncn2 ZINC000019089744
CCc1nc(on1)CO ZINC000019089789
CCNCc1nc(C)on1 ZINC000019089793
CC(C)NCc1nc(C)on1 ZINC000019089796
CCc1nnc(o1)CNC ZINC000019089824
CCc(on1)nc1CNC ZINC000019089862
CC(C)c1nc(no1)CNC ZINC000019089869
CC(C)c1nc(no1)CO ZINC000019089872
CCc(on1)nc1CO ZINC000019089875
CCCn(nn1)cc1N ZINC000019089908
CCCn(n1)ncc1N ZINC000019089911
Cc(n1)cc(C)n(c12)nc(c2)N ZINC000019089919
N=C(N)CC1CCN(C)CC1 ZINC000019089928
Cc1c(NN)ccnc1 ZINC000019089984
CCCn1cnnc1CN ZINC000019090036
C1CC1Cn2nccc2N ZINC000019090079
Cc1c(N)n(C)nc1 ZINC000019090099
CCn(nc1)c(N)c1C ZINC000019090102
N1CCC[C@@H]1Cn2ccnc2 ZINC000019090131
N1CCC[C@H]1Cn2ccnc2 ZINC000019090134
CCn1cncc1CN ZINC000019090171
CC(C)Cn1cncc1CN ZINC000019090174
CNCc1nc(on1)C2CC2 ZINC000019090183
O=C(O)[C@H](C)n1ccnc1C ZINC000019090192
O=C(O)[C@@H](C)n1ccnc1C ZINC000019090196
N[C@@H]1CCSC1 ZINC000019090215
N[C@H]1CCSC1 ZINC000019090218
OC[C@H](C)Cn1cccn1 ZINC000019090257
OC[C@@H](C)Cn1cccn1 ZINC000019090260
CC(C)n(c1)ncc1CO ZINC000019090273
C[C@@]1(O)CCCNC1 ZINC000019090464
C[C@]1(O)CCCNC1 ZINC000019090467
CC[C@@]1(O)CCCNC1 ZINC000019090471
CC[C@]1(O)CCCNC1 ZINC000019090474
O=C(O)[C@@H]1CCN(C1)CC ZINC000019090493
O=C(O)[C@H]1CCN(C1)CC ZINC000019090496
CCn1cnnc1CNC ZINC000019090510
CC(C)n1cnnc1CCN ZINC000019090532
CCCC[C@@H](C1=O)NCCN1C ZINC000019090545
CCCC[C@H](C1=O)NCCN1C ZINC000019090548
OCCc1c(C)nn(C)c1C ZINC000019090604
CNCc1cc(ccn1)OC ZINC000019090608
OCC[C@@H]1CCCCO1 ZINC000019090615
OCC[C@H]1CCCCO1 ZINC000019090618
CC[C@@H](N)c1cnn(C)c1 ZINC000019090650
CC[C@H](N)c1cnn(C)c1 ZINC000019090653
NC(=O)CC[C@@H]1CCCNC1 ZINC000019090704
NC(=O)CC[C@H]1CCCNC1 ZINC000019090707
OC[C@]1(C)CCCNC1 ZINC000019090715
OC[C@@]1(C)CCCNC1 ZINC000019090718
CC1(C)CNCCO1 ZINC000019090722
C1CCCC12CNCCO2 ZINC000019090725
COCC1(N)CCCC1 ZINC000019090728
CCCc(on1)nc1CO ZINC000019090763
CC(C)Cc(on1)nc1CO ZINC000019090776
OCc1nc(on1)C2CCC2 ZINC000019090808
CC(C)c1nc(on1)CO ZINC000019090815
CC(C)(O)[C@@H]1CCCNC1 ZINC000019090891
CC(C)(O)[C@H]1CCCNC1 ZINC000019090894
CC(C)n1ncnc1N ZINC000019090897
CC(C)n(n1)ncc1N ZINC000019090903
CC(C)n1nc(N)nc1C ZINC000019090909
COCC[C@@H]1CNCCO1 ZINC000019090938
COCC[C@H]1CNCCO1 ZINC000019090941
NCCNc(c1C)nccc1 ZINC000019090966
Cc1cc(ccn1)NN ZINC000019090968
NCCNc1cccnc1 ZINC000019090972
NCCNc(cc1C)ncc1 ZINC000019090978
CNCCc1nc(C)on1 ZINC000019090989
C[C@@H](N)C1CCN(C)CC1 ZINC000019091005
C[C@H](N)C1CCN(C)CC1 ZINC000019091008
NCC1(CO)CCC1 ZINC000019091062
NCC1(CO)CCCC1 ZINC000019091065
CO[C@@H](C(=O)O)CC ZINC000019091086
CO[C@H](C(=O)O)CC ZINC000019091090
CC(C)(O)CCNC ZINC000019091117
NCCC1(O)CCCC1 ZINC000019091120
CNCCC1(O)CCCC1 ZINC000019091123
CC[C@@H]1COCCN1 ZINC000019091133
CC[C@H]1COCCN1 ZINC000019091136
CCC[C@@H]1COCCN1 ZINC000019091139
CCC[C@H]1COCCN1 ZINC000019091142
CC(C)C(=O)N(CC1)CCC1=O ZINC000019091389
n1cc(N)n(c12)CCCC2 ZINC000019091410
OCC(C)(C)CNC ZINC000019091434
CNCC1(CO)CCC1 ZINC000019091443
CNCC1(CO)CCCC1 ZINC000019091446
COCC(=O)c1ccccn1 ZINC000019091480
COC[C@@H](N)c1ccccn1 ZINC000019091483
COC[C@H](N)c1ccccn1 ZINC000019091486
CC[C@@H](N)c1ccnn1C ZINC000019091499
CC[C@H](N)c1ccnn1C ZINC000019091502
COCC(=O)c1ccnn1C ZINC000019091505
COC[C@@H](N)c1ccnn1C ZINC000019091509
COC[C@H](N)c1ccnn1C ZINC000019091512
n1cc(CO)n(c12)cccc2 ZINC000019091580
CCN(C1)CC[C@H]1CO ZINC000019091617
CCN(C1)CC[C@@H]1CO ZINC000019091620
CCNC[C@@H]1CCN(C)C1 ZINC000019091631
CCNC[C@H]1CCN(C)C1 ZINC000019091634
CC(=O)c1ncnn1C ZINC000019091704
CCC(=O)c1ncnn1C ZINC000019091708
CC[C@@H](N)c1ncnn1C ZINC000019091712
CC[C@H](N)c1ncnn1C ZINC000019091716
CC(C)C(=O)c1ncnn1C ZINC000019091719
CC(C)[C@@H](N)c1ncnn1C ZINC000019091723
CC(C)[C@H](N)c1ncnn1C ZINC000019091727
C1CC1C(=O)c2ncnn2C ZINC000019091730
C1CC1[C@H](N)c2ncnn2C ZINC000019091733
C1CC1[C@@H](N)c2ncnn2C ZINC000019091737
CC(C)C[C@@H](N)c1ncnn1C ZINC000019091744
CC(C)C[C@H](N)c1ncnn1C ZINC000019091748
C1NCC1n2cccn2 ZINC000019091772
Cc1cc(C)n(n1)C2CNC2 ZINC000019091776
C1CC1(CN)COC ZINC000019091823
C1CC1(CN)Cn2cccn2 ZINC000019091840
C1CC1(CN)Cn2ccnc2 ZINC000019091845
C1CC1(CN)Cn2ccnc2C ZINC000019091849
C1CC1[C@@]2(C)CC(=O)NC2 ZINC000019091859
C1CC1[C@]2(C)CC(=O)NC2 ZINC000019091862
C1CN(C)CCC12CC(=O)NC2 ZINC000019091869
CC[C@@H](CC1=O)CN1 ZINC000019091880
CC[C@H](CC1=O)CN1 ZINC000019091884
C1CC1C(=O)N(CC2)CCC2=O ZINC000019091912
O=C(O)CN(C)CC ZINC000019091941
CC(C)(N)COCC ZINC000019091959
CN(C)[C@@H](C)CCN ZINC000019091972
CN(C)[C@H](C)CCN ZINC000019091976
C[C@@H](N)c1ncnn1CCC ZINC000019091990
C[C@H](N)c1ncnn1CCC ZINC000019091993
C1CCC1C(=O)N(CC2)CCC2=O ZINC000019092008
NCC[C@H](C)N1CCOCC1 ZINC000019092012
NCC[C@@H](C)N1CCOCC1 ZINC000019092016
C1CC1(CN)CN2CCOCC2 ZINC000019092019
OC[C@H](C)n1cccn1 ZINC000019092029
OC[C@@H](C)n1cccn1 ZINC000019092033
C1CCC1C(=O)N2CCNCC2 ZINC000019092060
O=C(O)CN(C)C1CCCC1 ZINC000019092102
OCCn(n1)ccc1C ZINC000019092107
C[C@@H](N)c1ncnn1CC ZINC000019092195
C[C@H](N)c1ncnn1CC ZINC000019092199
O=C(O)C[C@H](C)N1CCCC1 ZINC000019092227
O=C(O)C[C@@H](C)N1CCCC1 ZINC000019092230
CC(=O)Cn1ccnc1 ZINC000019092247
CNC(C)(C)COC ZINC000019092339
OCC[C@H](C)N1CCOCC1 ZINC000019092363
OCC[C@@H](C)N1CCOCC1 ZINC000019092366
OCC(C)(C)N1CCOCC1 ZINC000019092394
C1CC1(CN)CN2CCCC2 ZINC000019092435
O=C(O)[C@H](C)N(C)CC ZINC000019092441
O=C(O)[C@@H](C)N(C)CC ZINC000019092445
OCC[C@H](C)N1CCCC1 ZINC000019092465
OCC[C@@H](C)N1CCCC1 ZINC000019092468
O=C(O)CN(C)C(C)C ZINC000019092497
OCc1cc(N)ncc1 ZINC000019092522
FC(F)(F)C(=O)N(CC1)CCC1=O ZINC000019092551
FC(F)(F)C(=O)N1CCCNCC1 ZINC000019092555
OCCn(c1)ncc1C ZINC000019092565
NCCCn(n1)c(C)nc1C ZINC000019092633
OC[C@H](C)N(C)CC ZINC000019092671
OC[C@@H](C)N(C)CC ZINC000019092673
CC(=O)Cn1ccnc1C ZINC000019092677
CCN[C@H]1[C@H](O)CCCC1 ZINC000019092682
CC[C@@H](CO)n1cccn1 ZINC000019092721
CC[C@H](CO)n1cccn1 ZINC000019092723
CNC(=O)c1cc(C)c(N)cc1 ZINC000019092729
NCC(C)(C)COC ZINC000019092743
O=C(O)[C@@H](C)CN(C)C ZINC000019092759
O=C(O)[C@H](C)CN(C)C ZINC000019092761
C1CC1[C@H](N)c2ncnn2CC ZINC000019092773
C1CC1[C@@H](N)c2ncnn2CC ZINC000019092775
COCC1(CC1)NC ZINC000019092817
CCCC(=O)N(CC1)CCC1=O ZINC000019092823
OC[C@H](C)n(n1)c(C)nc1C ZINC000019092842
OC[C@@H](C)n(n1)c(C)nc1C ZINC000019092844
CC(=O)CN(C)CC ZINC000019092858
CC(=O)CN(C)C(C)C ZINC000019092888
CC[C@@H](N)c1ncnn1CC ZINC000019092966
CC[C@H](N)c1ncnn1CC ZINC000019092968
OCC[C@H](C)n1cccn1 ZINC000019092976
OCC[C@@H](C)n1cccn1 ZINC000019092978
OCC(C)(C)N1CCCC1 ZINC000019092980
C1CCC1C(=O)N2CCCNCC2 ZINC000019092995
OCCn1ccnc1CC ZINC000019093003
C1CC1(C(=O)O)COC ZINC000019093047
OCC(C)(C)NCC ZINC000019093059
CC(C)C(=O)N(C1)CCC[C@H]1N ZINC000019093069
CC(C)C(=O)N(C1)CCC[C@@H]1N ZINC000019093071
c1n[nH]c(=O)cc1N2CCCCC2 ZINC000019093095
C1CCCN1CC2(O)CCNCC2 ZINC000019093120
C1CC1(C(=O)O)Cn2ccnc2 ZINC000019093180
O=C(O)C(C)(C)COC ZINC000019093215
C1CCCN1c2cc(=O)[nH]nc2 ZINC000019093229
CCC(=O)N(CC1)CCC1N ZINC000019093233
CCOc(c1CN)nccc1 ZINC000019093251
NCC(=O)Nc1c(F)ccc(F)c1 ZINC000019093276
CCc1cc(on1)CNC ZINC000019093383
Cc1nc(cc(=O)[nH]1)C2CCNCC2 ZINC000019093403
Cc1nc(cc(=O)[nH]1)[C@@H]2CCCNC2 ZINC000019093405
Cc1nc(cc(=O)[nH]1)[C@H]2CCCNC2 ZINC000019093407
OC[C@H]1CCCN(C1)C2CCNCC2 ZINC000019093425
CNCc1nnc(o1)C ZINC000019093448
NCc1nc(C)c[nH]1 ZINC000019093454
CNCc1ncc(C)[nH]1 ZINC000019093456
CC(C)NCc1cnn(C)c1 ZINC000019093477
CNCc1ccncn1 ZINC000019093483
C[C@@H](N)c1ccncn1 ZINC000019093485
C[C@H](N)c1ccncn1 ZINC000019093487
CN[C@@H](C)c1ccncn1 ZINC000019093489
CN[C@H](C)c1ccncn1 ZINC000019093491
NCc(cn1)n(c12)cccc2 ZINC000019093493
OCCNc1ccccn1 ZINC000019093674
Cn1nccc1[C@H]2[C@H](C2)N ZINC000019116723
Cn1nccc1[C@@H]2[C@H](C2)N ZINC000019116726
Cn1nccc1[C@H]2[C@@H](C2)N ZINC000019116729
Cn1nccc1[C@@H]2[C@@H](C2)N ZINC000019116732
Cc1cc(=O)[nH]c(n1)[C@@H]2CCCNC2 ZINC000019118186
Cc1cc(=O)[nH]c(n1)[C@H]2CCCNC2 ZINC000019118189
C1CC1C[C@H](C2=O)CCN2 ZINC000019128443
C1CC1C[C@@H](C2=O)CCN2 ZINC000019128448
C1CC1Cn2cnnc2N ZINC000019136712
FC(F)(F)CNN ZINC000019166968
NNCc1ccccc1 ZINC000019166973
NNCCc1ccccc1 ZINC000019166991
NNC[C@H](O)c1ccccc1 ZINC000019167170
CN(N)Cc1ccccc1 ZINC000019167200
C1CCCCCN1N ZINC000019167232
C1NNCc(c12)cccc2 ZINC000019167336
CNNCc1ccccc1 ZINC000019167414
C1CN(N)Cc(c12)cccc2 ZINC000019167674
NNC[C@@H](O)c1ccccc1 ZINC000019167960
NNCCc1c(F)cccc1 ZINC000019168010
NNCc1ccc(C)cc1 ZINC000019168021
NNCc1ccc(cc1)OC ZINC000019168159
CC(C)NNC(C)C ZINC000019168204
NNC1CCCC1 ZINC000019168297
NNCc1cc(O)ccc1 ZINC000019168421
NNCCc1ccccn1 ZINC000019168741
C1CC1C2N(N23)CCC3 ZINC000019168894
C1CCCC1N2CCN(N)CC2 ZINC000019169040
NNCc1cc(OC)ccc1 ZINC000019169052
NNCc1c(OC)cccc1 ZINC000019169055
NNCc1ccncc1 ZINC000019169056
NNCc1c(N(C)C)cccc1 ZINC000019169059
NNC1CCCCC1 ZINC000019169459
C1CCCCN1N ZINC000019169685
C[C@H]1C[C@H](CC1)NN(CC2)CCN2C ZINC000019169838
C[C@@H]1C[C@H](CC1)NN(CC2)CCN2C ZINC000019169841
C[C@H]1C[C@@H](CC1)NN(CC2)CCN2C ZINC000019169844
C[C@@H]1C[C@@H](CC1)NN(CC2)CCN2C ZINC000019169847
C1N(N)C[C@@H]([C@@H]12)CCC2 ZINC000019169969
C1N(N)C[C@@H]([C@H]12)CCC2 ZINC000019169972
C1N(N)C[C@H]([C@@H]12)CCC2 ZINC000019169975
CCCCN(C)N ZINC000019170458
NNCc1cc(C)ccc1 ZINC000019171864
NNCc1ccc(F)cc1 ZINC000019171876
NNCc1c(C)cccc1 ZINC000019171889
NNCc1c(F)cccc1 ZINC000019171896
NNCc1cc(F)ccc1 ZINC000019171905
NNCc1ccccn1 ZINC000019172755
NNC(C1)Cc(c12)cccc2 ZINC000019172867
NNCc1cc(OC)c(F)cc1 ZINC000019172893
NCC(C)(C)CN1CCN(C)CC1 ZINC000019199886
C12[C@H](N)CN(CC1)CC2 ZINC000019202661
C12[C@@H](N)CN(CC1)CC2 ZINC000019202664
n1ccccc1CCN2CCNCC2 ZINC000019229966
CC(C)CN1CCNCC1 ZINC000019230002
C[C@@H](O1)CN(CCN)C[C@H]1C ZINC000019230035
C[C@H](O1)CN(CCN)C[C@@H]1C ZINC000019230036
O1CCC[C@@H]1CN2CCNCC2 ZINC000019230050
O1CCC[C@H]1CN2CCNCC2 ZINC000019230051
n1oc(C)cc1CN2CCNCC2 ZINC000019230068
FC(F)(F)CN1CCNCC1 ZINC000019230082
o1nc(C)cc1CN2CCNCC2 ZINC000019230100
CN(C)CCN(C)C ZINC000019230126
COC(N(C)C)OC ZINC000019230155
CCN1CCC[C@@H]1CN ZINC000019230160
CCN1CCC[C@H]1CN ZINC000019230162
NCCN1CCCC1 ZINC000019230183
CN(C)CN(C)C ZINC000019230186
COC(C)(N(C)C)OC ZINC000019230188
CCCN1CCNCC1 ZINC000019230198
c1occc1C(=O)NC2CCNCC2 ZINC000019254714
FC(F)n1ccnc1CNC ZINC000019254811
NCc1c(OC)nccc1 ZINC000019254823
CCN1CCCNCC1 ZINC000019255313
CN[C@@H]1CCSC1 ZINC000019255912
CN[C@H]1CCSC1 ZINC000019255914
C1CCCC1N2CCNCC2 ZINC000019256201
C[C@@H](N)CN(C)C1CCN(C)CC1 ZINC000019256819
C[C@H](N)CN(C)C1CCN(C)CC1 ZINC000019256821
CC(C)C(=O)NC1CCNCC1 ZINC000019256976
NCCNC(=O)c1cc(C)cc(C)c1 ZINC000019257527
C[C@@H](N)CCN(C)C ZINC000019260047
C[C@H](N)CCN(C)C ZINC000019260049
CC(C)CC(=O)NC1CCNCC1 ZINC000019260346
CO[C@H]([C@H]1N)CCC1 ZINC000019261618
CO[C@@H]([C@@H]1N)CCC1 ZINC000019261620
NCCC(=O)N1CCCC[C@H]1C ZINC000019262122
NCCC(=O)N1CCCC[C@@H]1C ZINC000019262124
NC(=S)C(C)C ZINC000019264665
NNCc1cc(F)cc(F)c1 ZINC000019264805
CCn(c1)c(=O)ccc1N ZINC000019265440
NN[C@H](C)c1cccnc1 ZINC000019268437
NN[C@@H](C)c1cccnc1 ZINC000019268438
NN[C@H](C)c1ccccn1 ZINC000019268594
NN[C@@H](C)c1ccccn1 ZINC000019268596
NCCN(C(=O)C1)c(c12)cccc2 ZINC000019269287
CC(C)(C)CCNN ZINC000019269377
CC(C)CCNN ZINC000019269551
CCCn(c1)c(=O)ccc1N ZINC000019271059
CCCC(=O)N1CCNCC1 ZINC000019271102
NN[C@H](C)C1CC1 ZINC000019271455
NN[C@@H](C)C1CC1 ZINC000019271458
CO[C@@H]([C@H]1N)CCCC1 ZINC000019274887
CO[C@H]([C@H]1N)CCCC1 ZINC000019274889
CO[C@@H]([C@@H]1N)CCCC1 ZINC000019274891
CO[C@H]([C@@H]1N)CCCC1 ZINC000019274893
CNCC(=O)Nc1ccccc1 ZINC000019277532
CN(C)C(=O)CNC(C)C ZINC000019277555
C1CCC[C@@H]([C@@H]1N)N2CCOCC2 ZINC000019278700
C1CCC[C@@H]([C@H]1N)N2CCOCC2 ZINC000019278702
C1CCC[C@H]([C@@H]1N)N2CCOCC2 ZINC000019278704
C1CCC[C@H]([C@H]1N)N2CCOCC2 ZINC000019278706
NNCc1ccco1 ZINC000019278843
CC(C)C(=O)NC[C@@H]1CCCNC1 ZINC000019283088
CC(C)C(=O)NC[C@H]1CCCNC1 ZINC000019283090
Cc1nc(cc(=O)[nH]1)[C@@H]2CCNC2 ZINC000019285287
Cc1nc(cc(=O)[nH]1)[C@H]2CCNC2 ZINC000019285289
COC(=O)[C@H](N)c1ccccc1 ZINC000019300218
CC(=O)CCN1CCOCC1 ZINC000019300874
CC12C(=O)C3(C)CN(C1)CN(C2)C3 ZINC000019315337
CN(C)C(C(F)(F)F)N(C)C ZINC000019320997
FC1(F)N(C)CCN1C ZINC000019321006
CC12CC3(C)CN(C1)CN(C2)C3 ZINC000019323033
CCC12C(=O)C3(C)CN(C1)CN(C2)C3 ZINC000019323700
CN1CCN(C)C1c2ccncc2 ZINC000019324204
CN(C)C(N(C)C)OC ZINC000019324734
CC12C(O)C3(C)CN(C1)C(C)N(C2)C3 ZINC000019329231
CC12C(=O)C3(C)CN(C1)C(C)N(C2)C3 ZINC000019330055
C[C@@H](N)CN1CCCCC1 ZINC000019358818
C[C@@H](N)CN1CCCC1 ZINC000019358820
C[C@H](N12)CN(CC1)CC2 ZINC000019360506
n1ccccc1CN2CCNCC2 ZINC000019361838
C1CCCCC1(CN)N2CCOCC2 ZINC000019362023
CN(C)[C@H](CN)c1ccco1 ZINC000019362025
CN(C)[C@@H](CN)c1ccco1 ZINC000019362026
n1occc1CN2CCNCC2 ZINC000019362177
C1CNCCN1Cc2c(C)noc2C ZINC000019362178
C1CO[C@@](C)(CC)C[C@]12CNCCN2 ZINC000019363343
C1CO[C@](C)(CC)C[C@]12CNCCN2 ZINC000019363344
C1CO[C@@](C)(CC)C[C@@]12CNCCN2 ZINC000019363345
NCCNC1CCCC1 ZINC000019364305
CN(C)C[C@H]1CCCCN1 ZINC000019365274
CCCCN1CCNCC1 ZINC000019365428
C12CCN(CC1)CCN2 ZINC000019365718
C[C@@H](N12)CN(CC1)CC2 ZINC000019366081
NC[C@H](N)Cc1ccccc1 ZINC000019366098
CN1CCCN(C)CC1 ZINC000019366331
CN[C@@H](CN)c1ccccc1 ZINC000019366341
CC1(C)CNC(C)(C)CN1 ZINC000019366422
C[C@H]1CN(C)CCN1C ZINC000019366633
CC12C(O)C3(C)CN(C1)CCN(C2)C3 ZINC000019366885
CC(C)(N)CN(C)C ZINC000019366927
CC(C)(C)[C@H](N)CN ZINC000019367838
CC[C@H](N)CN(C)C ZINC000019368457
CC[C@@H](N)CN(C)C ZINC000019368458
NCCN1CCCCCC1 ZINC000019368587
CCC12[C@@H](O)C3CN(C1)CCN(C2)C3 ZINC000019369043
CCN(C1)CCC[C@@H]1N ZINC000019369225
NCC1(N)CCCCC1 ZINC000019369235
CN[C@H](CN)c1ccccc1 ZINC000019369316
C1CNCCN1Cc2ccncc2 ZINC000019369592
C1CCN([C@H]12)CCNC2 ZINC000019370339
C[C@@H]1[C@@H](C)N[C@@H](C)[C@H](C)N1 ZINC000019370453
o1cccc1[C@H]2CNCCN2 ZINC000019370455
o1cccc1[C@@H]2CNCCN2 ZINC000019370456
C1CCCC1(N)CN2CCOCC2 ZINC000019371051
CC(C)C(=O)N[C@@H]1CCCNC1 ZINC000019384801
CC(C)C(=O)N[C@H]1CCCNC1 ZINC000019384804
CCCCC(=O)N1CCNCC1 ZINC000019385036
CCCC(=O)N(CC1)CCC1N ZINC000019385398
NNCc1cc(F)c(F)cc1 ZINC000019385524
NN[C@H](C)c1ccncc1 ZINC000019385725
NN[C@@H](C)c1ccncc1 ZINC000019385727
CCC(CC)NN ZINC000019385882
CC(C)(C)C(=O)N[C@@H]1CCCNC1 ZINC000019386679
CC(C)(C)C(=O)N[C@H]1CCCNC1 ZINC000019386681
COCCN(CC1)CCC1N ZINC000019388601
NNCC1CCC1 ZINC000019388747
CC(=O)NC[C@@H]1CCCCN1 ZINC000019391103
CC(=O)NC[C@H]1CCCCN1 ZINC000019391106
NNCC1CCCC1 ZINC000019394097
CCCC(=O)N[C@@H]1CCCNC1 ZINC000019398130
CCCC(=O)N[C@H]1CCCNC1 ZINC000019398132
C1CCC1C(=O)N[C@@H]2CCCNC2 ZINC000019398255
C1CCC1C(=O)N[C@H]2CCCNC2 ZINC000019398257
CCCC(=O)NC1CCNCC1 ZINC000019400182
CCC(CC)C(=O)N1CCNCC1 ZINC000019402078
CC(C)CC(=O)N[C@@H]1CCCNC1 ZINC000019404959
CC(C)CC(=O)N[C@H]1CCCNC1 ZINC000019404962
NCCN1CCCCCC1=O ZINC000019405972
CCCC(=O)N1CCCNCC1 ZINC000019407818
Cc1nn(C)c(c12)NC[C@H](C2)N ZINC000019408125
Cc1nn(C)c(c12)NC[C@@H](C2)N ZINC000019408127
CNC(=O)C1CCC(N)CC1 ZINC000019408181
C1CC1NC(=O)[C@H]2C[C@H](N)CCC2 ZINC000019408193
C1CC1NC(=O)[C@H]2C[C@@H](N)CCC2 ZINC000019408195
C1CC1NC(=O)[C@@H]2C[C@H](N)CCC2 ZINC000019408197
C1CC1NC(=O)[C@@H]2C[C@@H](N)CCC2 ZINC000019408199
C1C[C@@H](C(=O)N)Nc(c12)cccc2 ZINC000019408264
C1C[C@H](C(=O)N)Nc(c12)cccc2 ZINC000019408266
c1coc(c12)CCNC2 ZINC000019408305
C1CC1NC(=O)C2CCNCC2 ZINC000019408510
CC[C@@H](C)NC(=O)[C@@H]1CCCNC1 ZINC000019409079
CC[C@H](C)NC(=O)[C@@H]1CCCNC1 ZINC000019409081
CC[C@@H](C)NC(=O)[C@H]1CCCNC1 ZINC000019409083
CC[C@H](C)NC(=O)[C@H]1CCCNC1 ZINC000019409085
CC(C)(C)NC(=O)[C@H]1CCCN1 ZINC000019409570
CN(C)C(=O)[C@@H]1CCCNC1 ZINC000019409662
CN(C)C(=O)[C@H]1CCCNC1 ZINC000019409664
CC[C@@H](C)NC(=O)[C@@H]1CCCN1 ZINC000019409674
CC[C@H](C)NC(=O)[C@@H]1CCCN1 ZINC000019409676
CC[C@@H](C)NC(=O)[C@H]1CCCN1 ZINC000019409678
CC[C@H](C)NC(=O)[C@H]1CCCN1 ZINC000019409680
CCNC(=O)[C@@H]1CCCCN1 ZINC000019409920
CCNC(=O)[C@H]1CCCCN1 ZINC000019409922
C1CC1CNC(=O)[C@@H]2CCCCN2 ZINC000019410017
C1CC1NC(=O)[C@H]2CCCN2 ZINC000019410195
CC(C)N(C)C(=O)C1CCNCC1 ZINC000019410615
CC(C)NC(=O)[C@@H]1CCCCN1 ZINC000019410649
CC(C)NC(=O)[C@H]1CCCCN1 ZINC000019410651
CC(C)NC(=O)[C@H]1CCCN1 ZINC000019410682
CCCNC(=O)[C@@H]1CCCNC1 ZINC000019410753
CCCNC(=O)[C@H]1CCCNC1 ZINC000019410755
CCNC(=O)[C@@H]1CCCNC1 ZINC000019410796
CCNC(=O)[C@H]1CCCNC1 ZINC000019410798
N1CCC[C@H]1C(=O)N(C2)CCC[C@H]2C ZINC000019410920
N1CCC[C@H]1C(=O)N(C2)CCC[C@@H]2C ZINC000019410922
N1CCC[C@@H]1C(=O)N(C2)CCC[C@H]2C ZINC000019410924
N1CCC[C@@H]1C(=O)N(C2)CCC[C@@H]2C ZINC000019410926
C1CC1NC(=O)[C@@H]2CCCNC2 ZINC000019411012
C1CC1NC(=O)[C@H]2CCCNC2 ZINC000019411014
N1CCC[C@@H]1C(=O)N2CCCC2 ZINC000019411026
N1CCC[C@@H]1C(=O)NCc2ccco2 ZINC000019411406
C1CC1CNC(=O)[C@@H]2CCCNC2 ZINC000019411462
C1CC1CNC(=O)[C@H]2CCCNC2 ZINC000019411464
CN(C)C(=O)[C@@H]1CCCCN1 ZINC000019411635
CN(C)C(=O)[C@H]1CCCCN1 ZINC000019411637
CC(C)(C)NC(=O)[C@@H]1CCCNC1 ZINC000019411933
CC(C)(C)NC(=O)[C@H]1CCCNC1 ZINC000019411935
N1CCC[C@@H]1C(=O)N2CCCCC2 ZINC000019412167
CC(C)CNC(=O)[C@H]1CCCN1 ZINC000019412709
CCCNC(=O)[C@@H]1CCCCN1 ZINC000019412814
CCCNC(=O)[C@H]1CCCCN1 ZINC000019412816
CC(C)CNC(=O)[C@@H]1CCCCN1 ZINC000019413016
CC(C)CNC(=O)[C@H]1CCCCN1 ZINC000019413018
N1CCC[C@@H]1C(=O)NC2CCCC2 ZINC000019413024
CC(C)N(C)C(=O)[C@@H]1CCCNC1 ZINC000019413163
CC(C)N(C)C(=O)[C@H]1CCCNC1 ZINC000019413165
C1CC1CNC(=O)C2CCNCC2 ZINC000019413417
CC(C)NC(=O)[C@@H]1CCCNC1 ZINC000019413425
CC(C)NC(=O)[C@H]1CCCNC1 ZINC000019413427
CC(=O)CC(=O)NC1CC1 ZINC000019413510
CC[C@@](C)(CN)N1CCOCC1 ZINC000019413945
CC[C@](C)(CN)N1CCOCC1 ZINC000019413947
OCCCc(nn1)n(c12)CCCCC2 ZINC000019413957
NCc1ccc(C)nc1 ZINC000019420999
O=C1CCCN1C(CC2)CCC2N ZINC000019421938
O=C1CCCN1[C@@H](C[C@@H]2N)CCC2 ZINC000019421940
O=C1CCCN1[C@@H](C[C@H]2N)CCC2 ZINC000019421942
O=C1CCCN1[C@H](C[C@@H]2N)CCC2 ZINC000019421944
O=C1CCCN1[C@H](C[C@H]2N)CCC2 ZINC000019421946
CC(=O)NC1CCC(N)CC1 ZINC000019421948
O=C1CCCN1[C@@H]2CCCNC2 ZINC000019421986
O=C1CCCN1[C@H]2CCCNC2 ZINC000019421988
C1CCCN1C(=O)CC2CCNCC2 ZINC000019424546
CC(C)[C@@H](N)C(=O)NC(C)(C)C ZINC000019425212
C[C@@H](N)C(=O)NCC(F)(F)F ZINC000019426013
C[C@H](N)C(=O)NCC(F)(F)F ZINC000019426015
C[C@@H](N)C(=O)N(C)Cc1ccccc1 ZINC000019426905
C[C@@H](N)C(=O)N1CCCCCC1 ZINC000019431021
C[C@H](N)C(=O)N1CCCCCC1 ZINC000019431023
CNCC(=O)NC1CCCC1 ZINC000019431906
NCC(=O)N1CCCCCC1 ZINC000019432716
N1CCCC[C@H]1CN2CCOCC2 ZINC000019435254
N1CCCC[C@@H]1CN2CCOCC2 ZINC000019435256
CC(C)NC(=O)[C@H](N)C(C)C ZINC000019435357
O=C1CCCCN1[C@@H]2CCCNC2 ZINC000019435995
O=C1CCCCN1[C@H]2CCCNC2 ZINC000019435997
C1CN(C)CCN1C[C@@H]2CCCNC2 ZINC000019436155
C1CN(C)CCN1C[C@H]2CCCNC2 ZINC000019436157
CCN(CC1)CCC1(CN)N(C)C ZINC000019436181
C[C@@H](N)C(=O)N1CCCC[C@@H]1C ZINC000019436291
C[C@H](N)C(=O)N1CCCC[C@@H]1C ZINC000019436293
C[C@@H](N)C(=O)N1CCCC[C@H]1C ZINC000019436295
C[C@H](N)C(=O)N1CCCC[C@H]1C ZINC000019436297
CN(C)[C@@]1(CN)CCSC1 ZINC000019436341
CN(C)[C@]1(CN)CCSC1 ZINC000019436343
CCN1CCN(CC1)C2CCNCC2 ZINC000019437085
CNC(=O)CC1CCNCC1 ZINC000019437534
CN(C)C(=O)[C@H](N)C(C)C ZINC000019437689
CN(C)C(=O)[C@@H](N)C(C)C ZINC000019437691
CNC(=O)[C@H](N)[C@H](C)CC ZINC000019439064
CNC(=O)[C@H](N)[C@@H](C)CC ZINC000019439066
CNC(=O)[C@@H](N)[C@H](C)CC ZINC000019439068
CNC(=O)[C@@H](N)[C@@H](C)CC ZINC000019439070
CCNC1CCN(C)CC1 ZINC000019439814
C1CC1[C@H](C2=O)[C@@H](N2)C3CC3 ZINC000019440739
C1CC1[C@H](C2=O)[C@H](N2)C3CC3 ZINC000019440741
C1CC1[C@@H](C2=O)[C@@H](N2)C3CC3 ZINC000019440743
C1CC1[C@@H](C2=O)[C@H](N2)C3CC3 ZINC000019440745
C1CN(C)CCN1CC2CCNCC2 ZINC000019442263
NC(=O)[C@H](C1)N[C@H]([C@H]12)CCCC2 ZINC000019472633
NC(=O)[C@H](C1)N[C@H]([C@@H]12)CCCC2 ZINC000019472637
CN(C)C(=O)[C@H](N)CC(C)C ZINC000019472652
CN(C)C(=O)[C@@H](N)CC(C)C ZINC000019472654
C[C@@H](N)C(=O)NC(C)(C)C ZINC000019474140
C[C@@H](N)C(=O)N[C@H](C)CC ZINC000019475103
C[C@@H](N)C(=O)N[C@@H](C)CC ZINC000019475105
C[C@H](N)C(=O)N[C@H](C)CC ZINC000019475107
C[C@H](N)C(=O)N[C@@H](C)CC ZINC000019475109
C[C@@H](N)C(=O)N(C1)CCC[C@H]1C ZINC000019475140
C[C@@H](N)C(=O)N(C1)CCC[C@@H]1C ZINC000019475142
C[C@H](N)C(=O)N(C1)CCC[C@H]1C ZINC000019475144
C[C@H](N)C(=O)N(C1)CCC[C@@H]1C ZINC000019475146
CNCC(=O)N(C1)CCC[C@H]1C ZINC000019476307
CNCC(=O)N(C1)CCC[C@@H]1C ZINC000019476309
CN(C)C(=O)[C@@H](N)Cc1ccccc1 ZINC000019476404
CN(C)C(=O)[C@H](N)Cc1ccccc1 ZINC000019476406
CNCC(=O)N(CC1)CCC1C ZINC000019476544
CCNC(=O)C1(N)CCCCC1 ZINC000019478090
FC(F)(F)CN(C1)CC[C@H]1CN ZINC000019479707
FC(F)(F)CN(C1)CC[C@@H]1CN ZINC000019479709
N=C(N)COC(C)C ZINC000019480057
NCc1nncn1-c2ccccc2 ZINC000019482437
C1[C@H](N)CCN([C@@H]12)CCCC2 ZINC000019483461
C1[C@@H](N)CCN([C@@H]12)CCCC2 ZINC000019483462
O=C(O)[C@H](C)OCC ZINC000019483795
O=C(O)[C@@H](C)OCC ZINC000019483797
C[C@@H]1CN(CCO1)C2CCNCC2 ZINC000019484633
C[C@H]1CN(CCO1)C2CCNCC2 ZINC000019484635
CNC(=O)C1(N)CCCCC1 ZINC000019485965
CNCC(=O)N1CCCC[C@@H]1C ZINC000019486712
CNCC(=O)N1CCCC[C@H]1C ZINC000019486714
NCCCc(nn1)n(c12)cccc2 ZINC000019487618
O1CCC[C@@H]1COC2CCNCC2 ZINC000019487834
O1CCC[C@H]1COC2CCNCC2 ZINC000019487836
NCC(C)(C)N1CCN(CC)CC1 ZINC000019503591
CN(C)C(=O)CC1CCNCC1 ZINC000019504609
NCC(=O)N(C1)CCC[C@H]1C ZINC000019505028
NCC(=O)N(C1)CCC[C@@H]1C ZINC000019505029
NC(=O)c1cc(CNC)ccc1 ZINC000019505295
CCNC[C@@H]1CCOC1 ZINC000019505512
CCNC[C@H]1CCOC1 ZINC000019505513
CNCc(nn1)n(c12)cccc2 ZINC000019507445
O1CCC[C@H]1CN(CC2)CCC2=O ZINC000019507513
O1CCC[C@@H]1CN(CC2)CCC2=O ZINC000019507515
C[C@@H](N)C(=O)NCC(C)C ZINC000019508446
C[C@@H](N)C(=O)NC1CCCCC1 ZINC000019509515
C[C@@H](N)C(=O)N(CC)CC ZINC000019509725
CNC(=O)[C@@H](N)CC(C)C ZINC000019509929
CNC(=O)[C@H](N)CC(C)C ZINC000019509931
CNCC(=O)N(C)C1CCCCC1 ZINC000019512104
N1CCCC[C@H]1CN2CCN(C)CC2 ZINC000019512299
N1CCCC[C@@H]1CN2CCN(C)CC2 ZINC000019512301
CCC(=O)N(CC1)CCC1=O ZINC000019513267
CNCC(=O)NC1CCCCC1 ZINC000019513596
NCC(=O)N[C@H](C)c1ccccc1 ZINC000019513875
NCC(=O)N[C@@H](C)c1ccccc1 ZINC000019513877
NCC(=O)N1CCCC[C@H]1C ZINC000019514567
NCC(=O)N1CCCC[C@@H]1C ZINC000019514569
C[C@@H](N)C(=O)NC1CCCC1 ZINC000019515397
CNCC(=O)N1CCCCCC1 ZINC000019516150
COCCN(CC1)CCC1=O ZINC000019518116
CN(C)C(=O)[C@H](N)[C@H](C)CC ZINC000019518786
CN(C)C(=O)[C@H](N)[C@@H](C)CC ZINC000019518787
CN(C)C(=O)[C@@H](N)[C@H](C)CC ZINC000019518788
CC(C)[C@@H](N)C(=O)N1CCCCC1 ZINC000019518969
CCNC(=O)[C@@H](N)C(C)C ZINC000019519234
CCNC(=O)[C@H](N)C(C)C ZINC000019519235
C[C@@H](N)C(=O)N(CC1)CCC1C ZINC000019519623
Fc1c(N)nccc1 ZINC000019616068
Nc1cccc(n1)F ZINC000019616089
FC(F)(Br)CN ZINC000019616473
C1CN(C)CCC1N(CC2)CCN2C ZINC000019637149
[nH]1cccc1CN2CCN(C)CC2 ZINC000019642292
CCCN1C[C@@H](CN)CC1=O ZINC000019669248
CCCN1C[C@H](CN)CC1=O ZINC000019669250
CNCC1(O)CCCC1 ZINC000019669807
CC(C)(N)C(=O)NCCC ZINC000019672317
CC(C)(N)C(=O)NC(C)C ZINC000019672319
CC(C)(N)C(=O)NC1CC1 ZINC000019672321
CC(C)(N)C(=O)NCC(C)C ZINC000019672327
CC(C)(N)C(=O)N[C@H](C)CC ZINC000019672329
CC(C)(N)C(=O)N[C@@H](C)CC ZINC000019672331
CC(C)(N)C(=O)N1CCCC1 ZINC000019672333
CC(C)(N)C(=O)NC1CCCC1 ZINC000019672335
CC(C)(N)C(=O)N1CCCCC1 ZINC000019672337
CC(C)(N)C(=O)N(CC1)CCC1C ZINC000019672341
CC(C)(N)C(=O)N(CC)CC ZINC000019672480
CC(C)(N)C(=O)N(C1)CCC[C@H]1C ZINC000019672506
CC(C)(N)C(=O)N(C1)CCC[C@@H]1C ZINC000019672508
o1cccc1C(=O)CN2CCNCC2 ZINC000019673231
NCC[C@H](C)N1CCCC1 ZINC000019673612
NCC[C@@H](C)N1CCCC1 ZINC000019673614
NCC[C@@H](O)c1ccco1 ZINC000019674830
NCC[C@H](O)c1ccco1 ZINC000019674832
C[C@@H](O)CCCN ZINC000019674933
C[C@H](O)CCCN ZINC000019674935
o1cnnc1[C@H]2CCCNC2 ZINC000019676453
o1cnnc1[C@@H]2CCCNC2 ZINC000019676455
o1cnnc1C2CCNCC2 ZINC000019676457
CCC(=O)N1CCCNCC1 ZINC000019679918
CC(C)C(=O)N1CCCNCC1 ZINC000019679920
C1CC1C(=O)N2CCCNCC2 ZINC000019679922
CC(C)CC(=O)N1CCCNCC1 ZINC000019679924
CC(C)(C)C(=O)N1CCCNCC1 ZINC000019679928
NC[C@H](O)CN(CC1)CCC1C ZINC000019685112
NC[C@@H](O)CN(CC1)CCC1C ZINC000019685113
NC[C@@H](O)CN1CCCCCC1 ZINC000019685114
NC[C@H](O)CN1CCCCCC1 ZINC000019685115
CC(C)(N)CN1CCOCC1 ZINC000019685437
CC(C)(N)CN1CCN(CC)CC1 ZINC000019685457
CNCCN1CCCCC1 ZINC000019685464
C1CCCCN1CC2(O)CCNCC2 ZINC000019685491
Cc1nc(cc(=O)[nH]1)[C@@H]2CCCCN2 ZINC000019685937
Cc1nc(cc(=O)[nH]1)[C@H]2CCCCN2 ZINC000019685939
Cc1nc(cc(=O)[nH]1)[C@@H]2CCCN2 ZINC000019685941
Cc1nc(cc(=O)[nH]1)[C@H]2CCCN2 ZINC000019685943
n1[nH]ccc1C2CCNCC2 ZINC000019685960
[nH]1nccc1[C@H]2CCCNC2 ZINC000019685962
[nH]1nccc1[C@@H]2CCCNC2 ZINC000019685964
C1NCC1C(=O)N2CCCCC2 ZINC000019685994
C1NCC[C@H]1C(=O)N2CCCCCC2 ZINC000019686028
C1NCC[C@@H]1C(=O)N2CCCCCC2 ZINC000019686030
C1NCC[C@H]1C(=O)N2CCCCC2 ZINC000019686048
C1NCC[C@@H]1C(=O)N2CCCCC2 ZINC000019686050
C1NCC[C@H]1C(=O)NC2CCCC2 ZINC000019686056
C1NCC[C@@H]1C(=O)NC2CCCC2 ZINC000019686058
CN(C)C(=O)[C@@]1(C)CCCN1 ZINC000019686126
CN(C)C(=O)[C@]1(C)CCCN1 ZINC000019686128
Cc1cc(=O)[nH]c(n1)[C@@H]2CCCCN2 ZINC000019686174
Cc1cc(=O)[nH]c(n1)[C@H]2CCCCN2 ZINC000019686176
OCCc1cc(no1)C2CCNCC2 ZINC000019686202
Cc1nc(no1)C2CCNCC2 ZINC000019686204
Cc1nc(no1)[C@@H]2CCCNC2 ZINC000019686228
Cc1nc(no1)[C@H]2CCCNC2 ZINC000019686230
[nH]1nccc1[C@H]2CCCN2 ZINC000019686272
[nH]1nccc1[C@@H]2CCCN2 ZINC000019686274
OCCc1cc(no1)[C@@H]2CCCN2 ZINC000019686288
OCCc1cc(no1)[C@H]2CCCN2 ZINC000019686290
Cc1nc(no1)[C@@H]2CCCN2 ZINC000019686292
Cc1nc(no1)[C@H]2CCCN2 ZINC000019686294
n1ncn(C)c1[C@@H]2CCCN2 ZINC000019686296
n1ncn(C)c1[C@H]2CCCN2 ZINC000019686298
Cc1nc(on1)C2CNC2 ZINC000019686304
n1cnccc1C2CCNCC2 ZINC000019686346
n1cnccc1[C@H]2CCCNC2 ZINC000019686348
n1cnccc1[C@@H]2CCCNC2 ZINC000019686350
C1NCC1C(=O)N2CCCCCC2 ZINC000019686376
N1CCC[C@@H]1c2ccncn2 ZINC000019686454
N1CCC[C@H]1c2ccncn2 ZINC000019686456
Cc1nc(ccn1)C2CNC2 ZINC000019686458
Cn1cncc1C2CCNCC2 ZINC000019686476
OCCn1cncc1C2CCNCC2 ZINC000019686478
n1ccncc1C2CCNCC2 ZINC000019686482
C1NCC1c2n[nH]c(c23)nccc3 ZINC000019686512
c1ccnc(c12)n(C)nc2C3CNC3 ZINC000019686514
Cc1cc(=O)cc([nH]1)C2CNC2 ZINC000019686518
Cc1nc(ccn1)[C@@H]2CCNC2 ZINC000019686570
Cc1nc(ccn1)[C@H]2CCNC2 ZINC000019686572
n1[nH]ccc1[C@@H]2CCNC2 ZINC000019686655
n1[nH]ccc1[C@H]2CCNC2 ZINC000019686657
OCCc1cc(no1)[C@@H]2CCNC2 ZINC000019686667
OCCc1cc(no1)[C@H]2CCNC2 ZINC000019686669
OCCc1cc(nn1C)[C@@H]2CCNC2 ZINC000019686671
OCCc1cc(nn1C)[C@H]2CCNC2 ZINC000019686673
n1[nH]ccc1[C@H]2CNCCO2 ZINC000019686683
n1[nH]ccc1[C@@H]2CNCCO2 ZINC000019686685
n1ccccc1[C@H]2CNCCO2 ZINC000019686860
n1ccccc1[C@@H]2CNCCO2 ZINC000019686862
CC(=O)[C@H](C1=O)CCC1 ZINC000019701894
O=C(O)[C@@H](C)Cn1ccnc1C ZINC000019702103
O=C(O)[C@H](C)Cn1ccnc1C ZINC000019702105
NCC(C)(C)N1CCOCC1 ZINC000019702166
o1cccc1[C@@H](CN)N2CCOCC2 ZINC000019702315
o1cccc1[C@H](CN)N2CCOCC2 ZINC000019702317
C1CNCCN1Cc2cccnc2 ZINC000019702362
O=C(O)Cn1ccnc1C ZINC000019702780
CN1CCC[C@H]1CN2CCC[C@H]2CO ZINC000019703454
OCc1c(CO)nccc1 ZINC000019721410
CC(C)(O)CCN1CCNCC1 ZINC000019722038
COC(=O)c1cn[nH]c1 ZINC000019722105
NC(=O)c(c1)ccc(c12)NCC2 ZINC000019722417
NCc1cc(=O)[nH]c(c12)cccc2 ZINC000019722866
COC(=O)Cc1cc(N)ccc1 ZINC000019726663
NCc(n1)oc(C)c1C ZINC000019726750
NC[C@@]1(O)CCc(c12)cccc2 ZINC000019727337
NC[C@]1(O)CCc(c12)cccc2 ZINC000019727338
NC[C@@]1(O)CCc(c12)ccc(F)c2 ZINC000019727341
NC[C@]1(O)CCc(c12)ccc(F)c2 ZINC000019727343
NC[C@@]1(O)CCc(c12)c(F)ccc2 ZINC000019727367
NC[C@]1(O)CCc(c12)c(F)ccc2 ZINC000019727368
C1COCCN1CC2(N)CCCCC2 ZINC000019727532
OCCc1ccco1 ZINC000019729362
OCCc(c1)ccc(c12)OCCO2 ZINC000019729364
CC(C)(C)NCCN ZINC000019732707
Fc1ccc(N)nc1 ZINC000019735097
CN(C)/C=C/[N+]([O-])=O ZINC000019735116
C1CCN([C@@H]12)CCNC2 ZINC000019735171
NCCN1CCCC[C@H]1C ZINC000019735201
NCCN1CCCC[C@@H]1C ZINC000019735202
CC(C)N1CCNCC1 ZINC000019735213
CC[C@@H](C)N1CCNCC1 ZINC000019735214
CC[C@H](C)N1CCNCC1 ZINC000019735215
FC1(F)CCNC1 ZINC000019735230
o1cccc1CN2CCNCC2 ZINC000019735430
CN(N)c1ccncc1 ZINC000019735433
C[C@@H](N)COCC ZINC000019735451
C[C@H](N)COCC ZINC000019735452
CC(C)[C@H](N)COC ZINC000019735457
CC(C)[C@@H](N)COC ZINC000019735458
OCc1c(N)nccc1 ZINC000019735472
CN(C)[C@@H]1CCCNC1 ZINC000019735481
CN(C)[C@H]1CCCNC1 ZINC000019735482
CNCc1c(C)n[nH]c1C ZINC000019735517
O=C(O)[C@H](C)n1ccnc1 ZINC000019735553
O=C(O)Cn1ccnc1CC ZINC000019735632
CC1=NCCNC(C)=C1 ZINC000019735685
C1CCC[C@@H](O)[C@H]1N2CCNCC2 ZINC000019735690
C1CCC[C@H](O)[C@H]1N2CCNCC2 ZINC000019735691
C1CCC[C@@H](O)[C@@H]1N2CCNCC2 ZINC000019735692
C1CCC[C@H](O)[C@@H]1N2CCNCC2 ZINC000019735693
CCn(c1)ncc1CN2CCNCC2 ZINC000019735708
CC[C@@H](N)CN1CCOCC1 ZINC000019735726
CC[C@H](N)CN1CCOCC1 ZINC000019735727
c1ccnc(c1C)CN2CCNCC2 ZINC000019735744
Cc(n1)scc1CN2CCNCC2 ZINC000019735754
NC[C@H](C)N1CCCCC1 ZINC000019735759
[truncated: 10,110,575 more chars]
