# Supplementary material for: How Size Matters: Diversity for Fragment Library Design
Source: Molecules. 2019 Aug 5;24(15):2838. doi: 10.3390/molecules24152838 (PMC6696339; doi:10.3390/molecules24152838)
Supplement: Supplementary file 1 [file molecules-24-02838-s001.zip › File_S2.smi]

Cc(c1)ccc(c12)[nH]c(c2C)C(=O)NC[C@H]3CCCN(C)C3 ZINC000067472756
C1CN=CC[C@H]1C2=CON(C2=3)CC(F)=CC3 ZINC000584577205
CCCN(C=C1)C=CC1=c(n2)oc(c23)=CC(=N)C=C3 ZINC000409416123
OCC=1C(CO)=CC=CC(C12)=C(C)C=C(C)C=C2C ZINC000075271242
Clb1[nH]b(Cl)[nH]b(Cl)[nH]1 ZINC000254764070
C1=C(Cl)C(Br)=C[C@@H]([C@H]12)N=CNC2=O ZINC000352067542
N1[CH-]C(I)=[N+](C1=2)CC=C(Cl)C2 ZINC000085221929
C1CC[C@H](C(=O)O)C(=C12)N=C3[C@@H]2C=C(Cl)C=C3 ZINC000409419441
CC1=CCC[C@H](C)[C@H]1CN(C2)CCc(c23)nn(C)c(=O)c3 ZINC000191078596
c1c(F)ccc(F)c1CC/N=c(\cc2)[nH]n(c23)nc(n3)C ZINC000342850859
C1C=C=CC(C=12)C=CN=C2 ZINC000328578517
N1C=C(C(F)F)N([C@@H]12)C=C(C)C=C2Br ZINC000575628900
O1COC[C@H](C1=2)CC(N)=CC2 ZINC000095080305
CN1C(C)=CC([C@@]123)=C(C)N(C)[C@@](C)(C2)CC3 ZINC000100474842
CC(=O)[C@@H](O1)O[C@H]([C@@H]12)C=C3C(=C2)C=CCC3 ZINC000004127844
C[Si]CC[Si]C ZINC000196748405
FC(F)(F)c1cc(ccc1)/N=c(\cc(C)[nH]2)n(c23)ncn3 ZINC000102491740
N1C(Br)=N[C@H](C=12)C(Cl)=CC=N2 ZINC000409418634
N1[CH-]C=[N+](C1=2)CC(Br)=CC2N ZINC000079062256
CO[C-]1C(OC)=CC=C=C1 ZINC000606300452
C1CCCC[N+]1=C/C=C\C=C/N2CCCCC2 ZINC000016982274
CNCC/C=C\1C=c(cccc2)c2=Cc(c13)cccc3 ZINC001569995242
Cc1cc(C)n(c12)[B-](F)(F)[N+]3C(=C2)C=CC=3CCC(=O)O ZINC000195928245
O=C(O1)[C@@H](C)[C@@H](CC2)[C@H]1[C@H]([C@@]23C)C(C)=CC[C@@H]3O ZINC000247885045
O=C(O)CC=1C=N[C@H](C12)C=CC=C2C(F)(F)F ZINC000521396103
CCOc(cc1)c(Cl)cc1-c(c2)nn(c23)cc[nH]c3=O ZINC000057352247
Cc1ccc[n+](c12)/C=C(O)\CC/C(=N\2)OC ZINC000000491010
Cc(c1)nnc(c12)n3c(c2)CCC(=N3)Cl ZINC000000164057
O=c1n(C)c(=O)n([C@H]2OC)n1[C@@H](C2=3)C=CC=CC3 ZINC000008648351
C/C=C\[C@H]1[C@@H](C2=O)[C@@]1(Cl)C(=O)[C@@H]([C@]23Cl)[C@H]3\C=C\C ZINC000104268183
C1=C[C@@H](O)C[C@]([C@]123)(C=CC=C2)CC=CC3 ZINC000045071732
C[C@@]12[C@H](C1)/C=C\C=C(\C)/C(=N\2)OC ZINC000254396892
ON1C=CC=C/C1=C2\C=CC=C[N+]2=O ZINC000100800292
C[C@@H](O)C1=C[C@@H]([C@H]2[C@@H]13)C=C[C@H]2C=C3 ZINC000045071400
OC[C@H]1C=C[C@H](C1)N[C@@H]2CCCOc(c23)cc(C)cc3 ZINC000183573575
CC(N1)=C[C@H]2C=1C=Cc(c23)non3 ZINC000020458686
O=c1occ(C(=O)OC)c(c12)C=CC\2=C/C=C/C ZINC000001531581
C1CCC[C@@]([C@@]123)(CN(C2)N=O)CCC=C3 ZINC000005411796
C1=CCC(C)(C)[C@H]([C@H]12)CC(=O)[C@@H]3[C@H]2CC[C@@H](C3)O ZINC000071786951
c1cccc(c12)O[C@@H](C2)C(=O)/N=c(\cc3C)[nH]n3[C@H](C)CC ZINC000331777394
CNC(=O)c1cc(c[n+](C)c1)\C=C\c2c[nH]c(c23)cccc3 ZINC000001704385
c1cc(O)ccc1C[C@@H]2NCCC(=C23)CC(=CC3)OC ZINC000004350059
C[C@@H]1C(=O)[C@H](C=C2)c(c3[C@@]12OC)c(F)c(F)c(F)c3F ZINC000252427264
ON1C(C)(C)CC([CH-]C1(C)C)=[N+]2CCNCC2 ZINC000048534667
O[C@H]1[C@@H](C)CSC(=C12)CCNC2 ZINC000071256267
N1C[C@H](C)N=C(C1=2)NC=CC2 ZINC000074942587
COC(\C=C/1)=N/C=C\C(C2)=CC=CC=C12 ZINC000045027914
C1NCCC(C1=2)=NC(=O)CC2 ZINC000082237869
N1=CC=N[C@@H](C1=2)NC=C(Br)C2 ZINC000584578143
CC=C=COC(C)(C)OC ZINC000095611803
C=1=CC=C=c(c12)cccc2 ZINC000329788194
ClB(Cl)Cl ZINC000245189232
C1=CC=CC([C@@]12C(C)C)=NC=C2CCO ZINC000036377993
C1C=C(C)CC(C=12)=NC(=N2)C3=CC=CC3 ZINC000521395821
N1C=C(C(F)(F)F)[C@H](C=12)C=C(C=N2)N ZINC000409418492
OCCN(C)C(CC1(C)C)=CC(C1)=[N+]2CCOCC2 ZINC000025326646
C1=C=CNC(F)=C1Br ZINC000329788121
c1ccc(F)c(c12)[nH]c(cc2=O)CN3CCCC[C@@H]3CO ZINC000091468366
CC1(C)C(C)(C)[N+](=CN1C)S(=O)(=O)C2C=CC=CC=C2 ZINC000017126157
CC=1NC([C@@H]2C13)=CC=CC2=CC=C3 ZINC000584578436
C[C@H](O)CNC(=O)C12CC3(Cl)C[C@@H](C1)C[C@H](C2)C3 ZINC000221999013
CC(C)(C1)C[C@H]2CC(=O)[C@@H]([C@@]123)CO[C@H](C3)OC ZINC000071786049
CCc(cc1)cc(c12)oc(=O)cc2CN(C3)CCC[C@@H]3O ZINC000009366261
CCN1C(=O)[C@@H]([C@H]2C1=3)C=CC=C2C=CC3 ZINC000076555299
c1c(O)ccc(c12)CC(=O)[C@H]3C(=C2)C=CC=C3 ZINC001569992328
BrC1=CN[NH+]([O-])C=C1 ZINC000334139259
OC[C@@H]1C[C@H](C)N(CC1)Cc(cc(F)c2)c(c23)nccc3 ZINC000344174481
C1C(=O)N[C@@H]([C@@H]2C1=3)C=C[C@@H](C3)C=C2 ZINC000005179836
C1CCC=[N+]([C@@]12C)N=C(S2)NC ZINC000001743364
C1C[C@H](O)Cc(c12)n(nc2)Cc3c(Cl)c(OC)ccc3 ZINC000664005564
C[C@]12[C@@]3(OC)[C@H](NC1=O)C=C[C@H]2C=CC=C3 ZINC000104280999
C[C@H](N)C(=C1)C=CN([C@@H]12)C=CN2 ZINC000258830902
[C@@H]12C=C[C@H](S2=O)C=CC=C1 ZINC000045070422
c1c(F)ccc(C)c1/C=C\c([nH]c2=O)nc(c23)cncc3 ZINC000221740009
Br/C=C/C(O)=C/C=[N+]([O-])/C(C)(C)C ZINC000048524293
CC1=C(C)N=C(C1=2)C(=O)N(C)CC2Br ZINC000409419414
CC=1NCC(C12)=CC(Br)C=C2 ZINC001560405382
CC1CNCCC(C=12)C=CC(Cl)=C2 ZINC001560410845
N=C=c1ccc(=C(C)N)cc1 ZINC001560408760
N1C=C(Br)N(C1=2)CC=C(C2)N ZINC000100057430
CC(=C1)C(O)=C(C)[C@H]([C@@H]1[C@]23C)[C@H]([C@](C)(C2=O)O)C=C3 ZINC000248012137
[C@@H]12[C@H]3C(=O)O[C@@H]1C(C)(C)C[C@@H]2C(=O)[C@H](C)CCC3 ZINC000101143218
COC([C@H]12)(OC)[C@@H](C=C2)C[C@]1(O)C3=CC=CCC3 ZINC000101053607
C1S(=O)(=O)C[C@H]([C@H]12)CC=C3[C@H]2CCCC3 ZINC000045027901
n1cnccc1/C=C/C(=C2)COc(c23)cccc3 ZINC000157255634
CCOC(=O)c(c1=O)cn2CC=Cc(c2c13)cc(F)c3 ZINC000019878133
C1C=C(C)C[C@@H]([C@H]1[C@@H]23)[C@H](O)[C@@H](O3)OC2 ZINC000006667735
C1=C[C@H]2N=C(OC)[C@H]1CC[C@@H]([C@@H]23)C3 ZINC000101137929
C1S(=O)(=O)C[C@@H]([C@@]12C)C=CC=C2C ZINC000071785599
N1C=CC=c(c1c23)ccc2=CC=CN3 ZINC000003199962
C12C=CC(C=C1)\C=C/C=C\2 ZINC000095892799
N1CCN(CC1=O)Cc2ccc(o2)-c(c3C)cccc3F ZINC000225532796
C1[C@H](O)C(C)(C)[C@H]([C@]123)[C@H](O)C[C@@](C)(C2)CCC3 ZINC000008665485
C1=C[C@H]2C(CO)=C[C@H]1[C@H]([C@@H]23)C=C3 ZINC000101037259
C=C(N1)C=[n+](c=12)cccc2 ZINC000001872049
c12n3c(=O)c(C(C)(C)C)c(O)[n+]2CCCN1CCC3 ZINC000000344136
c1cc(F)c(C)cc1C\N=c([nH]cn2)\cc2[C@H]3CCOC3 ZINC000426690737
c1c[nH]c(=N)cc1CN(C2)CCOc(c23)cccc3F ZINC000374566279
N#Cc1cc(ccc1)N/N=C\2CCn(c23)ccc3 ZINC000254702150
CC[N+]1=C(C)S[C@@H]([C@H]12)C=CC=C2 ZINC000004211580
OC[C@@]1(C)[C@](O)(C(=O)C2)C[C@@H](C=3[C@]12C)[C@H](C)CC3 ZINC000230106377
C1=CC=CN(C(=O)OC)C(=C12)CCCC2 ZINC000045069477
CC[n+](c1)cccc1-c(o2)nc(c23)cc(N)cc3C ZINC000226778116
C[C@@H](C1)CC[C@H](C(C)C)[C@]12O[C@H](CO2)CO ZINC000209934384
c1c[n+](C)ccc1/C=C\c2ccnc(c23)c(O)ccc3 ZINC000004830544
CCC(=O)N[C@@H]1C(C)(C)[C@@H](C2)C[C@@H]([C@]123)[C@@H](C)OCC3 ZINC000257217902
C1CN(C)C(C)=C(C1=c23)N=c2cc(cc3)OC ZINC000137869761
CN(C)C(=O)[C@]12C[C@@]3(CC)C[C@](C1)(O)C[C@@H](C2)C3 ZINC000822692533
N1CCN=C1C[C@@H](C=CC2)[C@H](C=23)C=CC=C3 ZINC000021983101
O[C@H]1C[C@@H](C)S[C@H]([C@@H]12)C=CC(Cl)=C2 ZINC000012857529
CC1(C)[C@H](C1)[C@@H](CC)/N=c(\cc2)[nH]n(c23)cnn3 ZINC000418980573
C\C=C\C=C\[C@@H](C1)Oc(c12)c(O)cc(c2)O ZINC000005811517
C1CC1C(C2)=NC(C=23)=NC=C(Br)C3 ZINC000602993539
Clc1cccc(F)c1Cn2nc[n+](c23)[nH]c(C)cc3=O ZINC000408977758
Cc1c(C)oc(c1)CN[C@@H](C2)CCc(c23)[nH]c(=O)cc3 ZINC000096067551
C1=CC=C[C@]([C@@]123)(CS(=O)(=O)C2)CCCCC3 ZINC000101036482
C[C@H]1[C@@H](N)CC[C@H](C1)C[C@@H](C2)CC[C@H](N)[C@@H]2C ZINC000004538048
C1SCC[C@H](C1=2)NC(Cl)=NC2Cl ZINC000097757514
c1cccc(c12)/C(N)=C\C=C/N3[C@@H]2C=CC=C3 ZINC000114002429
[nH]1cc(C)c(=O)c(C)c1CN(C2)C[C@@H](C)[C@]2(O)C3CCC3 ZINC000091966332
FC(F)(F)[C@H]1CC[C@@H](CN1)[C@H]2[C@@H](N)CC[C@@H](C)N2 ZINC000757216087
C1C[C@H](C)C[C@H]([C@@H]1C(C)C)[n+](c(C)n2N)nc2C ZINC000100699303
CC1(C)[C@@H](C2)[C@H]1C[C@H]([C@@]23C)SCC(=O)O3 ZINC000000519850
CCN(CC)[C@H](C=CC1)[C@@H]([C@@H]12)S(=O)(=O)C2(C)C ZINC000001721951
C\1=C\C=C/C=C\C=C/1 ZINC000008373770
Cc1cc(C)nc(c12)n([nH]c2=O)[C@@H]([C@@H]3C)C[C@H](C)N(C)C3 ZINC000103933193
C[n+](c1)cccc1CN(C2=O)C(=O)[C@@H]([C@H]23)CC(C)=C[C@H]3C ZINC000006183102
CC(C)=CC/C=C(\C1)CC[C@@H]([C@H]12)C(=O)NC2=O ZINC000100742306
c1cccc(Cl)c1/C=C/C2=CN(O)C=C[NH+]2[O-] ZINC000526054724
c1c(Cl)ccc(c12)N=C(NC)C[N+]([O-])=C2c3ccccc3 ZINC000019632917
FC(F)(F)C(N1)=CN(C1=2)CC=CC2Br ZINC000585656286
O=C(O)C(C1)=N[C@H](C=12)C=CC(Cl)=C2 ZINC000329022237
C1=CC=C[C@@H]([C@@H]1[C@H]23)S(=O)(=O)[C@H]2C=CC=C3 ZINC000016789908
Fc1cc/c([nH]c1)=N/Cc2cc(ncc2)N3CCCCC3 ZINC000339968082
CC(C)(C)O[C@@H]1S(=O)(=O)C[C@@]([C@]123)(CC2)CC=CC3 ZINC000101036065
BrC1C=C=NC=C1 ZINC000329788057
CC(C)(C1)C[C@H]([C@@H]2O)[C@H]1[C@@](C)(O)Cc(c23)coc3 ZINC000104648718
Cc(c1)c(O)c(C)c(c1[C@]23C)[C@H]([C@@](C)(C2=O)O)C=C3 ZINC000138157889
CC(=O)[C@](C1)(O)C[C@@H]([C@@]12C)C3=C(CC2)CC(=O)CC3 ZINC000001698121
C\C=C(C)\C=N\NC ZINC000016137303
CC(C)Cn(c(C)c1C)c2ncn(c3c12)nc(n3)C ZINC000009305403
CC1=CCC[C@@H](C)[C@@H]1CN(CCO2)CC23CCOCC3 ZINC000097101255
Cc1c(C)sc(s1)=[N+]2CCCCC2 ZINC000000164078
c1c[nH]c(=O)cc1C[C@H](C2)COc(c23)cc(cc3)OC ZINC000092097270
O=c1ccccn1CC(=O)N(C)[C@H]2CCCc(c23)cccc3 ZINC000032676296
CC1=C[C@@H](C#N)C(=O)N=C1C ZINC000038804970
CO[C@@H]1C=CN=C(C1=2)N=CC2Br ZINC000409418711
C[C@H]1CCC(=C12)NCC=N2 ZINC000036173607
C=CC#C[C@@]1(O)[C@@H](C)[C@@H](C)N[C@@H](C)C1 ZINC000022204533
C1CC[C@H](C=2[C@]13N)C[C@@H](C3)CC2 ZINC000258833558
CC(=O)CC[N+](=C[C@@H]12)C[C@H](C1)CCC2 ZINC000001662173
COC(=C1)C(OC)=C[C@H](C1=2)CCCNC2 ZINC001570007902
C/C1=C/C/C=C\C=C\[C@@H]([C@H]12)NC2=O ZINC000254505541
OC[C@@]1(O)C(C)=C[C@@H](OC)[C@@H]([C@]12C)C(C)(C)CCC2 ZINC000247995372
c1ccn(c12)[B-](F)(F)[N+]3C(C=CC=3)=C2SC ZINC000196952309
O=C1C[C@H](C)Cc(c12)n(c(C)c2)-c3ccc(nc3)OC ZINC000006897649
c1coc(c12)CC(C)(C)C[C@@H]2N[C@H](CCC3=O)CN3C ZINC000095968244
O=c1nc(C)[nH]c(c1Cl)-c2cccc(c23)cncc3 ZINC000216099439
O[C@@H]1C[C@H](C(C)(C)C2)C[C@@H]([C@H]12)O[C@@H]3CCCCO3 ZINC000257357307
CC(C)Cc(cc1)nc(c12)OCC(=N2)C ZINC000247978270
O1C=C(C)CC[C@@]1(C)[C@@H](N2)O[C@H](C)CC2(C)C ZINC000004705821
n1cncn1CC(C=C2)=C[C@@H](C2=3)C=CN3 ZINC000329052664
CN(C1)N[C@H](C=12)C=CC(=C2)[N+]([O-])=O ZINC000011919365
C1CNC[C@@H](CO)C1=C2C=CC(F)C=C2 ZINC001560407510
CC(C)(C)c(n1)oc(c12)c(O)cnc2Br ZINC000066054421
NCC1=CN=CN([C@H]12)C=CC=C2 ZINC000169748325
C/C=C\CC1=C(C)C[C@@H]([C@@H]12)OC2=O ZINC000199559739
Clc1nc(C(C)(C)C)nc(c1=2)=NCC2 ZINC000409418702
CC(C)(C)C(=C1)NC=CN=C1C(F)(F)F ZINC000001563133
C[C@@H]1COC[C@H](C)OCO1 ZINC000016954389
C1C=C[N+](=C12)CCC2=O ZINC000101409677
C=CC1=CSNN1 ZINC000001624249
C[Si](C)=C1C=CC(C=C1)=[Si](C)C ZINC000195815194
O1CCN(C)C[C@@H]1C/N=c(\cc2)[nH]c(c23)ccc(Cl)c3 ZINC000534589560
n1ccccc1CN(C2)CCC[C@@H]2c3c/c(=N/C)[nH]cc3 ZINC000585181503
OCc(c1)nn(c12)CCN(C2)CC(C3(C)C)=C(C)CCC3 ZINC000828839151
n1ccn(C)c(=O)c1N(C2)CC=C2c3c(F)cccc3 ZINC000253417907
c1cccc(O)c1C(=O)CN(C[C@H]2C)C[C@H]([C@H]23)C=CC=C3 ZINC000253589388
Cc(o1)ccc1CN(C)[C@H](CC2)CCn(c23)c(=O)n(n3)C ZINC000169783362
Fc1cnc([nH]c1)=NC[C@@H]2CCN(C2)C3CCCCC3 ZINC000534651207
C[C@H]1CN(C(=O)C)c(c2[n+](c13)c(C)cs3)cccc2 ZINC000000112691
c1nn(C)c(c12)nc(cc2C(F)F)-c3cnn(c3)CC ZINC000020603044
c1ccccc1/C=N/Nc2cc[n+]([O-])c(c23)cccc3 ZINC000022340576
CCN1CC[C@@H](C[C@H]1C)N[C@@H]2CCC[C@@H]([C@H]23)OCC3 ZINC000252512717
CCc(nn1)n(c12)[nH]c(n2)-c3c(Cl)cc(Cl)cc3 ZINC000003045030
CC(N1)=C[C@H](C)N(C=12)NC(=C2)c3cccs3 ZINC000097436732
CC[C@H]([C@H](C)C1)[C@@H]2[C@@H](O)C[C@@H]([C@H]3[C@@H]12)C(=O)CC3 ZINC000071786377
c1coc(c12)CCc3c2nnc(Cl)c3 ZINC000169233466
C1CCC(C1=2)=N[C@H]3[C@@H](C2N)CCCC3 ZINC000075155760
C1S(=O)(=O)CC=C([C@]12N(C)C)CCCC2 ZINC000045027685
CC(C)=C[C@@H]1C=C(C)[C@H](C)[C@@H]([C@H]12)C(=O)NC2=O ZINC000252694807
CC1(C)[C@@H](CC2)[C@H]([C@H]3[C@H]12)NS(=O)(=O)C3 ZINC000005224826
CN1CCN(C)C[C@H]1C\N=c\2cc[nH]c(c23)c(C)cc(C)c3 ZINC001506399582
C=Cn(nc1)c(C)c1CN(CC2)C[C@H]([C@]23O)CCCC3 ZINC000012146535
[C@H]12C=CC[C@H](S2)[C@@H](O)CC1 ZINC000104145520
CCC(=CO1)CC[C@@]1(CC)CO ZINC000033608939
C1CCOC(C123)(C=CC=C2)OCCC3 ZINC000043198876
n12cc[n+](c1)CCCCn3cc[n+](c3)CCCC2 ZINC000036390457
CN(C)CCn(c(C)c1C)c(c12)nc3c(c2N)CCCC3 ZINC000012388957
CC(=O)N[C@H]1CC(C)(C)[C@@H]([C@@]123)CC[C@](C)(C2)[C@H](O)CC3 ZINC000197187520
CC(=O)N[C@@](C)([C@H](C1)CC2)[C@H](C(=N3)C)C[C@@H]1[C@]23C ZINC000005757852
FC(F)(F)C1(C(F)(F)F)N=CC=CN1 ZINC000031949910
Cc(c1)ccc(C)c1CC(=O)N[C@H](CC2)Cn(c23)cc(n3)C ZINC000072235900
Cc(c1)ccc(c12)[nH]ccc\2=N/[C@H]3[C@H](OC)COCC3 ZINC000824499326
CCc(c(C)[nH]1)c(=O)n(c12)ncc2-c3c(OC)cccc3 ZINC000017045860
CC(N1)(C)CC[C@H](C=12)[C@H](C)CC(C)(C)N2 ZINC000057990120
[C@@H]12[C@H](N2)CC/C=C\CCC\C=C\C1 ZINC000008637948
CC(=O)[C@@H](C1=O)C(=O)[C@@H]([C@@]12C)CC(C)=C(C)C2 ZINC000000506593
C1CC1=C[C@](O)([C@@H](C)C2)[C@H](C)CC23OCCO3 ZINC000257359236
C/C1=C/[C@H](C)C/C(OC)=N\C(\C)=C1\[H] ZINC000101036229
[nH]1ccn(c1c23)cnc2ncc3 ZINC000087493593
[C@@H]12C=C(Br)C[C@H](N2)CC=CC1 ZINC000004993050
COCC1=CCN(CC1)c(nc2)c(Br)cc2C ZINC000097846604
CC(C)n(c1=O)nc2n1c(CC)nc(c23)CCC3 ZINC000065154556
C1=CCCc(c12)[nH]c(cc2=O)-c3ccncc3 ZINC000096311228
COc(c1)c(OC)cc2ccc(c3c12)CCN=C3 ZINC000001560118
CC1(C)C(C)(C)C1CNc(nc2)[nH]c(\c2F)=N\C ZINC000534661974
C1C[P@](=O)(O)[C@@H](C=12)CCNC2 ZINC000238707125
[C@@H]12B[C@H](CC1)CCC2 ZINC000252286758
CCCNC(=O)c(c1)ccc(c12)n3c(n2)C[C@H](C)CC3 ZINC000015786898
c1cc(F)cc(c1C)NC(=O)Cc(n2)cn(c23)cccc3 ZINC000012520192
C1CC(=O)C(C)(C)C(=CCC2)[C@@H]1C23OCCO3 ZINC000253479918
c12c3nccc2ncc(Br)c1NC3 ZINC000026438379
CC(C)[C@]12[C@@H]3[C@H](C(=O)N(C)C3=O)[C@@](C)(C=C1)CC2 ZINC000101130537
OCCC(=C1)C=C[C@@H]([C@@H]12)OC(O2)(C)C ZINC000575624148
C1=CC(Br)=CN([C@H]12)CCCC2=O ZINC000033305578
n1c(Br)cn(c12)CC(F)=CO2 ZINC000521824650
C1=CCC(C123)(CC=C2)CC[C@@H](O)[C@H](O)CC3 ZINC000043198697
NC1=CC(F)=NC(=O)C1 ZINC000584906595
CCOC(=O)[C@@]12[C@@H](CCCC1)NCC=CC2 ZINC000019530257
C1OCC=CC[C@@]12[C@@H](O)[C@@H](CCC2)N3CCCCC3 ZINC000226077575
C1CC1[C@]2(O)/C=C\C=C/CCCC2 ZINC000039278031
C1CC1\N=c2\cc[nH]nc2 ZINC000018859075
NC(=O)CNC([C@@H]1CC23F)[C@H](C2)CC(C3)C1 ZINC000952880303
OC[C@@H](C1)Oc(c12)c3c(nc2C)ccc(Br)c3 ZINC000000486136
N1CCCN=C(NC(C)(C)C)C12CCCCC2 ZINC000075567141
c1c[nH]cc(F)/c1=N/Cc(c2)[nH]c(c23)ccc(c3)OC ZINC001529181833
CC(C)(C)c1ccc(=O)n(n1)Cc(c(n2)C)n(c23)cccc3 ZINC000089547732
FC(F)C1CN(C1)c2nccn(c23)nc(C)c3 ZINC000575606186
CC(=O)O[C@]12C[C@@H]3[C@H](C1)C[C@H](C2)C(=O)C3 ZINC000000246599
CC(C)(C)O[C@@H]([C@@H]12)CC[C@@H](S2(=O)=O)CCC1 ZINC000071785418
C1C=C(CN)C[C@@H](C=12)CCCC2 ZINC000521824923
C12CC(C1)C[C@@H]3[C@H](C2)OC(O3)=S ZINC000045027935
C1CC[C@@H](C[C@H]12)C=CC=C2 ZINC000101002652
N[C@@]1(Br)C(C)=CC=CN1 ZINC000019327921
C1OC[C@@]([C@]123)(C=C2)C=CC=C3 ZINC000101045388
CC1=C(C)CONC1 ZINC000070461100
[P]CCC[P] ZINC000002539872
C1=CC=C[C@@H]([C@@H]12)N(CCC2)Cc3cc(N)nn3C ZINC000408716205
CCCc1csc(n1)[C@@H](OC2)CN([C@@H]23)CCC3 ZINC000089960467
COC(=O)[C@H]([C@H]1[C@@H]23)C[C@@H](C1)[C@H]3SC(F)(F)C2(F)F ZINC000005941726
OC/C=C(C)\C#C[C@@]1(O)C(C)(C)CC(=O)C[C@H]1C ZINC000111493048
c1c(F)cc(O)cc1/C=C/c2cncc(n2)C ZINC000195314249
Cc1c(C)n(OC)c2ccc(c3c12)non3 ZINC000002296952
C1[C@@H](C2)C[C@H]([C@@H]3C(=O)O)C[C@H]2C(=O)[C@H]13 ZINC000215721877
CCSC(N1)=NC(C)=CC1(C)C ZINC000005673637
C1=CC=CC(C123)(C=CC=C2)C[C@H](O)C=C3 ZINC000045071587
CCCCC(=O)N(C1)C[C@@H]2C[C@@H]1Cn(c23)c(=O)ccc3 ZINC000103892126
c1ccccc1\C=C(C)\CN(CC2)[C@@H]([C@@H]23)CCCC(=O)N3 ZINC000019713248
C1CNCCN1CC=2CN=c(c23)ccc(Br)c3 ZINC000521395904
CC(C)[C@H](C=C1)Oc(c12)cc(C)n(c2=O)CCO ZINC000257206039
O=C1O[C@@H]([C@H]2[C@H]13)C=C[C@H](O)[C@@H]2CC=C3 ZINC000025625932
O=C(O)[C@](C)(C1)C[C@@H](C2)C1=C(C)[C@](O)([C@]23C)CC3 ZINC000071786363
FC(F)(F)c1c/c(=N\CC)[nH]c(\[nH]1)=N\C2CC2 ZINC000328972128
CC(C)[C@](O)(CC1)[C@@H]([C@]12C)[C@@H](O)CC(C)=CC2 ZINC000005416353
C1C=CC[C@H](C)[C@H]1[C@H](O)[C@@]2(CO)[C@@H](C)CC=CC2 ZINC000004578685
C1C=CC[C@H]([C@]12CO)[C@@H]3[C@@H](O2)CC=CC3 ZINC000004896167
c1c(F)c(F)cc(c12)n3c(n2)nn[nH]3 ZINC000075283031
CN(C)C[C@]12C=C[C@H](O2)CC(=O)C1 ZINC000100351465
c1csc(c12)[n+]([O-])cc3c2cccc3 ZINC000000334349
OC[C@@]12[C@@H](C)C=C(C)[C@@H]([C@H]1C)[C@H](OC2)c3cccnc3 ZINC000001057567
CC(C)(C)C(=O)Cn(c1=O)ccn(c1c23)nc2CCCC3 ZINC000257197432
C[n+]1ccccc1-c(c2=O)coc(c23)cc(O)cc3 ZINC000005730056
C/N=c(\c1F)[nH]c(nc1)-c(ccc2)cc2-c3ccnn3C ZINC000426624719
COc1ccc(C)c(C2)c1N[C@H](C=23)NCC3 ZINC000061997517
COC(=N1)[C@H]2C=C[C@@H]1/C=C\c(c23)cccc3 ZINC000045027682
CC[C@@H](N1)CN2N=Cc(c3C=12)cccc3 ZINC000004994219
BrC1N=C[C@@H](C=12)N=CC(=C2)N ZINC000329040783
CC=1C=N[C@@H](C12)C=CC(F)=C2 ZINC000329026684
Ic1c(C)n[n+](n12)cc(C)[nH]2 ZINC000015276124
CC[C@@]12[C@@H]3[C@@H]1C[C@@H](C2)[C@H]3NCC ZINC000245380746
CC([C@@H]12)=C(C)[C@H](S2(=O)=O)C=CC=C1 ZINC000101036709
C[C@H]1[C@@H](C)[C@@H]2C=C[C@@H]1[C@H]([C@@H]23)C=C3 ZINC000101036794
o1ccoc(c12)occo2 ZINC000001684620
FC(F)(F)c1cc(ccc1)-n2nc(N)[n+](c23)cccc3 ZINC000005438829
CC1CCC(CC1)S[C@H](C2=O)CC(=O)CC2 ZINC000001579158
NCC[C@@]12C[C@]3(CN)C[C@](C)(C1)C[C@H](C2)C3 ZINC000100153282
CC(=C1)C=N[C@H]([C@H]12)C3CCN2CC3 ZINC000006755500
c1[nH]ccc(\c1C(F)(F)F)=N/Cc2cnn(c23)CCCC3 ZINC000952883232
c1c[nH]c(C)c2[nH]c(c3c12)cc(=O)cc3 ZINC000100076738
C1=CC=CC(C1C23)CC2C=CC=C3 ZINC000257373229
c1c(=O)c(O)cn(c12)[C@H]3[C@H](NC2)CCCC3 ZINC000040164033
C1NCCC[C@H]1CN(CC2)Cc(c23)ccc(c3)SC ZINC000214980318
c1ccc(F)cc1CN(C2)CC[C@@H]2c3cc(=O)[nH]c(n3)C ZINC000019285256
CCCN1C[C@@H](CC1=O)/N=c\2cc(C)[nH]c(c23)cccc3 ZINC001506422363
C1CCC[C@@]([C@]123)(C=C2)CC[C@@H](C3)O ZINC000104282265
Cc(c1)cc(CC)[n+](n12)ccc2 ZINC000004789688
C1C[C@@H](C)[C@@H](CC1=O)n2cccnc2=O ZINC000725362050
C1C=CCC1(C)\N=c\2[nH]ccn(c23)cnn3 ZINC000585091270
Cc([nH]1)nc(c12)ncc(c2)-c3cc(N(C)C)ccc3 ZINC000096154059
c1ncn(c12)CC[C@@H](C2)C(=O)Nc(cc3)cc(F)c3CC ZINC000089286465
Fc1ccc(OC)c(Cl)c1[C@H]2NCCc(c23)[nH]cn3 ZINC000065461376
CCN(CC1)Cc(c1c23)sc2ncnc3Cl ZINC000020300011
c1cn2C[C@H](C)N(C)c(c2c13)nc(=O)[nH]3 ZINC000009333823
CC(C)(C)N(C1)CC[C@@H]1C\N=c(\cc2C)cc[nH]2 ZINC000584899527
OCCCc(cn1)cn(c12)nc(C)c2C ZINC000047844223
c1cccc(c12)S(=O)(=O)[C@@H]3[C@@H](O2)C=CC=C3 ZINC000000972842
C[C@]12[C@H]3[C@H]([C@@H](C(=O)C1)CC2)C[C@H](C)CC3=O ZINC000104097470
C1CN=c(c=12)cc(cc2)Cn3c(C)ccc3C ZINC000521395894
CCN(CC1)CC(=C12)CCC[C@@H]2O ZINC000001714064
Cc(s1)cc(c1C)[C@@H]2C=CN=CN2 ZINC000000480765
OCC[C@@H]1NC(C)(C)C[C@@H]([C@@H]12)CC[C@H]2O ZINC000004722914
C1C[C@H](N)C[C@H](C)[C@@H]1C[C@@H]2[C@@H](C)C[C@@H](N)CC2 ZINC000006795786
C1C(=O)N[C@H]([C@H]12)[C@@H](F)CC(F)=C2 ZINC000064220251
CC1NCC=c(c=12)cccc2 ZINC000089548300
CCC12N3[C@](C)(OC1)CC[C@@]3(C)OC2 ZINC000031750451
BrC1=C(N)NCN=C1 ZINC000090587667
O=CN1C=COCC1 ZINC000095634889
C1CC1C2=NCC(=N2)I ZINC000602993545
CN(C)B(Br)N(C)C ZINC000170157250
Cc1c(F)ccc(c1)-c(n2)[nH]c(c23)CC(C)(C)CNC3=O ZINC000065376440
CC(=O)Nc(c1)ccc(c12)[n+](CCC)c3n2cccc3 ZINC000000387483
CN(C)Cc([nH]c1=O)nc(c12)c3c(CC2(C)C)cccc3 ZINC000020500642
CN(C)\C=C\c(c1)ncc2C(=O)c(c3c12)cccc3 ZINC000049946761
O=C(O)[C@@H]1CC[C@@H](C(C)(C)C2)[C@H]([C@]123)CC(=O)[C@@H]3C ZINC000031165367
FC(F)(F)[C@@H]1C[C@H](C)Nc(c12)n(C)[nH]c2=O ZINC000057218534
CC1(C)CC(=O)[C@@H](C)C/C=C/COC(=O)C1 ZINC000012433147
[C@@H]12[C@@H](C1)[C@H](C)CC(=O)C[C@@H]3[C@@H]2C(=O)OC3 ZINC000034116485
CC(C)(O)[C@@H](CC1)C=C([C@]12C)[C@H](C)CC[C@@H]2O ZINC000230141172
CC(C)[C@@H]1[C@@H](C2)[C@H]1[C@H]([C@@]23C)[C@](C)(O)CC[C@@H]3O ZINC000077031679
Cc(n1)cc(C)[n+](c12)c3[n+]([nH]2)c(C)cc(n3)C ZINC000000408825
C1CCN=C(C1=2)NC=NC2Cl ZINC000040448453
[C@H]12CC[C@H](O2)CCCC1=[N+]3CCCC3 ZINC000101044515
c1ccc(Cl)c(c12)oc(c2)C(=O)N(C3)CC[C@@H]3CNC ZINC000299740306
c1ccc(F)cc1[C@H](O)Cn(nc2C)c(=O)c(c23)cccc3 ZINC000051289749
C1=CC(C)(C)Oc(c2OC)c1cc(c23)ccc(=O)o3 ZINC000000898299
NCC1=C(F)C=CCN1C ZINC000090411585
[C@@H]12[C@H](C1)[C@@H](O)[C@H]3O[C@H]2CO3 ZINC000100022034
Cc1ncc(C)[n+](c12)c(nn2C)Nc(cc3)ccc3C ZINC000017197693
c1cccc(OC2C)c1N=C(C=23)OCC3 ZINC000001714211
Clc1c(Cl)n(cn1)Cc(c2)ccc(c23)non3 ZINC000000161622
Fc1c(Cl)ncc(c12)CC=C[C@@H]2O ZINC000238721816
CCC[n+](c1C)ccn(c12)c(C)cc2 ZINC000000270711
c1ccc(OC)cc1Cn(c(=O)o2)c(c23)nccc3 ZINC000095993917
c1cc(Cl)c(F)cc1CN(C2)CC[C@]23C[C@H](CO3)OC ZINC000096107685
CC(C)=C1[C@@H](C=C2)[C@@H]([C@H]3[C@H]12)C(=O)N(C3=O)C(C)C ZINC000000033164
COC(=O)[C@@H]1C=CC=C(C1=2)N=CC2 ZINC000329071320
[C@@H]12[C@@H](C1)/C=C\[C@@H]3C(=O)C[C@H]2NC3=O ZINC000071785475
CN(C)Cc1c[nH]c(c12)NC=CN2 ZINC000100191739
C[C@H]1CN(C)C[CH-]C1=[N+]2CCCC2 ZINC000039416118
C1CO[C@@H](C)C[C@H]1CN2CCC[C@H]2c(n3)[nH]c(C)c3C ZINC000952882970
c1ccccc1C[n+]2ncn(c23)N[C@@H](C)C=C3O ZINC000101015452
C1C(Cl)=CC[C@@H]([C@H]12)C(=O)N(C2=O)CC[n+]3ccccc3 ZINC000018191391
FC1CCN(CC1)c(cc(n2)CC)n(c23)nc(C)c3C ZINC000072433049
n1cnc(C)cc1C[C@H]2CCC[C@@H]([C@@H]23)CN(C)C3 ZINC000257302659
C1OCCN(C(=O)C)C[C@@H]1Cc(c2)ccc(c23)n(C)cc3 ZINC000257290199
C[C@H]1COCCN1Cc2coc(n2)-c3cc(F)ccc3 ZINC000058209993
FC(F)c1cc(ccn1)-c2c(=N)cc[nH]c2 ZINC000725273519
CC1(C)[C@H](CC2)[C@H]1[C@@H]([C@@]23CO)[C@H](C)CCC3=O ZINC000261491441
O=C(O)CNC1=CCC=CC1 ZINC000100497510
O1CCC[N+](=C12)CCCC2 ZINC000001727902
CC1=CN=CN=C(C1)OC ZINC000014983158
Cl[C-]1C=[N+](CC1)C2=NCCC2 ZINC000095569514
CC(C)N(C1)CCC[C@@H]1c(nc(C)c2)n(c23)c(C)nc3 ZINC000257248505
Cc(n1)nn(c12)cc(cc2)-c3c(OC)cccc3F ZINC000426497152
O=C(O)[C@@H]1[C@@H](CC2)[C@H]1CC[C@@H](C3(Cl)Cl)[C@H]23 ZINC000242547721
OCCn1ccn(c12)nc(c2)C3CCOCC3 ZINC000409437043
CC(C)Nc1ccc(cc1)-n(n2)[n+]([O-])c(c23)cccc3 ZINC000000136143
CC[N+]1C[C@H](O)CN2C=1Sc(c23)cccc3 ZINC000012341667
CC1(C)C=NN2[C@H](CC3)C=C[C@@H]3[C@H]12 ZINC000104648085
CC(C1)=N[C@@H](C=12)N=CC(Br)=C2 ZINC000329025766
C[C@@]12C=C[C@](C)(S2(=O)=O)CCC=C1 ZINC000045027857
C/C/1=C(OC)/N=C(/C)\C=C/C=C\1 ZINC000034825911
FC(F)(F)c1[nH]nc(c12)[C@@H]3[C@H](CC2)CNC3 ZINC000257257628
CCO/N=c(\c1c23)c(=O)c2cccc3ccc1 ZINC000606442404
C1CC[C@@](C)(CO)[C@H]([C@@]12C)CC=C(C)[C@@H]2CO ZINC000225459438
FC(F)(F)c1cc(n(n1)C)-c(c2)cnc(c23)n(C)c(n3)C ZINC000521398629
c1nc(C)nc(N)c1C[n+](ccc2)c(c23)cccc3 ZINC000000381364
CC(C)=CCN(C1)CCC[C@H]1c(nn2)n(c23)cccc3 ZINC000076396630
CCC(=O)N(C1)C[C@@H](CC2)[C@H]1c(c23)nn(c3)C(C)(C)C ZINC000019499215
Cc(s1)ccc1CN(CCC2)Cc(c23)n(C)nc3OC ZINC000096254428
c1cncc(F)c1-c(c2)ccc(c23)c[nH]c(c3)=N ZINC000426518778
n1nc(C)n(c12)c3c(c(Cl)c2C)ccc(n3)C ZINC000001016789
CC(C)CNc1ncnc(c12)oc(C)c2C ZINC000005350631
CC(C)NC(C1)=CCN(C=12)C=CC=C2 ZINC000136620036
C1NC[C@H]([C@]12C(F)(F)F)S(=O)(=O)CCC2 ZINC000685944133
CC[C@H]1NC=NC=C1Br ZINC000097756650
CN(C)P(C)(N(C)C)N(C)C ZINC000301054410
ClB=S(C)C ZINC000200480630
o1cccc1\C=C(C)\CN(C2)CC[C@]23C(=O)NCCC3 ZINC000091915329
C[C@@H](O)Cn1ccnc1-c(cc2)nc(c23)c(F)ccc3 ZINC000071764928
C1CNCCCN1Cc2nc(C)n(c23)cccc3F ZINC000409438639
Cc(n1)nn2C=COc(c3c12)cccc3 ZINC000004753520
c1cc(Br)ccc1C[C@@H](NC2)Cn(c23)nnc3 ZINC000038518580
COC(=O)N[C@]12[C@H]3[C@H](CC2)CC[C@@H]3CC1 ZINC000254387385
CC(C1)(O)C[C@@]([C@]123)(CC(=O)C2)CCCCC3 ZINC000071786349
C1=NC=C\C1=C\C=C2\C=CC=CN2CC ZINC000334159016
OC[C@@H](C)[C@@H]1CC[C@H]([C@@]12C)[C@H](O)CCC2 ZINC000201050745
CC1(C)ON(CC)[C@H]([C@@H]12)C[C@H](C)CC2 ZINC000004720778
N[C@@H]1CCCCN(C1)Cc2nn(C)c(c23)cccc3Cl ZINC000082087842
C1NCCC[C@@H]1COc(cc2)cc(c23)oc(=O)cc3 ZINC000014631319
C1CCC[N+](=C12)C[C@@](C)(O)N2c3ccc(cc3)OC ZINC000013152690
CC(C)Cc(n1)nn(c12)c(ccn2)-c3ccco3 ZINC000096345309
CC1=C(C)[C@](C)([C@@]12C)[C@@](C)(O)[C@@]2(C)O ZINC000100243576
CCn(n1)c(C)c(c1C)-c(ccc2)c(c23)O[C@@H](C3)CN ZINC000067675960
CCn(n1)c(=O)n(c12)c3c(OC2)ccc(Cl)c3 ZINC000019926416
C[C@@]12C=C[C@@H](O2)C(Cl)(Cl)C(=O)C1(Cl)Cl ZINC000100350963
C[C@]1(Cl)[C@@H](O)[C@@H](C)[C@H](O2)CC[C@@H]12 ZINC000003851536
CC1=CC=CN(C1=2)ONC2 ZINC000231499060
n1ncn(c12)c3c(CCC2)cc(Br)cc3 ZINC000575423475
c1cccc(c1C)NC(=O)Cn(c2)nc(c23)CC[C@H](C)C3 ZINC000005148320
C1CCCC=C1Cc2nc(cc(=O)[nH]2)C3CCN(C)CC3 ZINC000023250711
CN1CCN[C@@H](C1=O)Cc2cc(ccc2)-c(c3C)cccc3 ZINC000072352885
CN(C)C(=O)c1ccc(o1)Cn(c(=O)cc2)c(c23)cccc3 ZINC000095362254
c1cccc(c12)oc(=O)n2CCN3C[C@H](C)OC[C@@H]3C ZINC000027647452
C\C=C\COc(c1)ccc(n2)c1c(=O)n(c23)CCC3 ZINC000012901640
CC1=CCC[C@H](C)[C@@H]1CN[C@H]2CCCn(c23)ncn3 ZINC000241588473
CCOC(=O)[C@H](C1)NC[C@@H]([C@H]12)CCC(F)(F)C2 ZINC000242495126
Cn(c1)ncc1/C=C\2CCCc(c23)nccn3 ZINC000585135789
C1COCCN1CCN(C2)C[C@H]([C@@H]23)CC=C(Cl)C3 ZINC000022864893
C[C@H](S1)C[n+](c12)c(C)cc(n2)C ZINC000000247160
NC/C1=C(Cl)/CCCCCC1 ZINC000045069162
BrC1(Br)[C@@H]([C@H]12)COCOC2 ZINC000000270488
FC(F)(F)C1=C[C@@H](O)C(=CN1)c(c2C)ccc(c2)OC ZINC000101027452
COC(=O)[C@H]1C=CC[C@H](CCCC2)[C@@]12N3CCCC3 ZINC000001620210
c1ccnc(c(Cl)c2C)c1c(c23)nc(N)n3C ZINC000015020149
n1nc(C)n(c12)cc(cn2)-c3cccc(C)c3C ZINC000426433719
C1C[C@](O)(CO)[C@H](C2)C(C)(C)[C@@H]([C@]123)CC[C@H]3C ZINC000261492284
n1c[n+](C)c(SC2)n1CC23COC3 ZINC000004339111
OC[C@H]1[C@@H](C2)[C@H](Br)[C@H]([C@@H]2[C@@H]13)OC3=O ZINC000101024948
O=CNCCc(cc1)c(C)c2[nH]c(c3c12)cccc3 ZINC000001598449
n1nc(C)n(c12)ccn(c2=O)-c(c3C)cccc3Cl ZINC000244975276
c1c(Cl)ccc(c12)NC(=O)C=[N+]([O-])[C@H]2c3ccccc3 ZINC000036685787
COC(=O)[C@](C)(C1)Oc(cccc2)c2n(c13)ccc3 ZINC000098174890
c1cccc(c12)\C(=C\NCCO)c3c2nccc3 ZINC000013563313
C1[C@H](O)[C@@H](O)CC(=C12)CC=CC2 ZINC000002145614
COC(\C)=C\c([n+]1C)sc(c12)cccc2 ZINC000005002848
CC(C)C(C1)=CC[C@H]([C@@]12C)[C@H](O)CC[C@]2(C)O ZINC000098214447
C1C[C@@H](C)C[C@H](C1=C(C)C)N[C@H](CC2)Cn(c23)ncn3 ZINC000863984701
NCc1cc(ccc1)-c(ccn2)n(c23)nc(C)c3 ZINC000034928924
c1c[n+](C)cc(c2O)c1cc(c23)OCO3 ZINC000261828478
CC(=O)N[C@@]1(C)CC(C)(C)O[C@@H]([C@H]12)C[C@H](C)CC2 ZINC000257255159
Cn(n1)cnc1[C@@H](C)NC(CC2)CCC2=C3CCC3 ZINC000583651301
c12c3cccc1CCC[n+]2c(s3)N ZINC000000500607
CCCC[C@@]12[C@@H](O)[C@@](C)(CN(C)C1)CNC2 ZINC000070666322
CC(C)=C(F)[C@H](C1)O[C@@H](O)C(F)=C1C ZINC000261828103
CC(C)(C)[N+](=O)C=C1C=CN(O)C=C1 ZINC000005354935
C1=CN=C(C1=2)C=NCC2Cl ZINC000090411674
C1=CC=C[C@H](N2C)[C@H](N3C)C=CC=C[C@@H]3[C@H]12 ZINC000101036092
C[C@]12[C@@H](C1(Cl)Cl)C[P@](=O)(C2)OC ZINC000102916810
FC(F)=C(F)/C=C/C ZINC000002526261
Cc(c1)c(OC)cc(CC2)c1[C@H]([C@@H]23)ON=C3 ZINC000408722125
Cc(c1)ccc(c1=2)=NC(C2)=C3C=CN(C)C=C3 ZINC000334157396
C[C@H](O)C1CCN(CC1)C[C@@H](O2)CCC23CCCCC3 ZINC000170088002
C1C[C@H](C)Cc(cn2)c1[n+](c23)ccs3 ZINC000000390340
COc(cc1)ccc1/C2=C/C=C\[C@@H](C=C3)NC(=O)[C@H]23 ZINC000104926783
COc(cc1)ccc1-n(ccc2=O)c(c23)CCCC3=O ZINC000000506777
c1ccccc1S(=O)(=O)N[C@@H]2CCC[C@@H]([C@@H]23)C=CC=C3 ZINC000005053186
O=C1C[C@H](C=C)[C@H]([C@H]12)OC(O2)(C)C ZINC000141574073
ClC1(Cl)[C@H]([C@@H]12)Cc3c(C2)c(Cl)on3 ZINC000219772496
c1ccc[n+](c1c23)oc2cccc3 ZINC000001740760
CC1(C)[C@H](C2)[C@H]1[C@@H](C(C)=NO3)[C@@]23O ZINC000100399602
C1[C@H](O)CCC(=C12)[C@H]3C[C@@H]2CC3 ZINC000005104868
C1C=N[C@H](C=12)C=C(F)C(=C2)N ZINC000409418586
O1CCCC[S@@]1=O ZINC000005051740
C/C=C\1[C@@H](CC(C)=C2)Cc(c3[C@@]12N)[nH]c(=O)cc3 ZINC000100024790
Cc(c1)cc[n+](c12)C[C@H](O)CN2 ZINC000016946284
CC(=O)[C@@](C)(C1=O)C[C@H]([C@H]12)[C@@H]([C@@H](C)C2)OC ZINC000071786421
N#CN1[C@@H]([C@H]12)N[C@H](C=C2)CCCC ZINC000104213065
Cc(c1)nnc(c12)CC(C)(C)OC2 ZINC000075260638
OCCN(CCO1)[C@H]1[C@@H]2C[C@H](C3)C=C[C@H]23 ZINC000255187120
Fc1cccc(c12)[C@H](CC2)Nc(c3Cl)cn[nH]c3=O ZINC000048962690
CCN1CCCC[C@@H]1C/N=c([nH]2)\ccn(c23)ncc3 ZINC000585079416
c1[n+]([O-])cccc1C(=O)N[C@@H]2CCCc(c23)ccc(F)c3 ZINC000093062567
CC1(C)[C@@H](CC2)c(c3[C@@]12C)ccc(=O)o3 ZINC000100366894
FC(F)(F)[C@@H]1CC[C@@H](CN1)[C@@H](NCC2)C[C@@H]2CN ZINC000757216238
CC[N+]1=C[N+](=C(C)[CH-]C1(C)C)c2ccccc2 ZINC000059822417
c1csc(c12)CCC=C2c3cnc[nH]3 ZINC000004805849
C1CC1c2c(CCO)c(=O)n(n23)CCCC3 ZINC000001709809
C1CO[C@@H]([C@H]12)[C@H](OCC)CCN2C3CCCC3 ZINC000096220280
c1nc(Cl)c(c2c13)c(=O)ncn2CC3 ZINC000000216193
NCCn(cc1Br)c(c12)c(C)cnc2Cl ZINC001501018264
C[C@@H](O)/C=C/c(cc1)[n+](C)c(c12)cccc2 ZINC000000047472
Cn(n1)n[n+](c12)c3c(cn2)CCCC3 ZINC000000078041
Cn1c(C)[n+](C)c(c1c23)sc2cccc3 ZINC000003127918
COC(=O)N1[C@@]([C@]123)(CC=CC2)CCCC3 ZINC000101042519
CN1CCCN(CC[C@@H](C2(F)F)C2)CC13CCNCC3 ZINC000534667434
c1cccc(O[C@]2(C(F)(F)F)O)c1c(c23)onc3 ZINC000012377177
OCC[n+]1c(C)sc(c12)ccc3c2cccc3 ZINC000000294948
CC(=O)O[C@@H]([C@H]12)[C@@H](CCC2)CC[C@@H]1N3CCCCC3 ZINC000252441219
Cc(c1)ccc(c1[C@@]23C)O[C@@H](O3)C=C[C@H]2O ZINC000104236841
CC(C)(C)[C@H]1[C@@H](CCC1)\N=c2\c(=O)n(C)cc[nH]2 ZINC000585114057
c1cccc(NC)c1C(=N2)N[C@H]([C@@H]23)C=CC=C3 ZINC000222377773
c1cnc([C@]2(C)O)n1c(c23)ccc(F)c3 ZINC000685943877
CC1=C(C)[C@H]([C@@H]12)OC(=O)O2 ZINC000045070262
ClC(Cl)(Cl)P1(=O)OCCCO1 ZINC000001713306
n1c(Cl)ccc(c12)n(cc2)CC3(O)CCNCC3 ZINC000019341840
Cc1cc(C(F)(F)F)nc(c12)nn3c2ncc(C)c3 ZINC000013961043
c1ccccc1[C@H](O2)OC[C@H]([C@@H]23)OC=CC3 ZINC000039284010
CC(=O)N1[C@@H](C2)CN[C@@H]3CCCC[C@H]1[C@]23C ZINC000257316819
c1ccccc1[C@H](C[C@]23C)C[C@](O3)(C)CC[C@H]([C@@H]2O)NC ZINC000257300784
C1=CC(C)=CC(=NC2=N)N1Cc(c23)cccc3 ZINC000006759452
o1cccc1CNc2nccn(c23)c(C)nc3C ZINC000065240148
Cl[C@@]12C(Cl)=C(Cl)[C@@](Cl)(C2)C[C@@H]1O ZINC000104327064
COC\1=C\C=C/C=C\C=C/1 ZINC000071785499
c1ccccc1/C=C\CN(CC2)Cc(c23)nc(C)nc3 ZINC000106866368
CC(C)n(n1)ccc1Cn2c(=O)n(C)c(c23)ccnc3 ZINC000089894122
n1ccccc1-c(cc2C(=O)C)c(=O)n(c23)cccc3 ZINC000013208084
Cc1c/c([nH]c(n1)C)=N\C[C@@H](CC2)c(c23)nccc3 ZINC000585092153
Cc1n[n+](C(C)(C)C)nn1C=C ZINC000000052203
FC(F)(F)C1=N[C@H](N)OC=C1 ZINC000095628525
CCN(C1)C[C@@H]([C@@H]1[C@]23C)[C@@H](O3)CC2 ZINC000100365741
C[C@H]1C(=O)O[C@H](C1=2)C[C@H](C)CC2 ZINC000101234176
C1C=NC=C[C@]1(O)C2CCNCC2 ZINC000071610841
COC(=C1Cl)C=N[C@@H](C1=2)N=CC2 ZINC000329000734
CO[C@@H]1/C=C\C=C/C/C=C/C1 ZINC000254808455
OCC1=CCN([C@H]12)CC[C@H]2O ZINC000001996064
O=C1C[C@H](C(C)C)C[C@H]([C@]12C)OC(=O)C2 ZINC000005442593
n1cc(C)c(C)[n+](c12)cc(Br)cc2 ZINC000000078045
C1C[C@H]2[C@@H](CN)C[C@H]1[C@H]([C@@H]23)CN(C)C3 ZINC000601012550
OCc(c1)cnc(c12)=NCC=2C ZINC000409418740
OCCN1CCC=C1[C@H]([C@@H](C)[C@@H]23)[C@H](C2)CC3 ZINC000004706116
c1ncc(C=C)c(c12)CCOC2=O ZINC000001530467
O1CCOC1CC[C@]23[C@@](C)(CCC3)CC(=O)[C@@H]2C ZINC000071785876
C[C@H](C1)C(=O)NC(=C12)CCC(=O)C2 ZINC000012336311
N1C[C@@H](C)O[C@@H]([C@H]12)CCOC2 ZINC000238854742
C[C@H](C1)N=c(c=12)cc(I)cc2 ZINC000521395966
CC(=O)OC[C@@]12[C@@H](C)C=C(C)[C@@H]([C@@H]1C)COC2 ZINC000000519500
C1C[C@@H](C2)[C@@H](N)[C@H]([C@@H]12)C(=O)NC[C@@H]3[C@H](C)CCCC3 ZINC000246718911
O=c1n(C)c(=O)n(n1[C@@H]23)[C@@H](C=C2)CC/C=C\3 ZINC000101050405
C1CCCCC12[C@@H](O)[C@@]3(NC2)C=CCCC3 ZINC000001722973
C1C=CC[C@@]([C@]123)(CCCC3)CCOC2=O ZINC000045028075
Cc(c1)nn(c12)c3c(nc2Cl)cccn3 ZINC000067172724
c1cn(C)cc(c2=O)c1cc(c23)OCO3 ZINC000409412957
C1CNCc(c12)c(N)ccc2C3CCCCC3 ZINC000757213147
Cc1c(C)c(OC)cc(C)c1-c([nH]2)nc(c23)n(C)nc3 ZINC000020861075
c1cc(Cl)c(F)c(c12)nc3c(c2O)CNCC3 ZINC000072226836
O=c1oc(C)cc(c12)O[C@H]3C(=C2)CCCC3 ZINC000026897561
CC(C)Oc(cnc1)cc1-c(c2)ccc(c23)C[C@@H](C3)N ZINC000935619472
CC(C)(C)c1nc(on1)-c(c2)ccn(c23)cc(n3)C ZINC000888095455
c1cccc(c12)NCc3n2cc(O)c(=O)c3 ZINC000040164030
Cn1ncnc1COc(c2F)ccc(c23)[nH]c(C)c3 ZINC000184967925
Cc1nn(C)c(c12)nc(cc2)[C@@]3(C)CCCN(C)C3 ZINC000257317915
C[C@H](N)CC(=O)N(C1)CCC[C@@]12c3c(CCC2)cccc3 ZINC000261867799
c1c(Cl)c[nH]c(=O)c1C(=O)N(C2)C[C@H]([C@H]23)CC=C(C)C3 ZINC000222454963
CC1(C)C[C@@H](CCO1)n(nc2C)c(c23)[nH]c(=O)cc3C ZINC000008672184
CCOc(c1)ccc(c12)n(C)c3c(c2=O)CNCC3 ZINC000072221278
C1CC=CC[C@@H]1C(=O)N(C2)CCC[C@@H]2n3ccnc3CC ZINC000071870702
CC(=O)N(C1)CC[C@H]([C@H]1C)NCc2cccc(c23)[nH]cc3 ZINC000089937625
CCNC(=O)Cn(c1=O)c(cc(F)cc2)c2n(c13)ccc3 ZINC000064552091
OC[C@@]1(C)CCCN(C1)C(=O)c(c2)[nH]c(c23)cc(C)cc3 ZINC000089665875
C1CC=CC[C@H]1C(=O)NCc2nn(C)c(c23)ccc(C)c3 ZINC000534641434
CN1CCCC[C@@H]1CCn(c2=O)cnc(c23)ccc(F)c3 ZINC000043131211
C[C@@H]1CCCN(C1)C(=O)CCn(nc2)c(c23)ccc(C)c3 ZINC000057279351
Cc1cc(ccc1)N(C)Cc(n2)cc(=O)n(c23)oc(C)c3 ZINC000015731937
O=c1[nH]c(C)cc(c12)OC(=O)C[C@@H]2c3c(F)cc(F)cc3 ZINC000095480054
Cc1cc(ncc1)Cn(nn2)cc2[C@H]3CC=CCC3 ZINC000067983417
CC[C@H](C)n(c1=O)c(C)nc(c12)ncn2-c3ccccc3 ZINC000005502304
Cc1ccc(cc1)[C@](O)([N+]2C(C)C)CN(C=23)C=CC=C3 ZINC000003300952
N#Cc1cc(ccc1)CN[C@H](C2)C23CCOCC3 ZINC000395631563
O1CCNC[C@@H]1COc(ccc2)c(c23)CC=C3 ZINC000000900543
CCNc(n1)c(cccc2)c2n(c13)nc(C)c3 ZINC000007717254
C1CC(C)(C)Cn(c12)c(nn2)[C@@H]3CCCCO3 ZINC000952883155
COCc(cn1)n(c12)CCN([C@@H]2C)C3CCC3 ZINC000096109594
NCCCc(n1)[nH]c(c12)ccc3c2cccc3 ZINC000003902914
s1ccn(c12)c(\cc(n2)C)=N/c3ccccc3 ZINC000008804394
CCc(nn1)n2nc(Cl)c(c3c12)cccc3 ZINC000004753320
n1ncn(c12)C[C@H](CC2)CNC3CCCCCC3 ZINC000071877314
CCc1nc(on1)[C@@H](CNC2)C23CCCCC3 ZINC000409422383
C1C(=O)O[C@@H]([C@@]123)CCC[C@H]2CC(=O)CC3 ZINC000005600447
Cc1ccc(cc1)-c([n+]2[O-])c[n+]([O-])c(c23)CCCC3 ZINC000002239252
CN1CCCn(c12)c(=O)nc(Cl)c2 ZINC000095803810
COC(=O)C12C[C@H]3C(F)(F)[C@@H](C1)CC(C2)C3 ZINC000072194259
Cc(c1)ccc(c1=2)=[S@](=O)(C)N=C(N2)C ZINC000017126356
O=C(O)C[C@](O)(C1(C)C)\C(=C\C(C)C)CCC1 ZINC000082305976
CCOC(=O)[C@H](N=C1)C(=C12)CC=CC2 ZINC000409419291
c1cccc(O)c1/C=C/C2C=CN(C)C=C2 ZINC000000982308
n1cc(Br)n(c1c23)cnc2[nH]cc3 ZINC000095802928
CC=1CC=CN(C12)CCC(=O)N2 ZINC000002527921
CCc(s1)n[n+](c12)c(C)c(C)cn2 ZINC000003190870
CC1=NN(C(=O)C)C=Cc(c12)c[nH]c2 ZINC000000381737
CC(C)n(c1)[nH]c(c12)cc(=N)cc2 ZINC000107494851
C[C@@]1(O)C[C@@H]([C@H]2[C@@H]13)C=C[C@H]2C[C@H]3O ZINC000043761833
c1cccc(c12)[C@H]3C=CC=C[C@@H]2S3(=O)=O ZINC000045027860
CCCC(=O)[C@@H](C(=O)C1)C(=O)C(Cl)(Cl)C1(C)C ZINC000102942725
C1CC1C[C@@H](O)[C@](C)(C23OCCO3)CCCC2 ZINC000048523854
CC1(C)CC(=CCC1)c2nc[nH]n2 ZINC000725244955
CC(C)c1c(Br)c(n(n1)C)-c2nnco2 ZINC000575419531
C/C/1=C/C=C\C[C@H](C)/C(=N\1)OC ZINC000101036340
OC[C@@]1(C)[C@@H](CC2)C(C=3[C@]12C)=CCC3 ZINC000257358831
CC1=NO[C@@H]([C@@H]12)CC/C=C\CC2 ZINC000025720621
OCC(C1)CC(C1[C@H]23)C[C@@H](C3)C2(C)C ZINC000104303423
ClC1N=C(C)N[C@@H](C=12)N=CC2 ZINC000169748348
C1=N[C@H](C)N([N+]([O-])=O)C=C1Br ZINC000299803695
CN(C1)C[C@@H](C2)[C@@H](O)[C@H]1C23CCC3 ZINC000001706461
CCSC(=N1)O[C@@H](C)CC1(C)C ZINC000000338277
C1CCCN([C@H]12)CCCN=C2 ZINC000001759542
COC1=N[C@](C)([C@@]12C)CC(C)=C(C)C2 ZINC000045027698
BrC1=NC(Cl)=N[C@H]1NC2CCCC2 ZINC000261508960
OC[C@H]1[C@H](C=C2)[C@H](O)C=C[C@H]3[C@@H]1[C@@H]23 ZINC000043761596
N1C=C[C@H](C=12)C(=O)COC2 ZINC000409418572
CC(C)(C)Cc1c(=N)n(C)n(C)c1Br ZINC000198717100
CC(C)N1CN=C(N)C=C1C ZINC000072336331
OC/C(F)=C1\CCCNC1 ZINC000143314830
CC[C@@]1(C)CN=C(C)C=N1 ZINC000071613446
CC[C@@H](C)[C@H](N=C1C)S[C@H]1C ZINC000029786595
C1=CC=C(CO)C=CC1(C)C ZINC000002508019
CC(C)=Cc1cc[n+](o1)C ZINC000001703391
C\1=C\COCCCC1 ZINC000045070159
[C@@H]12C=C[C@H](C1)C=CC=C2 ZINC000100990993
CN(C)C1=NC(N(C)C)=C(C1=2)C=CC2 ZINC000001587193
CC1(C)[C@@H](C)NC(C)(C)[C@H](C)N1 ZINC000022239181
N=S1(=O)CCOCC1 ZINC000066322763
CCCc(n[nH]1)cc1C(=O)N(C2)CCc(c23)ccc(F)c3 ZINC000092046915
c1ccc(C)cc1COn2c(=O)c[n+]([O-])c(c23)cccc3 ZINC000000618159
[O-][n+]1ccccc1C(=O)N2CCCc(c23)cc(F)cc3C ZINC000072288828
C1CCCC=C1[C@@H](C)NC(=O)c2cnn(c23)ccn3C ZINC000065409861
COC(=O)c1cc(c[nH]1)-c(n2C)nc(c23)ccc(F)c3 ZINC000095442604
CN(C1)CCC[C@H]1CC\N=c([nH]c2)\[nH]c(\c2F)=N\C ZINC000534583453
c1nccn1C(C)(C)C\N=c(\[nH]2)oc(c23)ccc(C)c3 ZINC000585118039
CCOC(=O)c(c1C)n(C)c2CCc(c3c12)cno3 ZINC000001725253
Cc1n(C)c(CC)c(c12)NC(=O)CN=C2c3ccccc3 ZINC000001565655
n1cccc(c1C(F)(F)F)Cn(c2)c(=O)ncc2C ZINC000530167942
OCCC[C@H]1Nc(ccc(C)c2)c2[C@@H]([C@H]13)OCC3 ZINC000601008693
CCN(C1=O)Cc(c12)nc3c(c2)cc(Br)cc3 ZINC000096319281
N1N[C@](C(F)(F)F)(O)[C@@H](C=12)CCC/2=C\c3ccccc3 ZINC000408563028
c1cc[n+]([O-])c(c12)C[C@H]3[C@H](O2)OCCC3 ZINC000252492941
C1C(F)CC1C(=O)N(CC2)C[C@@H]([C@@H]23)CO[C@H]3CC ZINC000585109289
O[C@@]12[C@@H]3C(=O)[C@H](CCC3)[C@@H](CC)[C@@H]1CCCC2 ZINC000251996455
C[C@H](N)CC=1CN=c(c12)cc(Cl)c(F)c2 ZINC000409418806
CC(C1)=CC[C@H]([C@@]12C)CCC(=O)[C@H]2O ZINC000005743061
CC1(C)C[C@@](O)(CCO1)CNC(CC2)CCC2C ZINC000002111171
C1C=N[C@@H](C=12)N=CC(=C2)c3ccc(F)cc3 ZINC000329053381
CC=1CC(=O)N=c(c12)c(Cl)ccc2 ZINC000085343563
C1=C[C@H](C2)C[C@]([C@H]12)(C(=O)O)[C@@H]3CCCCO3 ZINC000232320003
OCc1cc(I)nc(c12)CCCO2 ZINC000077011127
O=C(O)CC12C(F)(F)C3C[C@@H](C1)C[C@H](C2)C3 ZINC000102973695
COC(=O)N[C@H](C1)[C@@H]2C=C[C@H]1[C@H]([C@@H]23)C=C3 ZINC000005046479
CC1(C)[C@@H]([C@H]12)CC=C3[C@H]2[C@H](C)CC[C@H]3O ZINC000100393065
C[C@H](O1)C=C[C@H](O)[C@]12CCCCO2 ZINC000003845437
C1=CC(Br)=CN(C1=2)C(=O)CCN2 ZINC000001655495
O=C(O)[C@@H](C1I)N=c(c=12)cccc2 ZINC000329072244
CS(=O)(=O)CC[N+](=C1C)[C@@H](C)CCC1 ZINC000001662144
C1CCCC([N+]2=O)=C1N(O)C23CCCC3 ZINC000013116470
CC1(C)C(=O)OCC(=C12)CCCC2 ZINC000001721547
N1NC(=N)[C@H](C=12)C=CC(Br)=C2 ZINC000328981224
CC[C@@H](O)/C(C)=C/[C@@H](CO1)OC1(C)C ZINC000095611675
c1[nH][nH]c(c12)cc(=O)cc2F ZINC000100351263
CCn(cc1)[n+](c12)cccc2 ZINC000001703405
c1ccc(F)cc1CC(=O)N[C@H]2CCCc(c23)n(C)nc3 ZINC000046016413
CNC(=O)[C@@H]1CCCCN1Cc(c2)oc(c23)ccc(F)c3 ZINC000097032653
c1c(F)ccc(c12)[nH]cc2CCn3c(=O)cc(O)cc3C ZINC001547201043
O1CCOC1(C)CC23C(CO)(CC=CC2)CC=CC3 ZINC000045071539
CCCC[N+](=C[C@H]1C)C[C@@H](C)C1 ZINC000001662160
C12=[N+]3CCC[C@@H]1CCC[C@H]2CCC3 ZINC000001728204
C1C=C(Br)[C@H](C=12)N=CN=C2N ZINC000044018823
[O-][N+]1=CC(C)=NC12CCCCC2 ZINC000002512547
C[C@@]12[C@@]3(C)[C@@]1(C)[C@@H](C)[C@@H](C)[C@]3(C)NC2=O ZINC000101137530
CCC1(CC)C(=O)NC(C)=CS1 ZINC000004897624
CC1(C)CC(C1)C2=NNC(C2)=N ZINC000409418733
CN(C)CC/C(O)=C1/C=CCS1 ZINC001560411761
CCNC1(NC#N)CCCCC1 ZINC000001657478
c1ccc(F)cc1C(=O)NC[C@H](N(C)C2)Cn(c23)ccc3 ZINC000409420308
Cc(c1)n(C)c(C)c1C(=O)NCc(c2)ccc(c23)OCCC3 ZINC000299794449
Cn1c(C)cc(=O)c(O)c1CN(C2)CC[C@H]2c3ccccc3 ZINC000079493898
C[C@@H]1CCCCN1Cc(n2)cc(=O)n(c23)cccc3 ZINC000032753288
O=c1ccn(C)c(=O)n1Cc2cccc(c23)cccn3 ZINC000012980017
c1cccc(c12)n(c(CC)nc2=O)C3=CCNCC3 ZINC000072397450
C[C@@H](O)c1ccn(n1)Cc2cc(C)nc(c23)cccc3 ZINC000095941874
COc(c1)ccc(c1[C@]23C)[C@@H](O)[C@H](C2)CN(C)CC3 ZINC000103127145
O=C1N(C)[C@@](C)([C@]12C)C=CC=C2 ZINC000045027741
CCN(CC)C(C1)=Nc(c2n(c13)ccn3)cccc2 ZINC000013214820
Cc1c(C)n(C)c(c12)c(OC)c3c(c2)c(=O)cc(C)[nH]3 ZINC000001422569
CC1(C)C[C@@H](C[C@H](C)C1)C(=O)N(C2)C[C@H]([C@H]23)CN(C)CC3 ZINC000585130591
Cc(n1)ncc(c1c23)CCNc2cccc3 ZINC000167786891
C1CNCc(c12)cnn(c2=O)C3CCCCC3 ZINC000095098013
CC(C)(C)[C@]12[C@@](C(C)(C)C)([C@@](C)(C1=O)O)C=C2 ZINC000104097436
CC1=C(C)SC(=O)N[C@H]1C ZINC000002240072
C1C(=O)CC(C123)(CC(=O)C2)CC/C=C\CC3 ZINC000044082494
c1cccc(c12)[n+](CC)c3n2C[C@H](CS3)O ZINC000000439704
c1cccc(c(n2)C)c1[n+](c23)c(O)nn3C ZINC000004671401
OC[C@H](C)N[C@@H]1CCc(c12)c(F)ccc2Br ZINC000089704076
C[n+]1ccccc1C(C2=O)=[N+]([O-])c(c23)cccc3 ZINC000003845023
C1CC[C@@H]([S@@]12=O)c3c(N=2)c(Cl)ncc3 ZINC001503350644
FC(F)(F)CNC(=O)[C@]12[C@@]3(C)[C@@](C)(CO2)[C@H](C1)CC3 ZINC000100749556
C1OC[C@@H](C)C[Si]1(C)C ZINC000195760403
N=C=C1CNCCN1 ZINC001560406730
c1nnn(c12)Cc3c(N=C2)cccc3 ZINC000001633669
C[C@@]1(O)C(=O)C[C@H](C2(C)C)C[C@@H]([C@]123)[C@H](C)CC3 ZINC000104026939
Clc1[nH]c(=N)nc(c1C(F)F)N2CCCC2 ZINC000575629228
CC(C)C(=O)N(CC1)CC=C1c2c[nH]c(c23)nccc3 ZINC000032754675
Cc1c(Br)cc(OC)c(c12)n(C)nn2 ZINC000306771030
O1CCCc(c12)[nH]c(I)cc2=O ZINC000077011134
CC1=CC[C@H]([C@@H]12)[C@H]3[C@H](C)[C@H](O)[C@@H]2C3 ZINC000251714973
C1CCC[C@@H](C)[C@]12CO[C@@H](CO2)O ZINC000001600472
C1O[C@](C(F)(F)F)(O)CC(=O)C12CCCCC2 ZINC000000090035
O=C1CCC[C@@H]([C@@H]12)CC(=O)CS2 ZINC000005600302
[C@H]12C=C[C@H](CC1)ON2 ZINC000001762322
c1cc[n+]([BH2-]2)n1[BH2-][n+](n23)ccc3 ZINC000227516145
C/C=C(\C)OC(\C)=C\C ZINC000078838683
c1cccc(c12)N([C@H](C)C[C@@H]2C(=O)N)[C@H]3C=CCCC3 ZINC000066492482
C1NCCC[C@@H]1CN2C[C@@H](C)Oc(c23)ccc(Cl)c3 ZINC000261815067
C1CCC[C@@]([C@]123)(C(=O)NC2=O)C=CC=C3 ZINC000101046001
C1CCC[C@@H](C1=2)C(=O)N=CC2Br ZINC000409419009
O1CC(C)(C)COC12C[C@@H]3[C@H](C2)CC(=O)C3 ZINC000039434333
CC(N1)=C[C@H](C=12)C=CC(=C2)N ZINC000409418632
C1CC[C@@H](C)C[C@H]1Cn(nc2)c(c23)c(=O)n(C)nc3 ZINC000096005623
NC[C@H](C1)Oc(c12)c(cc(C)c2)-c3ccc(F)cn3 ZINC000067956107
FC1=CCCN(C1)Cc2cccc(c23)non3 ZINC000585086479
c1ccccc1C[C@H](C(=O)O2)C(O)=[N+]([C@H]23)C=CC=C3 ZINC000001587418
Cc(o1)cnc1[C@H](C)\N=c(\c2)[nH]n(c23)CCCC3 ZINC000329008733
C1COCCN1c2cc([n+]([O-])cc2)NC3CCCCC3 ZINC000001703093
c1cc(Cl)ccc1-c(nc2C)nc(c23)[nH]ccc3=O ZINC000005730222
c1ccccc1C(=O)CN(C2C)CC[N+](C=23)=CC=C3 ZINC000015961602
O[C@H]1CCC[C@@H](CN(C)C2)[C@@H]1[C@@]23C(=O)CCCC3 ZINC000245255180
C1OCC1(C)COc2ccc(F)c(c23)[C@H](C)CC3=O ZINC000607759507
COCc1cccc(n1)-c(c2)ccc(c23)NCC3 ZINC000888096131
Fc1cccc(c12)nc3c(c2N)CCCO3 ZINC000000110013
c1nc(Cl)cc(c12)n(nc2)-c3cccc(n3)F ZINC000098181733
Cc(o1)cc(=O)c(OC(=O)C2)c1C23CCCCC3 ZINC000828327475
CCN(C1)CC[C@@H]([C@H]1C)NC(C[C@H]23)C[C@H](N3C)CCC2 ZINC000245339325
C1[C@H](O)C[C@H](C=12)[C@@H]3C[C@@H]2CCC3 ZINC000101080886
CC(C)(C)[C@H](C(=O)N1)C=CC(Cl)=C1C ZINC000045028132
CC1(C)CCC[C@H](C1=2)[C@@H](O)ON2 ZINC000005648238
C1=CC=C[C@@H](C2=O)[C@H]([C@@H]3[C@H]12)C=CC=C3 ZINC000017004019
COCO[C@H](CCC1)[C@@]12C=CCO2 ZINC000039168652
CC(C)(N1)CC(CC(=O)O)=CC1(C)C ZINC000000105337
CC(=C1)[C@@H](CO)C[C@H]([C@@H]12)C2(C)C ZINC000100062507
FC(F)(F)/C(F)=C\C(F)F ZINC000097436558
C#[N+]C([N+]#C)=S(C)C ZINC000019326365
c1cc(Br)cc(c1c23)OCCn3ccn2 ZINC000095803816
FC(F)(F)c1nnc2n1ccc(c23)n(C)cn3 ZINC000001260673
C[C@@]1(Cl)[C@H](O)[C@H](C)[C@@H](O2)C=C[C@H]12 ZINC000003851530
Brc1c(C)n[n+](n12)c(Br)c(C)[nH]2 ZINC000012371995
[C@H]12CN(S(=O)(=O)C1)CCC=C2 ZINC000043199310
CCC(=NO1)C[C@]1(C)CNC ZINC000035655730
C/C=C/C1=NCCN1CCO ZINC000001589979
CC(C)(C)[C@H](N1)CN(C=12)C[C@@H](N2)C(C)(C)C ZINC000088462753
C1C[C@H](C2)[C@H]2C=CC13OCCO3 ZINC000071785344
n1c(Cl)c(Cl)n(c12)nc(Cl)c(n2)Cl ZINC000001558205
CCc1cn(cn1)-c2c(OC)cc(N)cc2 ZINC000199779946
Cc(c1)cc(C)[n+]2nc(n3c12)nc(C)cc3C ZINC000012478106
C1CCCN1c2cc(Br)nc(c23)CCCN3 ZINC000096034736
C1NCCN(C)C[C@@H]1Cc2cccc(c23)nccc3 ZINC000072344402
CCn(n1)ccc1C(=O)N(CC2)[C@H](C)c(c23)cccc3C ZINC000065293089
c1ccc(Cl)c(F)c1C(=O)N[C@H](CC2)Cc(c23)n[nH]c3 ZINC000334614846
CCc(s1)nc(c12)CCC[C@@H]2N[C@@H]3CCCN(C)C3 ZINC000095420735
CC1(C)[C@@H]([C@@H]12)C[C@@H]([C@](C)(C2)SC)N3CCOCC3 ZINC000096448104
CCC(=O)O[C@@H](C[C@@H]1C2)[C@@H]2[C@H]([C@@H]13)CC=C3 ZINC000004083570
O=C(O)[C@@]12CC3=C(OC)[C@H](C1)C[C@@H](C3)C2 ZINC000101415792
C[N+]1=C(C)[C@@H]2[C@@H](OC)C[C@@H]1c(c23)cccc3 ZINC000104137618
O1CCN(C(C)(C)C)CC12C[C@H]3CC[C@@H](C2)N3 ZINC000409429217
n1nc(C)n(c12)c3c(cc2)cc(C)cc3 ZINC000001680215
CCCN1CCn(c12)c(=O)c(C)c(n2)C ZINC000065288436
CO[C@H]([C@H]1[C@H]23)C[C@H](C1)[C@H]2COC3 ZINC000100403587
C[C@]12C=C[C@@H](S2(=O)=O)C=CC=C1 ZINC000045027899
C[C@@]12[C@@H]3C=C[C@@H](C3)[C@@H]1CNC2 ZINC000685945632
C=COC(CC1(C)C)CC(C)(C)N1O ZINC000040434679
CN1[C@H]([C@H]2O)C[C@@H](O3)C[C@@H]1[C@@H]23 ZINC000102460292
CCn1[bH]n(CC)[bH]n([bH]1)CC ZINC000195812281
S1C=CCN1Br ZINC000116144345
n1nc(C(F)(F)F)n(c12)c3c(c(=O)n2CC)cccc3 ZINC000012413634
C[C@H]1CC(C)(C)n2c(=O)c(=O)oc3cccc1c23 ZINC000022607236
CCCn1nccc1-c(nc2C)nc(c23)CCCC3 ZINC000426583957
O=C1N[C@@H]([C@@H]12)C(\C)=C/C=C/C\C=C\2 ZINC000254487161
C1C(C2)(O)[C@H](C(=O)O)CC(C)(C3)C[C@@]2(C)C[C@]13C ZINC000001556461
CC(C)(O)[C@H](CC1)[C@H](CC(=O)O2)C[C@@]12C ZINC000004110990
CC(C)(O)C1(C(=O)O)[C@H](C2[C@@H]13)C=CC2C=C3 ZINC000045027992
c1ccc(N)cc1C(=N2)C=N[C@H]([C@@H]23)C=CC=C3 ZINC000000169284
CCn(c1C)nc(C)c1/C=C/c2cc(=O)cc(o2)C ZINC000020607792
Cc(n1)n(C)c(=N/C)\c(c1CC)Nc2ccccc2 ZINC000604938313
OCc1c(F)ccc(c1)-c2cc(ccc2)-n3cnnc3 ZINC000067691025
C1CCN=CC12CCCCC2 ZINC000019832260
c1[n+]([O-])cccc1NC(=O)N(C2)CC2Cc3cc(C)ccc3 ZINC000952882987
CCCNC(=O)c(c1=O)cn2CCCc(c2c13)ccc3 ZINC000022235083
c1c(F)c(F)cc(c12)n(cn2)CC(=O)N3CCCC[C@@H]3C ZINC000024425549
Cn1cc[n+](c1)COC(CC2)CCC2C ZINC000261492843
C[C@@H](N1)[C@H](C)N[C@H]([C@H]12)CC[C@H](C2)OC ZINC000022579502
Cc1c(C)sc(c12)N=CCC2=O ZINC000101542738
O=C1NC(=O)[C@@H]([C@@]12C)[C@@H]3C=C[C@H]2C3 ZINC000034075908
CC1(C)[C@H](O)CC[C@@](C)([C@]12C)[C@@H](O)CCC2 ZINC000025626112
C[C@H]1CC(C)=C[C@@H](C)C12COCOC2 ZINC000000518812
CCC/C=C(N1)\NC(=O)C12CCCC2 ZINC000100318719
O=C(O)[C@H](C1)C[C@@H](C(=O)[C@@H]12)CC=C2 ZINC000169616306
O=S1(=O)CC(=O)CCCC/C=C\C1 ZINC000045027659
C1CC[C@@H](C[C@@]12O)c3c(N2)cccn3 ZINC000170620388
O[C@H]1C[C@@H]2CC[C@H](CC(=O)O)c3cccc1c23 ZINC000005085143
OCC[S@](=O)[C@@H]1CCc(c12)c(Cl)cc(Cl)c2 ZINC000097046677
C1CN(C)C=C(C1=c23)N=c2cccc3 ZINC000334159120
CC[C@H](CO)N(C1)CCn2c1nc(c23)cccc3Cl ZINC000021799912
Cc(c1)n(C)c(C)c1C(=O)Cn(c(=O)cn2)c(c23)cccc3 ZINC000032666412
Cn1cncc1CC(=O)N(C(C)(C)C2)Cc(c23)cccc3C ZINC000582342417
CCn1ccnc1CN(C2)CCOc(c23)ccc(Cl)c3 ZINC000670459162
CN(C)C(=O)Cn(ccc1)c(c12)nc(c2)-c3ccc(F)cc3 ZINC000012325405
CC(C)[C@H]1C=CCN1Cc(c2)nn(c23)CCCNC3 ZINC000215306220
OC[C@@]12CC=C(C)[C@@H](C1)[C@@H](OC2)c3c(O)cccc3 ZINC000000517165
COC(=O)c(cc1Cl)cc(c12)C=CCO2 ZINC000047844963
COC(=O)[C@H]([C@H]1C)[C@](C)(O)C[C@H]([C@H]12)CCCC2 ZINC000005395547
CC(=O)N1N=CC[C@H]1[C@H]([C@@H](C)C2)[C@H](C)C=C2C ZINC000004844073
O[C@H]1CC(C)(C)[C@@H]([C@]123)CC[C@@](C)(C2)[C@@H](O)CC3 ZINC000229762547
C1C[C@@H]2[C@H](CO)C[C@@H]1[C@@H]([C@H]23)CNC3 ZINC000601012436
Cc1c(c12)cc3cc2ncc3 ZINC000299754587
C1C=CC[C@@H]([C@@H]12)[C@@H](O)[C@H]3[C@@H]([C@H]2O)CC=CC3 ZINC000247707114
N1CCN(C=12)C=CN=C2Cl ZINC000033378689
FC1(F)[C@@H](C)OC(F)(F)[C@H](O1)C ZINC000039284881
Cn1[bH]n(C)[bH]n([bH]1)C ZINC000169748289
c1ccc(Br)n(c12)cnc2[C@@H]3CNCCO3 ZINC000095698615
c1ccccc1C(=O)Oc2cccc(c23)c(=O)[nH]cc3 ZINC000008671637
Cn(c1)ncc1Cc2nc(no2)[C@@H](C3)C[C@@H](C)C[C@H]3C ZINC000273979397
C/C=C/1[C@H](C=C2C)Cc(c3[C@@]12N)nc(O)cc3 ZINC000584578233
C[C@@H](O)CNc1cc(C)nc(c12)c(F)c(F)cc2 ZINC000170612213
C1CCC1[C@H](N)C(=O)N[C@@H](C2)CC[C@H]([C@@H]23)CCC3 ZINC000333757638
C1CCCCC1NC[C@H](CO2)OC23CCCCC3 ZINC000000302208
FC(F)c(c1)nc(c12)[nH]c(c(F)c2)OC ZINC000575629252
C/C=C(\C)c1cnc(c(=O)[nH]1)CC(C)C ZINC000008627900
C1CCC1CCn(cn2)c(c23)nccn3 ZINC000629385760
c1cccc(F)c1NC(=O)Cc2cn(C)c(c23)nccc3 ZINC000064542116
o1cc(O)c(=O)cc1CN2CCC[C@H]2c3cc(F)ccc3 ZINC000089775005
C[C@H](N)[C@@]12[C@H](CCC2)[C@H]3C[C@H]1CC3 ZINC000100740553
N1C=NN([C@H]12)C=C(Br)C=C2 ZINC000086012836
C1=CC=CC(C123)([C@@H](O)C(Br)=C2)C=CC=C3 ZINC000045028174
OC[C@@H](CS1)NC12CCCCC2 ZINC000001561061
CCC[C@H]([C@@H]1CC)OCOC1 ZINC000001675367
O=C(O)c(c1)ccc(c12)CCC(=C2)n3ccnc3 ZINC000043006881
c1cc(C)nc(c12)c(OC)ccc2-c3cncn3C ZINC000096153569
Cc(c1)ccc2=N[C@@H](C3=c12)C(=O)NCC3 ZINC000063526486
C[C@@]([C@@H]12)(O)[C@@H](O)C[C@H](C2)C(C)(C)O[C@H]1c3ccc(F)cc3 ZINC000257245622
c1ccccc1C[n+](c2)cn(c23)C(=O)NCC3 ZINC000094993486
c1nn2c(C)cc(=O)[nH]c(c2c13)ccc3 ZINC000005964373
C[C@@H]1CNCCN1C(=O)[C@@H]2[C@H](C2)c3c(F)cccc3Cl ZINC000125044824
O=C(O)Cc(c1)ccc(F)c1-c2cccc(c23)CNCC3 ZINC000071754322
COc(c1)ccc(c12)C[C@H](CC2)N(C3)CCCC3=O ZINC000001672618
C1CCCC(NC(=O)N2)=C1C23CCCCC3 ZINC000000295928
C#C[C@]1(O)C[C@H](C)N[C@H]([C@@H]12)CCCC2 ZINC000100833416
c1ccc(C)[n+](c12)CC(C)=NN2C ZINC000000386982
C1CCN(C(=O)CS2)[C@H]2C13CCCCC3 ZINC000000078968
OCCO[C@@H]1CC[C@H](O)[C@@H]([C@H]12)CCCC2 ZINC000016980022
c1cccn1-c(c2CN)sc(c23)CCCC3 ZINC000021950250
CC(C)=CC[C@@H](O)[C@@](C)([C@@H]12)[C@](C)(O)[C@H](C1)CC2 ZINC000014690753
I/C=C\CNCC ZINC000095093925
C/C=C\SCCC ZINC000034075373
Cc(c1)nnc(c12)n3c(c2)ccc(n3)Cl ZINC000001575850
C1C=CC[C@@H](C)[C@@H]1C(=O)N[C@@H]2[C@@H](OC)CCCC2 ZINC000408516304
O=C(O)CCn1nc(C)c2c1C[C@H]([C@H]23)C3(C)C ZINC000000195112
CC(C)n(nc1)c(c12)nc3c(CCC3)c2CO ZINC000409440150
FC(F)(F)[C@@H](N1)CCn(c12)c(=O)cc(n2)Cl ZINC000114867483
s1ccn2c1[n+](C)c(c23)cccc3 ZINC000012341685
CC(C)(C)C(=O)N(C1)CC1Cc(ncc2)c(c23)n(C)cc3 ZINC000257301326
c1ccccc1[C@@H]([C@H]2CO)CCN(C2)c(ccn3)cc3C ZINC000376261401
[C@@H]12C(=O)N(C)[C@@H](CCC1)CN(C2)C/C=C/c3ccccc3 ZINC000670456392
CC(C)c(n1C)nc(c12)CN(CC2)C[C@@H]3CCCCO3 ZINC000069653042
CONC(=O)Cc1coc(c12)ccc3c2cccc3 ZINC000008486825
C1CCC[C@@H]2N(CCC(=O)N)c(c3[C@]12C)cccc3 ZINC000004035883
O=C(O)C1=NC(C(C)C)=CC1 ZINC000584906607
NC[C@@H]1C[C@H](CO)C[C@@H](C)C1 ZINC000004713438
C1=CN=C(C1=2)CC(=CN2)N ZINC000602993556
C1C(=O)CC(CC(=O)C2)C12C3CC=CC3 ZINC000001623794
CC1=C[C@H](N)C(=O)N=C1 ZINC000208673689
C1CN1c2nccn[n+]2[O-] ZINC000001560706
CC1(C)C(C)=[N+]([O-])C(C)(C)N1N=O ZINC000005192022
CC(N)=C1C=CC(C=C1)OC ZINC001560407667
CC1(C)C=C(O)C=C(C1)O ZINC000100137365
C[C@H]1CCCN(C1)Cc([nH]c2=O)nc(c23)ccc(Cl)c3 ZINC000013021923
OCCN(C)C(=O)c(c1)ccc2[nH]c(c3c12)CC[C@@H](C)C3 ZINC000032719814
C/C=C(\C)c1cc(O)nc(n1)C2CC2 ZINC000409429064
CC(C)[C@H]1O[C@@H](C(C)C)O[C@H]([C@H]12)OCCC2 ZINC000004428903
COC(=O)[C@]12C[C@](CN)(CC1)CCC2 ZINC000575624002
NCc(c1)sc(c12)CCC(C)(C)C2 ZINC000072312142
CCOC(=NC(C)=C1)[C@H](C)C=C1C ZINC000001721922
CC(=O)O[C@@H](C1)C[C@]([C@]123)(CC2)CCC3=O ZINC000005189714
n1c(=O)n(C)c(c12)cn(C)cc2 ZINC000000391438
CC([C@@H]12)=C(OC)[C@H](C=C1)\C=C/C=C\2 ZINC000104281272
O=C1N[C@H]([C@@H]2[C@@H]13)C=C[C@@H](C=C3)C=C2 ZINC000045027722
CC1(C)[C@H](C2)Cc(c3[C@@H]12)noc3 ZINC000000488799
CC(C)NC1=CCN(Cl)C=N1 ZINC000021982206
c12c3c(Br)ccc2OCCc1ccn3 ZINC000113188737
[O-][N+](=O)\C=C\c1ccc(o1)N2CCCCC2 ZINC000042905311
NCc(n1)cc(OC2)n1CC23CCC3 ZINC000521396041
C\1=C\C=C/C(OC)=N\c(c12)cccc2 ZINC000045027762
c1cccc(c1CO)[C@@]2(O)[C@@H](CN(C)CC2)c3ccccc3 ZINC000066354573
Cc1c(F)c(ccc1)-c2nc(C)nc(c23)n(C)nc3 ZINC000426551010
Cc1nn(C(=O)C)c(c12)c3c(n(C)c2=O)cccc3 ZINC000003131007
O1COc(c12)ccc(c2)/C=C/C3=CCN(C)CC3 ZINC000000201225
CCn(n1)c(cc1C)-c(n2)nn(c23)cccc3 ZINC000685943603
CNC(=O)[C@@H](C1)CCc(c12)[nH]nc2-c3cc(F)ccc3 ZINC000306138988
CN(C)C[C@@H]1CCN(C1)c2ccnc(c23)c(F)cc(F)c3 ZINC001506413647
c1[n+]([O-])ccc(c1C)N(C2)CCC[C@H]2Nc3ccccc3 ZINC000170613128
CCc(c1=O)c(C)n(CC(=O)C)c(n2)n1c(c23)cccc3 ZINC000012323816
CO[C@]12C=C[C@H](CC2)C[C@@H]1S(=O)(=O)c3ccccc3 ZINC000101037576
N1CCN([C@@]12C(F)(F)F)CCN=C(C2)c3ccccc3 ZINC000019323888
C1C=CCC1N[C@H]2CCS(=O)(=O)c(c23)ccc(Cl)c3 ZINC000156353065
c1occc1/C=C\[C@@H]([C@@H]2CO)ON([C@H]23)CCC3 ZINC000012495848
Cc1c(Cl)c(C)cc(c12)NCC(=O)O2 ZINC000096341563
NC1CCN(CC1)C/C2=C/CCCCCC2 ZINC000039076282
COC(=O)[C@@]12C[C@H]3[C@H](N)[C@@H](C1)C[C@@H](C2)C3 ZINC000231916481
C1CN[C@H](C(C)C)c(c12)sc(n2)CCC ZINC000218332467
C1C[C@H](O)C(C)(C)C([C@]12C)=CCCC2=O ZINC000005742381
C1C[C@@](C)(CN)Oc(c12)c(C)c(C)c(O)c2C ZINC000140622161
C1CCC[C@H]([C@@]12C)S(=O)(=O)[C@H](C)CC2=O ZINC000584904248
Cc1c(C)[nH]c(c12)C(=O)NCC=C2 ZINC000075761017
FC(F)(F)C=1CN=c(c12)cc(N)cc2 ZINC000602993555
C1CC[C@@H](N)C[C@H]1C[C@@H]2C[C@H](N)CCC2 ZINC000245190616
C[n+]1cc(Cl)cc(c12)NC[CH-]2 ZINC000091368488
CC(=O)c(c(C)[nH]1)[n+](n12)ccc2 ZINC000016939682
[C@H]12[C@H](C1)/C=C\CCCC2=O ZINC000071785390
[C@H]12C=C(C)C[C@@H](C2)CC(=O)C1 ZINC000038292467
C/C1=C/C(/C)=N\C(OC)=C(\[H])C(\C)=C1\[H] ZINC000038822809
O1CCO[C@@H]([C@H]12)CC[C@H](C2)N ZINC000307183080
CN(C1)[C@@H](CC2)[C@H](CN3C)CC[C@@H]3[C@@H]12 ZINC000101035918
N1C=CN(C1=2)CC=CC2N ZINC000228911769
CC(C)(C)c1cc(C(C)(C)C)[n+]([O-])cn1 ZINC000000331412
CC(C)C(C)=C=C(C)OC(=O)C ZINC000003848403
Cc1n(OC)cc[n+]1OC ZINC000043215013
CN(C)/C=C1\C(=S)N(C)CC1 ZINC000100255357
CC(C)(C)N1C=[N+](C(C)(C)C)CC1 ZINC000001639394
C1C(=O)OC(=C12)CC=C2 ZINC000204742345
CC(C)\C=C\C=C/CO ZINC000201544948
C=C[Si]1(C)CCCC1 ZINC000196693014
CC(C)[Si]C(C)C ZINC000195891511
C=C[SiH](C=C)C=C ZINC000196115932
CO[C@@H]1CCCN(C1)C(=O)Cc2cn(C)c(c23)cccc3 ZINC000069416714
c1ncccc1/C=C\c(n2)c(=O)[nH]c(c23)cccc3 ZINC000012421359
c1cccn(c12)c(CCN)nc2-c(cc3C)ccc3 ZINC000084588763
CCOC(=O)c(c(n1)C)n2ccc(c3c12)cccc3 ZINC000000196148
COc(cc1)ccc1Cn(nc2)c(c23)[nH]ccc3=O ZINC000089157573
CCc1c(C)[nH]c(c12)CC[C@H](C2=O)CN3CCOCC3 ZINC000022002214
CN(C)Cc1cn2CCC(=O)Nc(c2c13)ccc3 ZINC000003628397
CCCN1CCO[C@H]2[C@H]1CCc(c23)ccc(c3)O ZINC000022064446
CN(C)[C@H]1[C@@H](CCC1)/N=c(\cn2)[nH]c(c23)cccc3 ZINC000362676189
CC(=O)N(C1)CC1c2ncn(c23)cc(CC)cc3 ZINC000096260731
c1nccc(c12)nc3c(c2)CNCC3 ZINC000019735122
c1ccccc1C(=O)[C@H](C2)N=c(c=23)nccc3 ZINC000329059048
Clc1nc(=N)[nH]c(c12)CN(C2)c3ccccc3 ZINC000536558966
C1CCN(C1=2)[C@H](O)c3c(N2)ccc(Br)c3 ZINC000000519034
FC(F)(F)Cn(c1)ncc1-c2nc(Cl)ccn2 ZINC000072226229
c1c(N)nn(c2C(F)(F)F)c1nc(c23)CCC3 ZINC001548918696
COc(c1)cc(F)c(c12)ncc(c2Br)N ZINC000149508686
[C@@H]12[C@H](C1)CC/C=C\[C@@H]3[C@H]2NC3=O ZINC000101137920
C1CCC[C@H](S(=O)(=O)C2)[C@@]12N3CCCCC3 ZINC000001725414
C1C[C@H](O)C[C@@H]([C@@]12C)C[C@@H](O)C=C2 ZINC000025624895
Cn(c1)ncc1CCC(=O)N(C2)CCC[C@@]23CC=CCC3 ZINC000071907714
CC[C@@H]1CN(C[C@@H](C)[S@@]1=O)Cc(cn2)n(c23)cccc3 ZINC000352889348
[O-][N+]1=C(C)C(C)(C)NC12CC(C)(C)NC(C)(C)C2 ZINC000019326388
[C@@H]12CC(=O)C[C@H](S2=O)CCC1 ZINC000012403049
O[C@@]12C=C[C@@H](O2)CCCC1 ZINC000104314600
CC(C)=C[C@H]1C[C@@H](C)CCO1 ZINC000004082318
N#C[C@H]1C=CN=C(C1=2)N=CC2 ZINC000039050527
CO[C@@H]1O[C@H](CO)C=C[C@@H]1C ZINC000101083657
CCCCC1=NC(=S)N=C1C ZINC000409418819
CC(=O)NCC[C@H]1CCc2ccc(c3c12)OCC3 ZINC000000022921
O1CC[C@H](C1=O)CCN(C2)CCc(c23)scc3C ZINC000374848308
COc1cccc(c12)n3c(c2)c(=O)[nH]nc3 ZINC000008970565
Cc1cccc(c12)n(C)nc2-c3cc(N)cnc3 ZINC000096140908
C1CN(C)CCC1[C@H](C)\N=c([nH]c(n2)C)\cc2CC ZINC000396454997
CCc(cc1)cc(C2(C)C)c1N([C@@]23C)CCC(=O)N3 ZINC000011731168
c1cccc(c1c23)[C@@](O)(C(=O)OC)c2cc(Cl)cc3 ZINC000002036070
Clc1ccc(nc1)NCc2c(C)cc(C)[nH]c2=O ZINC000089568570
Cc1cc(=O)n([nH]1)-c(c2)nc(c23)ccccc3 ZINC000001620176
COC(=O)[C@@H](C)[C@H]1CC[C@H]([C@@]12C)C(=O)CCC2 ZINC000245189353
O=C1C[C@H](C(=O)C)Cc(c12)c(Br)ccc2O ZINC000044137291
C1CCCN1Cc(c(c23)[nH]nn3)c(C)cc2C ZINC000005285850
CC(=O)[C@H]([C@H](C1)O)C[C@@](O)([C@@]12C)[C@@H](C(C)C)CC2 ZINC000036020282
CC([C@@H]12)=CC[C@@H](NC1=O)\C=C/C=C\2 ZINC000045027812
CC[N+](C1)=C(C)CC1(C)C ZINC000005003726
C12=CC=C[C@@H](C=C1)N2O ZINC000043214657
C=C=C(C(C)(C)C)OC=C ZINC000005379471
CN(C)C(=S)/C=C/N(C)C ZINC000016163015
CO[C@H]1C=C[C@@H](O1)OC ZINC000003860392
Cn(c1)ncc1CN[C@H](C2)CCc(c23)n(C)c(=O)cc3 ZINC000096189613
Cc1cc(C)n(n1)-c(cc(cc2)OC)c2-c3c(=O)[nH]ccc3 ZINC000065429248
Fc1cccc(OC(C)C)c1-c(n2)[nH]c(c23)CCNC3 ZINC000095358300
c1cccc2n(CC)c(=O)c(c3c12)C(C)=NCCO3 ZINC000000049695
[nH]1c(=O)cccc1Cc2cnn(c2)-c3c(F)cccc3 ZINC000082086554
CC(C)NC(=O)c(c1)n2CCOc(c2c13)ccc3Cl ZINC000020559918
Cc1c(F)ccc(c1)C(=CN2O)[NH+]([O-])C(=C23)CCCC3 ZINC000334157779
Cc(c1)ccc(c12)N(C(=O)CCC)[C@@H]3[C@@H]2CN(C)CC3 ZINC000006655467
C1=C[C@@H](C)C(=O)NC(=C12)CCC2 ZINC000045027618
C[Si](C)(C)C[C@]1(Cl)C(=O)[C@@H]([C@@]12O)CCC2 ZINC000169829328
c1c(Br)cn(c12)nc(Cl)nc2Cl ZINC000238562751
C=CCN1C=CC=C\C1=C\N=O ZINC000034006370
CC(O1)(C)O[C@@H]([C@@]12C)C(Br)=CCC2 ZINC000043763727
CC(=O)[C@@H]1C(=O)[C@H](C(=O)C)[C@H]([C@@H]12)[C@H]3C=C[C@H]2C3 ZINC000102940478
CC1(C)[C@H](CC2)C[C@H]([C@@]123)N(C)S(=O)(=O)C3 ZINC000167863828
CCn1cc(C)c(=O)c(C)c1CN ZINC001267971630
O1CC[C@@H]([C@H]1C)Nc(ccc2)c(c23)n(C)cc3 ZINC000188778824
O=C1C[C@@H](C)c(c12)cc3c(c2)oc(=O)n3C ZINC000005518815
Cc(o1)nc2c1c(OC)cc(c23)C(=O)CC3 ZINC000034727720
C1C(=O)N2C[C@@H](CC)Cc(c2c13)ccc3O ZINC000000392945
C1CCCC1(C(F)F)C(=O)n(c2)nc(c23)CCCN3 ZINC000888096304
C1COC=C[C@@]1(NC(=O)C)[C@@H]2C=CCCC2 ZINC000072194101
CNCc1cc(n[nH]1)-c2c(F)ccc(Br)c2 ZINC000132191304
CC([C@H]12)=CC[C@@H](C2)CO[C@H]1c3ccc[n+](C)c3 ZINC000000517354
O=C1CC(C)(C)Cc(c12)n(C)nc2-c3c(O)cccc3 ZINC000075279186
FC(F)(F)c1nc(C)nc(c12)CCC(=O)C2 ZINC000043464267
CC1(C)[C@H]([C@@H]12)[C@H](O)CC(=O)[C@H]3[C@H]2[C@H](C)CC3 ZINC000019800973
N#CN1[C@@H]([C@@H]12)N[C@H](C=C2)c3ccccc3 ZINC000005664061
Cc1cncc(n1)-c2cc(Cl)c(N)cc2 ZINC000263625052
CC1(C)C(C)=[N+](CCO)c(c12)cccc2 ZINC000000328121
c1ccccc1[N+](CC2)=CN2c3ccccc3 ZINC000001719549
CC[C@H](C)n(c(=O)[nH]1)c(=O)c(Br)c1C ZINC000000178092
C[C@@H]1[C@H](O)[C@H](N(C)C)C[C@H]([C@H]12)COC2 ZINC000253590857
CCC[C@@H]1CCO[C@H](S1)C ZINC000000157427
N1=C(S)N(C)C(C)=CC1(C)C ZINC000003633575
CCC1(CC)C(=O)N=CC(=O)C1 ZINC000002471321
OC/C(Br)=C/C1CCCCC1 ZINC000015809709
CCCC1=C(O)OC(=O)C1 ZINC000085345459
C1=CC=C[C@H]([C@@H]12)CCCC2 ZINC000002558868
CC(C)(C)C1N=CC=N1 ZINC000143727781
C12CCCC(P2)CCC1 ZINC000002555273
CC1N[C@H](C)N[C@H](C)N1 ZINC000019318966
c1ccn(c12)CCN([C@H]2C)C(=O)CCc3c(C)nn(C)c3 ZINC000089544332
Fc1cccc(c1C)NC(=O)c(c2)nn(c23)CCCC3 ZINC000064542629
C1CC[C@@H](C(=O)O)c(n2)n1c(c23)CCCC3 ZINC000082365580
OCc1c(=O)cc(C)n(n1)Cc2c(C)cccc2C ZINC000279918988
C1CC1/N=c(\[nH]2)[nH]c(=N\C)\cc2-c3ccccc3 ZINC000329014401
n1ccc(C)[n+](n2)c1n(c23)cccc3 ZINC000000285924
c1n[nH]c(c12)c3c(oc2=O)c(F)c(F)c(F)c3F ZINC000003832708
C1CO[C@H](C(C)C)[C@H]([C@]123)C[C@H](C3)C(C)(C)[C@H]2O ZINC000257223680
Brc1ncc(C)c(c12)snc2 ZINC000095698982
CCC1=CC=C[C@H](CC)C(=O)N1 ZINC000045027582
CCC12C[C@]3(O)C[C@@](C1)(O)CC(C2)C3 ZINC000000248743
CC12COC(OC1)(OC2)c(cc3Br)sc3 ZINC000409434690
OC[C@H]1C[C@@H](C2)[C@@H]([C@H]3[C@H]12)C[C@H](C3)CO ZINC000002517044
CC(C)(C1)C[C@H]([C@]12Br)C(C)(C)OC2=O ZINC000071786128
C[C@]12[C@H](CN)O[C@H](O2)[C@H](C)CC1 ZINC000104323404
CCCOC(C1)C[C@@H](C)C(O)[C@H]1C ZINC000017967190
C1NCC[C@H]([C@H]1C)c2c(C)ccc(c23)n[nH]c3 ZINC000757213574
Cc1cc(C)n(n1)C[C@]2(C)NCCc(c23)[nH]cn3 ZINC000067841953
C[C@@H]1CN(CCO1)CCN([C@H](C)C2)[C@H]([C@@H]23)CCCC3 ZINC000170607442
O=C(O)[C@H]1[C@@H](C1)c2cnn(c23)ccc(C)c3 ZINC000096509113
C1CC=C[C@H]1OC(=O)c(c2)ccn(c23)cnc3 ZINC000096500270
c1ccccc1[C@]23CC(=O)[C@H](O)[C@H](O3)C=CC2 ZINC000101143740
n1[nH]cc(c1C)-c(c(n2)C(C)(C)C)n(c23)cccn3 ZINC000096133217
c1cnc(Cl)cc1CN(C2)[C@@H](C)CN([C@@H]23)CCCC3 ZINC000083704285
O=c1cc(C(F)(F)F)nc2n1[nH]c(c23)CCN(C)C3 ZINC000219780512
C1NCCC(F)(F)[C@]12CCN(C2)c(c3F)nccc3 ZINC000096239813
Cc(c1)cn2ccn(c3c12)c(C)cc3 ZINC000000494068
c1csc(c12)c3c(cn2)ccnc3 ZINC000000481000
COc(c1)n[n+]([O-])c(c12)CCCC2 ZINC000230509748
c1ccn(c12)c3c(cc2)c(N)ccc3 ZINC000001386521
O=C(O)C/C=C([C@H]1O)/[C@H](CC2)C(C)(C)[C@@]12C ZINC000004701290
[C@@H]12C(=O)[C@H](C)[C@@H](C(C)(C)C2)C=C1OC ZINC000104302236
C1=CN(S)Oc(c12)cccc2Cl ZINC000071610724
CC1=C(C)CC[C@H](C1)CN2C(=O)CCCC2=O ZINC000004666752
C1CCCCC1=Cc2nn(C)c(=O)n2C ZINC000952878499
CCO[C@](C1=O)(CO2)[C@@H](CC3)[C@@]2(C)[C@@]13C ZINC000100983530
Nc1c(O)cc[n+](c12)cccc2 ZINC000231426748
CN[P@](=O)(C(Cl)(Cl)Cl)N(C)C ZINC000004949128
C[C@@H](N12)CN(S2)[C@H](C)C1 ZINC000004783009
C1=CC=CC1=C2SCCS2 ZINC000000135785
c1ccc(F)cc1NC(=O)Cn(ccc2=O)c(c23)cccc3 ZINC000225718565
n1[nH]c(C)nc1[C@H](C)NC(CC2)CCC23C(F)(F)C3 ZINC000952963036
O=c1oc(=O)n(C)c(c12)ccc(Br)c2F ZINC000259431658
C1CCC[C@@H](C(=O)[C@H]12)CC[C@H]2N3CCOCC3 ZINC000101036852
Cc(c1)[nH]c(c12)ccc3c2ccc[n+]3C ZINC000001713901
c1cc(Cl)cc(c1c23)nnn3ncc2 ZINC000001695613
N1C=CC=C\C1=C(N=O)\C[n+]2ccccc2 ZINC000135782333
C1CNCCC1CC/N=c([nH]2)\cc(Cl)nc2C ZINC000329020883
CN1CCN(CC1)c(c(F)c2)cc(c23)[n+]([O-])on3 ZINC000006178795
C[C@H]1C(=O)O[C@H]([C@]12O)C3[C@@](C)(CC2)CCCC=3C ZINC000114036474
CCOc(cc1)cc(O2)c1C=C[C@@]23CCNC3 ZINC000036141894
CC1CC=CC(C=12)=NC(=N2)[C@@H]3CCCNC3 ZINC000409419117
CC(=O)CCc(cc1)cc(c12)N[C@H](C)CC2 ZINC000003844778
COC[C@@]12[C@@H](CCC1)CN(C2)C3CCNCC3 ZINC000409435035
O=S1(=O)C[C@@H](C)C(=O)[C@H](C)C1 ZINC000005369881
ClC1(Cl)[C@H]([C@H]12)CC=CC=C2 ZINC000001669193
[C@@H]12[C@H](S2)CC/C=C\CC1 ZINC000104205519
CCCn(nc1N)c(c12)nc3c(c2)cccc3C ZINC000089261500
c1cc(CN)cn(c12)c(nn2)-c3cc(F)ccc3 ZINC000098214131
Cc(c1)ccc(c12)nc3c(c2O)C[C@H](N)CC3 ZINC000076065628
CCCn1c(C)nc(c12)c(=O)oc3c2cccc3 ZINC000000258898
c1c(F)ccc(F)c1[C@H](O)CN(C2)CCc(c23)n(C)cn3 ZINC000071877076
Cc1nn(C)c(c12)NC(=O)C[C@H]2c3c(F)ccc(Cl)c3 ZINC000072117210
N[C@H]1CCCN(C1)Cc2cnn(c2)-c(c3C)cccc3 ZINC000215464138
CC1=CC(C)=C[C@H](C1=2)C=CN2 ZINC000409418695
CC(C)CN1C[C@H](C)N=C1SC ZINC000005533922
COC(=O)C1=NC=C(Br)[C@H]1C ZINC000521395900
CC\N=c1\n(CC)ccs1 ZINC000101922147
C1CN=C(C=12)C(=O)CCC2 ZINC000409419321
CC1(C)/C(=C\Cl)OCCC1 ZINC000104516243
COC(=O)[C@@]1(C(F)(F)F)CC(C)=CCO1 ZINC000004698300
C[n+](c1)ccn1C(F)(F)C2(O)CCCCC2 ZINC000043879544
n1o[n+]([O-])c(c12)cc(Br)cc2Br ZINC000005749176
CC(C)Nc([n+]([O-])c1)cc(Br)c1Cl ZINC000095836978
C1CCCCC1/C2=N/CCCCCN2 ZINC000041104933
C1CC(=O)[C@@H]([C@]123)CC[C@H]3CC=C2 ZINC000071786386
c1cccc(c1=2)=[N+]([O-])[C@H]3[C@H]([N+]2[O-])CCCC3 ZINC000001556720
CN(C)C(=O)N[C@@H]1CC[C@@H]([C@H]12)[C@@H]3C[C@H]2CC3 ZINC000299754784
C1C[C@H]2[C@](C)(O)C[C@@H]1c(c23)c(OC)ccc3OC ZINC000034200448
o1cncc1-c2cc(nc(F)c2)N3CCCC3 ZINC000066054205
COC(=O)[C@H](C1)C[C@@H](C1=2)CC[C@H](C2)O ZINC000217914607
CCOC(=O)C(C1)=N[C@@H](C=12)CC(C)(C)C2 ZINC000409419185
CC(C)C(=C1)CC[C@@](C)(O)[C@@H]([C@@H]12)CC[C@]2(C)O ZINC000026832394
SC1=N[N+](/CC1)=C\c2ccc(C(C)C)cc2 ZINC000263620204
Fc1c(F)c(F)c(F)c(c12)[C@H]3C=C[C@H]2C(=O)C3 ZINC000100915379
CC(=O)/N=c1\c(C)ccc(c12)n(C)ccc2 ZINC000334159122
c1ccccc1CC2OCC(CO2)c3cccc[n+]3C ZINC000005377997
n1ncn(c12)c(ccn2)-c3cc(Br)ccc3 ZINC000032072407
Cc(c1)ccc(nc2Cl)c1n(c23)cnn3 ZINC000002499448
C1CCC1CNc(cc2)cc(c23)S(=O)(=O)CC3 ZINC000097229593
CC1=NNC=Cc(c12)[nH]c(=O)cc2 ZINC000022996529
C1CCC[C@H](C=2C=S)[C@H]1N(C23)CCCN3 ZINC000005290185
CC(=O)OCc(c1Cl)c[n+]([O-])c(C)c1C ZINC000044135966
c1ccn(c12)[C@H](CCC2=O)C(=O)NC3(CF)CCC3 ZINC000335540124
Oc1cccc(c12)cc3c(c2O)C(=O)CCC3 ZINC000004804311
CN1CCCC[C@H](C1=O)c2c(Br)ccc(c2)O ZINC000071772935
c1ccc(OC)cc1[C@H](NCC2)[C@H]([C@]23O)CCCC3 ZINC000008553097
Fc1cccc(c1C(=O)C)N(C2)CCN([C@H]23)CCCC3 ZINC000252667002
CC1(C)C[C@H](CCO1)CN(C2)CC[C@]2(O)c3ccccc3 ZINC000039490373
c1ccccc1-c(c2C(=O)NC(C)C)cc(=O)n(c23)CCC3 ZINC000581819440
c1ccc(C)n(c12)cc(n2)C(=O)NCC3=CCCCC3 ZINC000097729445
C1SCCC[C@H]1NCc(cn2)n(c23)cccc3C ZINC000336617304
CC(C)NC[C@H]1COCc(n2)n1c(c23)ccc(F)c3 ZINC000096112729
CCn(cc1)c(c12)cc(cc2)CN(CC3)CCC[C@H]3N ZINC000097601117
OC[C@@H]1CCCN1CC(=C2)COc(c23)ccc(Cl)c3 ZINC000092455634
Cn1cccc1CN([C@H]([C@@H]23)CCC2)CCCCCNC3=O ZINC000257178629
C1NCC(=O)N(CC2(C)C)[C@H]1c(c23)cc(Cl)cc3 ZINC000019789129
CCn(nc1)c(c12)nc([nH]2)[C@H]3CC=CCC3 ZINC000020455529
Cc1ccc(cc1)-c(c2)nn(c23)ccnc3OC ZINC000098212933
COc(c1c23)c(OC)cc2cc[nH]c3ccn1 ZINC000005141202
CC(=O)N1CC[n+](c12)c(cs2)-c3ccc(Cl)cc3 ZINC000013110963
CCOC(=O)c1ccn(c12)C(C)(C)C[C@@H](O2)C ZINC000001754981
Cc1ccc(cc1)[C@@H]2OC(C)(C)[C@@H](C3)C[C@H](O)[C@](C)([C@@H]23)O ZINC000257214195
O=C(O)[C@@H](C1)CCn(c12)c(nc2)C3CCCCC3 ZINC000084079836
OCCc1c(C)[nH]n(c1=O)-c(c2)ccc(Cl)c2Cl ZINC000013597181
c1ccccc1-c2c(N)nn(c2)-c3cccc(n3)F ZINC000001391064
c1cc(Cl)ccc1C(=O)C2=NNC[C@H]2c3ccco3 ZINC000004384574
C1CCCCN1CCN(C(C)=C2)C(=O)[C@H](C)C=C2C ZINC000071787006
n1cccc(c1c23)oc2ccc(c3)N ZINC000005250136
O=C(O)c1cc(C)cc(c12)[C@@H](C)CCN2 ZINC000225809689
C1C(Cl)(Cl)[C@@]1(C)C(=O)N[C@@H]([C@@H]2CO)CCCCC2 ZINC000107365489
OCN(CO)c(cc1)cc2Cc(c3c12)cc(F)cc3 ZINC000001726004
COC(=O)[C@H]1CC[C@@H](C2)N([C@H]1[C@H]23)CCC3 ZINC000225802055
O=C(O)c1coc(c12)C[C@@H](C(F)(F)F)CC2 ZINC000575421747
c1c(Br)c(=O)[nH]c(c1C(=O)C)/C=C/N(C)C ZINC000052508358
CC(C)(C)[C@@H](CO1)CN[P@@]1(=O)c2ccccc2 ZINC000104216887
FC(F)(F)[C@@H](O)CN(CC(O1)(C)C)CC12CCCC2 ZINC000190966653
C1C[C@@H](O)C=C([C@]12C)CCC[C@H]2O ZINC000034200560
CC1=C(C)O[P@@](=O)(OC)n(c12)ccc2 ZINC000005757463
CC(C)c1ccn(c12)ncnc2Cl ZINC000040448452
C[C@@]12C(C)(C)[C@H](CC(=O)N2)CCN1C ZINC000005552277
C[C@H]1CCCc(c12)nnc(c2)O ZINC000952993154
C1C[C@@H](C)Cc(c12)nnc(Cl)c2 ZINC000217580887
FC(F)(F)C1=NN(CCO)[C@@H]([C@@H]12)CCC2 ZINC000685936513
C1CCC[C@@H]([C@H]1[C@@]23C)[C@@H]2CCCO3 ZINC000005103415
C1CCC[C@]([C@@]123)([C@@H](O)C=C2)C=CC=C3 ZINC000101140124
C[C@@H]1CC[C@H]([C@]123)C(C)=C[C@@H]2CC[C@@H]3O ZINC000071786793
O=C1O[C@H]([C@H]2[C@@H]13)C=C[C@@H](C=C3)C=C2 ZINC000104278884
C1S(=O)(=O)C[C@@](C)([C@@]12C)CC=C(C)C2 ZINC000071785596
COC1=N[C@@H]2CCC[C@@H]3[C@@H]2[C@H]13 ZINC000104279404
N1=C[S@@](=O)c(c12)cccc2Cl ZINC000257354009
CNC(=N1)O[C@@H]([C@@H]12)CCCC2 ZINC000001694105
On1c[n+]([O-])c(c12)CCCC2 ZINC000005605234
OC[C@@]12[C@@]3(CO)C[C@H](CC3)[C@@H]1CCC2 ZINC000238697660
CC(=N1)C=C(Cl)[C@H](C1=2)N=CN2 ZINC000013998607
BrC1=NN[C@@H]([C@H]12)C=CC(Br)=C2 ZINC000217046597
Oc1ccc(O)c(c12)[C@H]3C=C[C@@H]2CC3 ZINC000012403009
C1CC(C)(C)C[C@H](C(C)(C)O)C12OCCO2 ZINC000045071325
CC1=C(Cl)[C@@H](C)C(=O)NC(C)=C1 ZINC000045028138
ClC1(Cl)[C@H]([C@@H]12)OCCCCC2 ZINC000043214647
[C@@H]12C(=O)C(C)(C)C[C@H](C2)C(=O)C(C)(C)C1 ZINC000001851271
C1CC1c(c2CN)oc(n2)C3CC3 ZINC000072233245
OC[C@@](C)(C12)[C@H](CO)C(CC1)CC2 ZINC000001744329
NCC1=CNN(C)C=C1 ZINC000148043822
O=C1C[C@H]2C(=O)C[C@@H](C(=O)C3)C2[C@H]13 ZINC000039278001
CN1CCN(C)C1(C23CC2)C=CC=C3 ZINC000019319218
N1C=C=CN=C1Cl ZINC000328579116
S=c1[nH]n(C)c[n+]1C ZINC000008375931
ON/C=C1\C=CC=N1 ZINC000008618515
OCC1=CC=C(C1)N ZINC001560405410
c1ncccc1CC(=O)N[C@@H]2[C@@H](C)Cc(c23)ccc(C)c3 ZINC000170071924
c1ccc(F)c(F)c1C(=O)NC[C@@]2(C)[C@H](O)CCCC2 ZINC000098018369
O=C1CCN([C@H](C)CN1)Cc2c(Cl)c(C)ccc2F ZINC000065489271
OC[C@H]1CN(C)CCN1Cc2csc(c23)cccc3 ZINC000585117009
COCc1cc(=O)[nH]c(n1)-c(cc2)cc(Cl)c2C ZINC000036053296
CC(C)CN1CCC[C@@H]1c2n[nH]c(c23)CCC[C@H]3N ZINC000242614897
c1ccccc1Cc2[n+](C)ccc(c23)n(C)c(n3)C ZINC000015660089
n1[nH]c(=O)cc(c1c23)COc2cccc3 ZINC000034180442
Cc1n(C)c(=O)cc(c12)[nH]n(c2=O)-c3ccc(Cl)cc3 ZINC000059707509
C1CCCCN1C[C@H]2OC[C@@H](C3)CC=C(C)[C@@H]23 ZINC000253388847
OCc(c1)nn(c12)C[C@@H](OC2)c3ccccc3 ZINC000409428723
Cc1c(Br)cnc(c1)N[C@H]2C[C@H](N)CCC2 ZINC000382445622
CCOc1cccc(c12)C[C@@H](CN)CN2C ZINC000083017596
c1c(Cl)ccc(c12)N=C(N)[C@@]2(O)c3ccccc3 ZINC000000094590
c1cc(C)ccc1Cc(nnc2C)c(c23)[nH]nc3C ZINC000017107083
CCNC(=O)c(cc1)n(c12)CCN[C@@H]2C ZINC000032626988
CCOC[C@H](CNC1)c(c12)nn(C)c2 ZINC000306130980
Cc1ccc(cc1)[C@H]2C[C@@H](O)[C@@H](O)[C@@H]2N3CCCCC3 ZINC000072321698
O=C1CC(C1)c(nc2)n(c23)ccnc3Cl ZINC000095742901
CCn1cnc(c12)nc(nc2Cl)C3CCC3 ZINC000096529513
Cc1[nH]nc(NC(=O)C2)c1C23CCCCC3 ZINC000081213638
c1nnn(c12)c(ccc2)C3(O)CCCCC3 ZINC000218811259
c1nccn1C[C@@H]2CC[C@H]([C@@H]23)NCCO3 ZINC000096250342
Cc1ccn(C)c2nc(c3c12)cccc3 ZINC000004023353
n1c[nH]cc1[C@@H](CC(=O)O2)C23CCCCC3 ZINC000012284927
C/C(=C\1)C/C=C/C=C\[C@@H]([C@H]12)NC2=O ZINC000254866395
Cc1cc(Cl)cc(c12)SC(=O)CN2 ZINC000000292543
c1cc(CN)nc(c12)nc(C)c(C)c2C ZINC000095533183
CCCCn(c1=O)c(=O)[nH]c(c12)CCC2 ZINC000002126570
NC(=O)c1c(Cl)nc(CC)c(c12)CCCC2 ZINC000062720751
CC(=O)C12CC(C1)(C2)c3c(Cl)nnc(Cl)c3 ZINC000575624146
Nc1cc(OC)[n+](nc1)-c2ccccc2 ZINC000000000908
CC1(C)CC(C)(C)CC(C1)N[C@@H]2[C@H](O)CCNC2 ZINC000426668522
CN(C)C1=CC(=S)N[C@H]([C@@H]12)CCCC2 ZINC000006371905
OCc1cnn(c12)c(C)ccn2 ZINC000238474996
COCO[C@@H](C(=O)C1)C[C@H]([C@@H]12)C2(C)C ZINC000101144459
CC(C)C=1NC(=O)N[C@@H](C12)CCCC2 ZINC000000121077
CNC(=O)C(C1)C[C@@H](C([C@H]12)O)CCC2 ZINC000217600692
c1c(Cl)nc(N(C)C)n(c12)cc(n2)Cl ZINC000001719427
O=C1OC[C@@H]([C@]12C)[C@]3(C)CC[C@H]2O3 ZINC000004087831
O=C(O)[C@@H]([C@@H]12)[C@@H]3C[C@@H]([C@@H]1O)C[C@@H](C2)C3 ZINC000229925491
O=C1N[C@@H]([C@H]12)[C@H]3C[C@@H]2C=CC=C3 ZINC000045027822
C1CC1c2nc(O)c(N)c(c23)CCCC3 ZINC000256053829
CC(C)(C)[C@H]1C[C@H](O)CN(C(C)(C)C)C[C@@H](C1)O ZINC000828614990
CO[C@@H](C1)N=CC(C=12)=NC=C2 ZINC000328968016
NC[C@@H]1CC[C@H]([C@H]12)[C@@H]3[C@H](CN)C[C@H]2C3 ZINC000242548637
CC(=O)[C@H](C1)C=NC(C=12)=NC=C2 ZINC000329072200
S1[CH-]C=[N+]([C@@H]1N)c2ccccc2 ZINC000091352812
CC[C@@H]1[C@H](O)[C@H](O)C=CO1 ZINC000064219255
CNC(=O)CCn(c1ccc(F)c2)c(c3c12)CCN(C)C3 ZINC000075567711
c1c(F)ccc(c12)[nH]c(C)cc\2=N\[C@@H]3[C@@H](OC)CN(C)C3 ZINC000824504891
C1CCCCn(c12)c(nc2C(=O)NC)-c3c(F)cccc3 ZINC000064551848
c1[nH]c(=O)cc(C)c1C(=O)N(CC2)CC=C2c3ccccc3 ZINC000097014520
Cc1nn(C)c(c12)NCCN=C2c3cc(Cl)ccc3 ZINC000000002263
O1CCCN(C[C@@H]1C)Cc2c(C)cc(cc2)-n3ccnc3 ZINC000191986239
Cc([nH]1)cc(=O)n(c12)nc(c2)-c3cc(OC)ccc3 ZINC000019797076
c1cncc(c12)cc([nH]c2=O)-c3cc(Cl)ncc3 ZINC000091690006
C1CCC(=C\CO)/CC1(C)C ZINC000033985142
CCC[C@@]1(C)O[C@H](C)C(C)(C)CO1 ZINC000001672114
CC(C)C(=NO1)C[C@@]1(CC)CN ZINC000035655719
C=Cc1c(C)[nH]c(=S)cc1 ZINC000072224837
CC(C)(C)[C@H](N1)C[N+](=C12)C[C@@H](N2)C(C)(C)C ZINC000100070376
NCC[C@]12[C@H](C1(F)F)CCCC2 ZINC000409433315
N1CCN(C=12)C(Br)=CN=C2 ZINC000095698502
O1CCOC12[C@@H]3CC[C@H]2CC(C3)O ZINC000039185192
CO[C@@H](CC1)CC=C1[Si](C)(C)C ZINC000169827577
C1CN(CC2)C(/[C@H](C12)O)=C\c3cc(ccc3)OCC ZINC000004869233
CCn(cc1)c(=O)cc1-c2ncnn2-c3ccc(F)cc3 ZINC000091819148
c1ccccc1-c2c(N)ccc(c2)[C@@H](CC3=O)CCN3 ZINC000199782434
Cc1c(F)cc(cc1)-n(nc2)c(c23)ncnc3Cl ZINC000085398023
Cn(c1)ncc1/C=C\c(n2)ccc(c23)cccc3O ZINC000098054282
C1CN(C)C=C2C1=Nc(c23)ccc(F)c3 ZINC000225810447
Cc(o1)cc(=O)c(c2OC)c1cc(c23)occ3 ZINC000000120179
Fc1cccc(c12)[C@@](C(=O)O)(CC2=O)c3ccccc3 ZINC000001396636
c1ccccc1S(=O)(=O)N(C2)C[C@H](C=C[C@H]23)CC=C3 ZINC000045069715
C1CC1C(\C)=C(F)\c2nc(no2)-c3ccn(n3)C ZINC000952883032
Cc1c(=O)oc(c12)nc3c([nH]2)cccc3 ZINC000136717504
Cc1cc(c(F)cc1)-n2c(=O)[nH]c(=O)cc2C ZINC000009189665
O=C1O[C@H]([C@@H]2[C@H]13)C(C)=CC[C@H]2[C@H](C)CC3 ZINC000096023799
o1cccc1/C=C/c2ccnc(n2)N3CCCC3 ZINC000067320899
CC1=CCC(C)=NN1C ZINC000005427278
O[C@@H]1CCC(C12)C3C2CC[C@H]3O ZINC000000392972
ClC1(Cl)N=C(C)C=CN1 ZINC000104180208
CC(C)N1C=[N+](C(C)C)CC1 ZINC000001639391
Cc1c(Cl)c(=O)n(n12)c(=O)c(Cl)c2C ZINC000004106125
CC(C)(C)n1cc[n+](c1)C(C)(C)C ZINC000002513721
C1CCCCN1[C@@H]([C@@]2(C)O)CC[C@H]([C@H]23)COC3 ZINC000239310236
O=c1c[n+]([nH]o1)-c(c2CC)ccc(Br)c2 ZINC000000390432
C=C1C([N+]([O-])=O)=CN(C)c(c12)cccc2 ZINC000023002838
Cn1c(=O)n(C)c(c12)ccn3c2nnc3 ZINC000001273965
CC(F)(C)C(=O)Nc(c1=O)cn(C)cc1Br ZINC000225570785
C1C[C@H](C2)[C@H](N3C)CNC(=O)C[C@@H]3[C@H]12 ZINC000104126431
C1N[C@H](C)Cc(c12)ccc(F)c2Br ZINC000307220394
c1cc(F)cc(F)c1NCc2n[nH]c(=O)c(c23)cccc3 ZINC000001390957
COCC(=O)N(CC1)CCC12c3c(C=C2)ccc(F)c3 ZINC000096062839
c1cccc(Cl)c1Cn2nc[n+](c23)nc(C)cc3O ZINC000008582626
C1CCCCC1CN(CC2)Cc(c23)ncn(C)c3=O ZINC000225843607
Cc1cnn(c1)-c2c(F)cc(cc2)N[C@@H]([C@@H]3C)CN(C)C3 ZINC000108121995
CC(C)C(N(C1)C2)N(C3)CC2(C)C(=O)C13CCC ZINC000085572417
C1CC1c(c2)nn(c23)ncnc3Cl ZINC000256051762
C1=CCc(c12)c(ccn2)N3CCCC3 ZINC000299803682
CC(=O)c1c(C)nc(s1)CC2CCC2 ZINC000252478602
FC(F)(F)C1=NO[C@H]2[C@H](C3)C=C[C@@H]3[C@@H]12 ZINC000225449481
CC(C)(C)c1c(O)c(CN(C)C)cc(n1)C ZINC000022016422
O=C1C[C@@H](C)S(=O)(=O)[C@@H]([C@H]12)CCCC2 ZINC000245226177
Brc1c[nH]n(c12)ccc(n2)=O ZINC000198030612
C1C=C(C)NC(=O)[C@H](C=12)CCC2 ZINC000045027620
CC1(C)C[C@H](CCC1)c2nnn[nH]2 ZINC000095231434
CC(=O)[C@@H]1[C@H](O)C[C@H](N2C)CC[C@H]12 ZINC000257355224
Cc1cc(=O)n(n12)cc(C)cc2C ZINC000000408011
CC(C)([C@H]12)[C@@H](C1)C[C@H]([C@@H]2C)n3cnnc3 ZINC000065375365
FC(F)(F)C1=NCCNC(C)=C1Br ZINC000033718324
C1CSCSCCO1 ZINC000001679006
CC(C)(C)[C@H](C)NC(=O)c(cc1)c(C)n(c12)cnc2 ZINC000685939759
C1CCCN1C(=O)c(c2C)oc(c23)CC(C)(C)C[C@H]3O ZINC000016740239
[C@@H]12C=C[C@@H](C2)C[C@H]1C(=O)NC(C)(C)c3ccc(C)nc3 ZINC000253420310
Cn1nccc1-c(cc2O)nc(c23)c(Cl)ccc3 ZINC000725257538
Cc1nc(C)cc(c12)c3c(C2=O)cc(cc3)OC ZINC000005541640
c1c(Br)ccc(c1C#N)N(CC2)C[C@@H](O)[C@@H]2C ZINC000110713384
C1OCCc(c12)[nH]nc2-c3cc(Br)cnc3 ZINC000096510308
CCO\C=C\c(c1)ccc(c12)ncnc2 ZINC000261506830
C1CCCCC1\C=C\c2nc(C)c/c([nH]2)=N\C ZINC000426711303
c1n[nH]c(=O)c(c12)cn3c2CCCC3 ZINC000219987962
CCC(=O)N(C1)CCC[C@@H]1c(ccc2)n(c23)cc(n3)C ZINC000257208994
[C@@H]12C[C@H]3CC(C1)C(=O)OC(C2)C3 ZINC000018067626
CC=1C=N[C@@H](C12)C=C(Br)C=N2 ZINC000409418483
O1C[C@@H](C)C[C@@]12[C@@H](N)COCC2 ZINC000242495183
[C@H]12[C@H]3[C@H](C3)C(=C(C)C)[C@H]2[C@@H]1C(=O)O ZINC000100023757
FC(F)(F)C(F)(F)c1c(F)c(O)nc(n1)C ZINC000017289398
S1C=C(C)N([C@@H]12)C=CC=C2 ZINC000000397791
[C@H]12[C@@H](C1)CCC[C@H](O)/C=C\2 ZINC000104289859
O=C1[C@@H](CO)[C@@H](C(C)C)CC[C@@H]1C ZINC000003846082
[C@H]12C=C[C@H](S2(=O)=O)CCC=C1 ZINC000001557285
CC(C)NCc(c(n1)Cl)n(c12)cc(s2)C ZINC000256054442
O=C(O)C(C)(C)N[C@@H](C(C)=C1)c(c12)cccc2 ZINC000008730717
COc(c1)c(OC)cc(c1c23)CCn3ccc2 ZINC000019865822
COc1c(Cl)ccc(c12)ncc(=O)[nH]2 ZINC000034481657
c1cccc(c12)C=3N(CC2=N)CCCN3 ZINC000004552252
COC(=O)CC12CC3(O)C[C@@H](C1)C[C@H](C2)C3 ZINC000137668742
c1ccnc(OC)c1-c(c2)ccc(c23)cc[nH]c3=O ZINC000067431723
c1[nH]c(=O)c(Cl)cc1C(=O)N(CC2)C[C@@H]([C@H]23)CCCC3 ZINC000054041888
c1ccc(F)cc1/C=C(OC2=O)\c(c23)cc(C)[nH]c3=O ZINC000100104316
c1ccc(F)cc1N(CCOC2)C[C@@]23CCCNC3 ZINC000096229338
c1cccc(C)c1CN(C2)CC[C@@]23C[C@@H](CCO3)N(C)C ZINC000096207807
c1ccc(F)cc1-c(c2CO)nn(c23)ccnc3Cl ZINC000096530796
c12c3c(=O)[nH]c(OC(=O)C)c1CCCc2ccc3 ZINC000017122569
O1CCN(C)C[C@H]1c(c2)ccc(c23)cc(cc3)OC ZINC000071748499
c1ccccc1CNc(c2)cnc(c23)n(C)nc3C ZINC000037084746
O=C1CCCc(c12)nc3c(c2N)ccc(Cl)c3 ZINC000001461597
c1cccc(OCC)c1N2CCN[C@@H]([C@@H]23)CCC3 ZINC000225716951
c1c(Cl)ccc(OCC)c1-c2c(=O)[nH]nc(C)c2 ZINC000097475407
Cn([nH]1)c(=O)nc1CN(C(C)(C)C2)c(c23)cccc3 ZINC000585123533
CC[C@@]1(CO)N[C@@H]([C@@H]([C@@H]12)CN(C)C2)c3ccc(Cl)cc3 ZINC000065375470
Cn(c1)nc(C(F)F)c1C(=O)c2c(O)ccc(Cl)c2 ZINC000012428164
c1c(O)ccc(c1[C@@]23C)C[C@H](C2)CN(C)CC3 ZINC000001846076
CC(C)c1ncc(n1C)-c2cnn(c2)-c3ccccn3 ZINC000630054176
CC(C)N(C1)CCc(c12)onc2Cn3cccc3 ZINC000096084842
c1cccc(c12)Oc3c(N2)ccnc3 ZINC000104684162
CC(=O)O[C@@H](C1)[C@@H](C(=O)[C@H]2C)CC(C)(C)[C@@H]12 ZINC000104305546
CC(C)(C1)[C@H]([C@]123)CC[C@@]2(C)[C@@H](O)CCC3=O ZINC000013298575
OCCN1C=CNc(c12)cccc2 ZINC000000157661
CCN(CC)C(=O)[C@H]1C(=O)[C@H](CC2)CC(C)(C)[C@@H]12 ZINC000000392528
c1cc(C)cc(c12)[NH+]([O-])C=CN2O ZINC000334138825
C1C[C@@H]2CC([C@@H]2[C@@]13Br)=CCCC3=O ZINC000071786626
FC(F)(F)c1ncnc(c12)ccnc2C ZINC000036559136
c1cnccc1-c2cc[n+](cc2)-c(c3N)cccc3 ZINC000000501470
CC(C)=CCC12[C@@H](O)C3CN(C1)CCN(C2)C3 ZINC000019858335
C[C@@H]1[C@H](C1)Nc(c2CC)nc(C)nc2Cl ZINC000170642839
Cc1noc(c12)cc(Cl)nc2NC ZINC000031772146
CCc([nH]1)nc(c12)nc(C)cc2Cl ZINC000097446402
FC(F)(F)[C@H](C)C(=O)\N=c(\c1C)[nH]oc1 ZINC000335698189
CC(C)(C)N1COCO[C@H]([C@@H]12)CCC2 ZINC000031771850
CC12C[C@H]3C[C@H](C1)CC(C3)N2O ZINC000103639935
CC(C)(C)[C@H]1CNC[C@@H](O1)C(C)(C)C ZINC000101247278
C1O[C@@H](C)OC[C@@H](C2(Cl)Cl)[C@H]12 ZINC000239328957
CC/C(C)=C/C=C/C(C)(C)O ZINC000005447580
[O-][N+]1=[N+]([O-])[C@H]([C@@H]12)CCCCC2 ZINC000016137950
C=C=CON1CCCCC1 ZINC000001581940
C1=CCC(=C12)[C@@H]3C=C[C@H]2C3 ZINC001560411740
C1C=NC(C=12)=NC=NC2 ZINC000039053839
OCCCC1(O)CCC=CCC1 ZINC000043198621
N#CNC(=N)C(C)(C)C ZINC000003212505
FC(F)=C(F)C(Br)=C ZINC000002555161
c1ccccc1C[C@](F)(C2=O)C(=O)Nc(c23)cccc3 ZINC000000344224
CC(C)(C)c1nn(C)c(c12)nc([nH]2)-c3ccncc3 ZINC000102545663
c1ccnc(OC(C)C)c1C2=NCCCC2 ZINC000072211970
CCOC(=O)[C@@H](C1)[C@@H](CCC2)N2C13CCCCC3 ZINC000004343237
n1cn(C)c(c12)CC[C@H]3[C@H]2CCCN3 ZINC000950757338
CC(C)(C)c(nc1)nc(c1[C@@H]23)C[C@H](N3)CC2 ZINC000258991877
C1CC1C(=O)/N=c(\c2C)n(ccc2)C(=O)C3CC3 ZINC000102298091
CC(O1)(C)O[C@H]([C@H]12)C=CC(=C2)[Si](C)(C)C ZINC000575624092
COC(=O)CC(C1(C)C)=CC=CC1 ZINC000066340182
CN1C(=O)CN([C@@H]12)C=CC=C2 ZINC000045067989
N1CCS[C@H]([C@@H]12)COCC2 ZINC000070587943
O=C(O)[C@@H]1[C@@]([C@@]12C)([Si](C)(C)C)[C@H]3C=C[C@H]2C3 ZINC000239046438
FC(F)(F)c(n1)nc(c12)[nH]c(F)c(n2)F ZINC000006494824
CO/C=C(CCC1)/C12CC(OC)=C(C2)OC ZINC000043763141
C1C=CCC(C123)(CC(=O)[C@H]2O)CC=CC3 ZINC000045027888
COCO[C@H](C1)C(Br)=CC1(C)C ZINC000043198810
C1C(=O)SC(=C12)CCNC2 ZINC000100068160
[C@@H]12C(=S)N[C@H](C=C1)\C=C/C=C\2 ZINC000104278234
O1BO[C@H]2C[C@H](C3)C(C)(C)[C@H]3[C@]12C ZINC000227554585
C1CCc(c12)ccc(c2)C(=O)N(C3)CC[C@@H](O)CC3(C)C ZINC000296991061
c1cccc(Cl)c1C[C@H](OC2=O)c(c23)cc[nH]c3=O ZINC000000141289
CCC(=O)N(CC1)c(c12)nc3c(c2)cccc3C ZINC000015841977
c1ccccc1COc(c2C)cn(c23)nc[nH]c3=O ZINC000031777207
C[C@@H](C1)Oc(c12)ccc3c2oc(C)c(c3=O)OC ZINC000000481627
C[C@H]1C[C@@H](CCC1)NC[C@@H]2CCCn(c23)ccn3 ZINC000089927315
c1cc(F)cc(C)c1CC(=O)N(C2)CC[C@H]([C@H]23)O[C@@H](C)C3 ZINC000096043605
FC(F)(F)c1cccc(n1)N=c2cc[nH]cc2 ZINC000888107064
C[C@H](C1)OC(=O)[C@]1(CCC)c2ccncc2 ZINC000075260250
C1CCC(=O)[C@@H]([C@]12C)[C@@]3(C)CC(=O)[C@H]2CC3 ZINC000103051455
c1ccn(C)c(c1c23)nc2nccc3 ZINC000034203956
Oc1cc(=O)n(N(C)C)c(c12)CCC2 ZINC000004085812
OCC1=N[C@H](C)N=C1 ZINC000409418903
FC1(F)C(=N)N=C(C1(F)F)O ZINC000039957487
FC(F)(F)[C@]1(F)C(F)(F)CS1(=O)=O ZINC000216646334
Cc(n1)cc(NC)n(c12)ncc2-c3ccc(F)cc3 ZINC000009304380
n1[nH]ccc1CNc(ccc2)c(c23)nc(C)cc3 ZINC000061874968
CC(C)(C)c1cc(=O)n(cn1)Cc2cc(F)cnc2 ZINC000351777055
c1ccnc(c12)n(nc2C)-c3cccc[n+]3C ZINC000000151235
c1ccccc1C(=O)NC(C2)=CCC(C=23)=NC=C3 ZINC000409419180
C[n+]1nc(C)n(c12)N=C(CS2)c3ccccc3 ZINC000027300552
Cc(c1)oc(c12)CN3[C@H]([C@@H]2O)CCC3=O ZINC000062702365
o1cccc1C(=O)N\C=C\c2cc(C)cc(n2)C ZINC000002995952
COC(C)(C)c1nc(on1)[C@@H]2CC=CCC2 ZINC000089775567
c1ccccc1[C@@H](CS2)O[n+](c23)cccc3 ZINC000001443681
c1c(F)cc(C)cc1C(=O)N[C@@H]2[C@H](O)Cc(c23)cccc3 ZINC000089510036
Cn1nc(C)cc1CN(C2)C(=O)CC[C@]2(C)c3ccccc3 ZINC000091548648
Cc1nccn1CCN(C2)CC(C)(C)Oc(c23)cccc3 ZINC000289029503
c1cccc(c12)[nH]c(\n2CC)=N/Cc3cc(C)nn3C ZINC000416429515
CO[C@@H]1CC[C@@H]([C@@H]12)[C@H]3C[C@H]2CC3 ZINC000104068004
CCO[C@H](C1)OC=C[C@@H]1C ZINC000004897479
CC(=O)N1C(C)(C)C=C(CO)C1(C)C ZINC000002528464
CC(C)=C(C)/C(C)=C/[C@@H](C)C(=O)NC ZINC000003121822
CC1=CC[C@@H](C)N=C1SC ZINC000005721988
C1[C@@H](O)C[C@@H]([C@H]12)[C@H]3C[C@@H]2[C@@H](C3)O ZINC000045071426
O=C(O)[C@@]12C[C@@H](CCC1)CNC2 ZINC000057218864
CNC[C@@]12C=C[C@H](O2)C[C@H](C1)O ZINC000003851605
COC(=O)N1[C@H]([C@@H]12)CC3=C(C2)CCCC3 ZINC000101042523
CO[C@H]1O[C@@H](OC)[C@@H]([C@H]12)[C@@H]3C=C[C@H]2C3 ZINC000014982866
FC(F)(F)c1cc(=O)nc(o1)N(C)C ZINC000002559553
CCC[C@H](OC1=O)[C@@H](CC)C(=O)C1(C)C ZINC000002475792
Cl\C=C(C)\Cn(cn1)cc1N ZINC000685951258
Nc1c(F)cc(F)c(c1)N2CCCCCC2=N ZINC000263619739
COC(=O)[C@@H]1C[C@H](C(F)(F)F)C[C@@H]([C@@H]12)O[C@@H](C)[C@H]2C ZINC000225761049
n1nc(C(F)(F)F)n(c12)nc(cc2)-n3cccc3 ZINC000001393851
c1cc(C)ccc1/C=C/C2=NN(C)C(=O)CC2 ZINC000001387436
CC(C)Cn(nc1)c(c12)nc(N)c(Cl)c2 ZINC000096511248
CC1=C(C)CN(CC1)S(=O)(=O)[C@@H]2CC=CCC2 ZINC000952877385
C1CCc(c12)n(nc2C)-c(cc3C)nc(n3)C ZINC000000195090
CN1CCC/C1=C\2C=Nc(c23)cccc3 ZINC000101922312
COC(=C\1)\C=C/[C@H](C=C2)NC(=O)[C@@H]12 ZINC000071785372
Cc1c[nH]c(c12)nc(C)n(c2=N)-c3c(F)cccc3 ZINC000104228142
Cc1[nH]nc(C)c1CNc(c2)cnc(c23)CCCC3 ZINC000541995235
o1cccc1/C=C\[C@H](NC2=O)Nc(c23)c(C)ccc3 ZINC000212118616
O=S1(=O)CCN(CC1(C)C)Cc2ccc(o2)[C@@H](C3)[C@H]3C ZINC000093735489
c1c(N)cnc(c1C)-c(c2)ccc(c23)COCC3 ZINC000530249116
CCN(CC1)CCC12CNCc3c(O2)ccc(C)c3 ZINC000019527066
CCCc(n1)oc(c12)c3c([nH]c2=O)cccc3 ZINC000008578619
Cc1nn(C)c(c12)cc(C)n(c2=O)Nc3ccccc3 ZINC000022607103
C[C@@H]1C[C@@H](O)CN(C1)c2nccc(c23)occ3 ZINC000335236620
CC(C)(C)c(nc1)nc(c12)CCN(C2)Cc3ccco3 ZINC000139413953
Cc(n1)nn(c12)cc(cn2)-c(cc3)cc(F)c3C ZINC001506408589
c1ccccc1CON([N+](=N2)[O-])[C@H]([C@H]23)CCCC3 ZINC000004837204
Cc1cc(c(F)cc1)NC(=O)[C@H](C2)CCn(c23)ccn3 ZINC000155958164
CCC1=NO[C@@H](C1)Cn(c(C)cc2=O)c(c23)cccc3 ZINC000095362130
CCCn(c1=O)cnc(c12)n(nc2)-c3cc(Cl)ccc3 ZINC000004479091
C1CCCC=C1[C@@H](C)n(c2=O)cnc(c23)cncc3 ZINC000584897516
c1ccccc1[C@@H](C)N(CCO2)C[C@]2(C)c3cnn(C)c3 ZINC000084656505
CCc1cccc(c12)cc3c(n2)OCCNC3 ZINC000019523035
FC(F)c1cc(=O)[nH]c(c12)nn(c2)Cc3ccccc3 ZINC000012397895
C1OCCN(CC)C[C@]12CCCN(C2)Cc3ccsc3 ZINC000096049590
n1cc(F)ccc1CN(C2)C[C@H](C)Cc(c23)n[nH]c3 ZINC000952883758
c1cc(F)c(F)cc1Cn2ccc(=O)n(c23)ncc3 ZINC000253420598
C1C(=O)N(C)C[C@H](CC[C@H]12)N2C/C(C)=C/c3ccccc3 ZINC000067489599
C1CCCCc([n+](C)c2=O)n1c(c23)nccc3 ZINC000102935544
C[C@H]1CCCc(c2C(=O)N)c1nc(c23)cccc3 ZINC000006253541
c1ccccc1\C=C\Cc(c2C)c(C)nn(c23)cnn3 ZINC000006417765
N1CCCC[C@H]1Cc2c(cccc2)-c3cnccn3 ZINC000952884028
C1N[C@@H](C(=O)O)CC2=C1Cc(c23)cccc3 ZINC000001589743
n1cccn(c12)c(nn2)/C=C\c3ccccc3 ZINC000005574642
C1CC1CN(CC2)[C@@H]([C@@]23C)CCCCC(=O)N3C ZINC000019695467
FC(F)(F)c(c1)ccc(c12)S(=O)(=O)NC[C@@H](C)C2 ZINC000199915861
c1nccn(c12)c(nc2O)-c3ccc(Br)cc3 ZINC000012483550
CCOc(c(Br)c1)cc(c12)N(C)C(=O)CC2 ZINC000091293280
CCCOc1nccc(c12)n(C)c(=O)n2C ZINC000006311299
CC/N=c(\cc(Cl)[nH]1)nc1-c2ccncc2 ZINC000329051946
c1cnccc1C(N2C)=NCC23CCCCC3 ZINC000001611078
CC(=O)N[C@]12C[C@@H]3C(=O)[C@H](C1)C[C@H](C2)C3 ZINC000231946724
CCOC[C@H](CN(C1)N)C12CCCCC2 ZINC000409427870
N[C@@H]1CC(C)(C)CC(=C12)NC(=O)CC2 ZINC000217727405
Cc1cc(C)n(C)c(c12)cc(=O)cc2 ZINC000000063443
Cc1csc([nH]2)[n+]1c(c23)cccc3 ZINC000001648620
c1c(F)cc(I)c(c12)ncnc2O ZINC000307246207
c1csc(c12)cnc3c2nccc3 ZINC000000334462
Clc1ncnc(NCC)c1-n2cccc2 ZINC000217468173
[nH]1c(O)cc(=O)[n+](c12)cccc2 ZINC000004130792
COC1=N[C@H]([C@@H]2[C@H]13)C=C[C@H]3C=CC=C2 ZINC000104281208
COc1ccc(OC)c(C(C=C2)C=C3)c1C23OC ZINC000252485948
C1CCCc(c12)sc3n2ncn3 ZINC000001399599
CC1(C)[C@@H](CC2)c(c3[C@]12C)no[n+]3[O-] ZINC000001684505
[C@@H]12C[C@H]3C[C@@H](C1)C(=O)N[C@@H](C2)C3 ZINC000100111596
CC(C)(C)C1=C[C@H](CO)C[C@H](C1)CO ZINC000004955785
NC[C@]12CC[C@@](O2)(C)CC(=O)C1 ZINC000100351551
O1CCOC12C(C)=CCC(C)(C)CC2 ZINC000044143823
OC[C@H]1C=CC=C[C@@]1(Cl)OC ZINC000095935152
C12C(=O)[C@@H]3C[C@H](C1=O)CC(C2)C3 ZINC000005005036
O=C1OC[C@H]([C@H]12)[C@@H]3C=C[C@H]2O3 ZINC000036455755
CC(C)(C)c1c(C)c(=O)n(o1)CC ZINC000044126291
O=C1[C@H](C)[C@H](CC)S[C@H](C)C1 ZINC000019093670
C[C@]12[C@@H]([C@@H]1C)CCC[C@H]2OC ZINC000104281182
[C@@H]12[C@H](N2)CC3=C(C1)CCCC3 ZINC000045069419
CC1(C)C(Br)=C[P@@](=O)(O1)O ZINC000002025432
C[C@@H]1C[C@H](C)SC(S1)C ZINC000012403053
O\C=C\C[Si](C)(C)C ZINC000170154441
CC(C)(C)[SiH](C)C ZINC000195856034
CC(C)PC(C)C ZINC000002559888
CO[BH-](OC)OC ZINC000170153534
FC(F)=C=C(F)F ZINC000111342217
C[SiH](C)N[SiH](C)C ZINC000195814898
CCOc(cc1)cc(c12)ccc(c2)-c3c(=O)[nH]cnc3 ZINC000096301413
Cn1cncc1CN[C@@H]2CCOc(c23)c(Cl)ccc3 ZINC000237942875
c1[nH]c(C(F)(F)F)cc1C(=O)N(CCCO2)C[C@H]2CC ZINC000292227229
Cn1nccc1CCN(C2)[C@H](C)CN(C)c(c23)cccc3 ZINC000242038584
c1cccc(F)c1Cc2cccc(n2)[C@H]3CNCCO3 ZINC000257284491
C1COCCN1Cc(n2)scc2-c3c(F)ccc(F)c3 ZINC000069777049
CCOC(=O)[C@]12Cc3c(cccc3)[C@H](C1)CNC2 ZINC000091302519
Cc1c(CN)ccc(c12)n(cn2)[C@@H]3CCCCO3 ZINC000097756569
C1NCCn(c12)c(nc2CC)-c3c(OC)cccc3 ZINC000299785784
c1cccc(c1C)-c(cc2O)cc(c23)CNCCO3 ZINC000091713463
Cn1cnc(c1CO)-c(ccc2)cc2C3CCC3 ZINC000952881665
CC(=O)c(c1c23)ccc2nc[nH]c3ccc1 ZINC000018167026
CN(C)S(=O)(=O)c(c1c23)ccc3cccc2CC1 ZINC000027515286
c1nncn1-c(c2C)ncc(c2)-c3c(F)ccc(F)c3 ZINC000426360463
Cc([nH]1)nc(c12)ccc3c2CCCN3 ZINC000952876140
FC(F)(F)c1nn(CC(=O)O)c(c12)CCCCC2 ZINC000004294572
FC(F)(F)c(c1)ccc(c12)[n+]([O-])c3c([n+]2[O-])CCCC3 ZINC000071772384
[nH]1cncc1[C@H](C)c2c(C)c(CO)ccc2 ZINC000034412134
[nH]1cnc(c12)ccc3c2cc(O)cc3 ZINC000013281671
c12c3cccc1SCC[n+]2ccc3 ZINC000000078731
O[C@]12C[C@H]3[C@H](NC(=O)C)[C@@H](C1)C[C@@H](C2)C3 ZINC000239235901
CC(=O)N(N1)[C@@H](C(C)C)[C@@H](C=12)CCCC2 ZINC000000238674
c1cn(C)ccc1=NS(=O)(=O)c2ccccc2 ZINC000001630119
C1CC[C@H](/C1=2)CCC(=O)CC/C2 ZINC000071786118
CC1=NC(C)(C)C[C@@H]([C@H]12)CC[C@H]2O ZINC000061965906
C[C@@]12[C@H](C(=O)N2)[C@H](C)C=C(C)C1 ZINC000045027689
NCCC12CC3(CN)C[C@@](C)(C1)C[C@](C)(C2)C3 ZINC000100097849
CC(=O)OC\1=C\CCCCCC1 ZINC000025624328
CC[C@H](C)Cc1cnc(C)c(n1)C ZINC000032166233
C[C@@H](C1)COC(=C12)CCCC2 ZINC000004962623
C1C(=O)N[C@H]([C@H]12)C=[I]C=C2 ZINC000253629942
C[C@@H]1CC[C@H]([C@@H]12)[C@@H](C)C(=O)OC2 ZINC000004411127
C\N=c1\c(NC)ccc(Br)cc1 ZINC000071774145
CC1(C)CCC(C)(C)NC(=N1)SC ZINC000000150182
c1[nH]nc(C)c1CN[C@@H]2CCCOc(c23)ccc(F)c3 ZINC000065464451
C1C[C@H](O)C[C@@H]([C@@]12OC)N(CC2)Cc3c(F)cc(F)cc3 ZINC000426427928
c1cc(F)cc(Cl)c1CN(CC2)CCn(c23)c(=O)[nH]n3 ZINC000169783081
OC[C@@]1(C)CCN(C1)Cc(c2)ccc(c23)nc(C)cc3 ZINC000225481564
c1cnn(c12)[C@@H](C(F)(F)F)C[C@@H](N2)c(c3C)cn(n3)C ZINC000004291326
c1nccc(c1C)-c(c2)ccc(c23)C[C@H](N)CC3 ZINC000935619280
Cn(c1)[nH]c(\c1C)=N\C(=O)N(CC2)CCCC2(F)F ZINC000626616749
c1ccccc1C(C(=N2)C)=C(N)N[C@H]([C@H]23)CCCC3 ZINC000013637117
n1cccn1Cc2cn(nn2)-c(cc3)cc(Cl)c3F ZINC000097083789
Cn1nc(O)cc1Cc2c(nn(C)c2)-c3ccc(F)cc3 ZINC000072398501
CN1CN(C)Cc(c12)[n+]([O-])cc(n2)-c3ccccc3 ZINC000073370000
Cc1cc(ccc1)-c([nH]2)nc(c23)ncnc3Cl ZINC000096311425
C1CC[C@H]([C@]123)C[C@H](C3)C=C2 ZINC000071785897
CC(C)[C@H]([C@]12O)C[C@](O2)(O)[C@H](C)C1 ZINC000138342179
CC(C)C(C1)CC12CC(C2)(OC)OC ZINC000575423453
CC(C)(C)[S@](=O)N1CC12COC2 ZINC000071766884
CC[C@@H](OC1)CC[Si]1(C)C ZINC000195760941
C=CC(C1(C)C)=CC(C)(C)N1O ZINC000118082260
n1ncccc1C(\C)=C\c2ccnn2CC ZINC000888093433
c1ccccc1[C@H](CC2)[C@@H](S3(=O)=O)CC=C[C@H]23 ZINC000005722025
CCOC[C@H]1NCCc(c12)ncn2C ZINC000096260275
CN(C1)C(C)(C)c(c12)nc3c(c2N)CCCC3 ZINC000585152478
C1CCCN(C(C)C)C(=O)[C@@]1(C)C2CCNCC2 ZINC000072343507
O1CCc(cc(F)s2)c2C13CCNCC3 ZINC000090397756
Cc1cc(C)nc2n1nc(c23)nc(C)cc3 ZINC000023115015
OCc(c1)oc(c12)c(OC)c(Br)nc2 ZINC000066054462
Cc1c(F)ccc(c12)C(=O)CCCO2 ZINC001690107105
CC(C)NS(=O)(=O)c(cc1)cc(c12)ccc(C)c2 ZINC000032497850
NCCCc(cc1)nc(c12)NCCC2 ZINC000002527506
C1CNCc(c12)sc3n2ccn3 ZINC000031978799
C[C@@H]1CCN(C)[C@@H]([C@@H]12)C=CC=C2 ZINC000299804387
c1cccc(c12)n(C)cc2C(=O)Nc3ccc(=O)n(c3)CC ZINC000047230356
c1c(F)ccc(F)c1CN(C2)CCc(c23)nc(C)[nH]c3=O ZINC000012732941
c1cccc(c12)[C@H](CC2(C)C)N[C@H](C3=O)CCCN3 ZINC000095421373
Cn1ncc(c1C(F)(F)F)-c(c2)nn(c23)c(C)cc(n3)C ZINC000005960931
o1cccc1CN(C)[C@H](CNC2)[C@H]([C@H]23)OCCC3 ZINC000306124634
O=C(O)CCc(c1c23)ccc2[C@@H](O)CCc3ccc1 ZINC000001670416
CN1CC[C@H](C1=O)Nc(c(F)cc2)cc2-c3ccco3 ZINC000098018925
FC(F)(F)Cn(n1)c(nc1C)-c2n[nH]c(c23)CCCC3 ZINC000825292139
C1CC1c(on2)cc2C(=O)N(C3)CC=CCC3(C)C ZINC000072398018
Cc1cc(C)cc(c12)CN(CC2)S(=O)(=O)c3ccco3 ZINC000188862503
n1[nH]nnc1Cc2cn(C)c(c23)cc(C)cc3 ZINC000408494410
COCOc1c(I)cc(F)nc1 ZINC000095836365
O=C1C[C@@H](C)COCCCCC1 ZINC000004962625
C1/C=C\CC/C=C/CCC[C@H](O)[C@@H]1O ZINC000004578964
c1cccc(c1c23)cc[n+]2ccs3 ZINC000001648624
O[C@H]1C=C[C@]([C@]123)(C)CC[C@H]2[C@H](C)CC3 ZINC000071786342
C1CC[C@@H](O)[C@H](C1=2)CC[C@@H](C2)O ZINC000004825718
c1cccc(c12)NC=CC=N2 ZINC000100661080
O=C1CC[C@@](O)([C@@]12C)CC(=O)CC2 ZINC000004026321
FC(F)(F)[C@H](F)C(F)(F)[C@H]1COCCO1 ZINC000015442325
Cn1ccnc1[C@]2(O)CCC[C@@H]([C@H]23)CNC3 ZINC000257218407
O=C1CC(C)(C)CC(C1=2)=N[C@H](N2)c3ccccc3 ZINC000036584486
OCCN(C1)CCC[C@@]12C[C@](C)(CC)OCC2 ZINC000005876369
CCCc1c(C)nn(c1C)-c(c2N)nccc2 ZINC000001384444
FC(F)(F)COc1cccn(c12)nc(n2)Br ZINC000261508472
CC(C)[C@@H]1C[C@@H](CCO1)N(C2)CCC[C@H]2[C@@H](C)N ZINC000222062893
Cc(n1)cc(C)[n+](c12)nc(s2)-c3ccccc3 ZINC000003180838
CC(=O)[C@H](CO1)Cc(c12)cc(Br)cc2OC ZINC000675063947
CC(C)N(CC1)CCC1(C)c([nH]2)cc(=O)nc2C ZINC000205677697
c1nnn(c12)c3c(c(n2)Cl)cc(F)cc3 ZINC000096516158
c1ccccc1[C@H](N)C(=C2)C=C[C@H](C2=3)N=CN3 ZINC000329044448
CC[C@@](C)(O)[C@H](C1)ON=C1c(cc2)ccc2C ZINC000096319415
Cc1cccc(n2)n1c(c23)nc(Cl)c(n3)Cl ZINC000001719388
CC[C@@H](C)N[C@H]1CCCc(c12)[nH]cc2 ZINC000307287437
FC(F)c1cc(cnc1)-c(n2C)cnc2C ZINC000630053309
c1ccc(OC)c(c12)oc3c(c2=O)C[C@H](CC3)OC ZINC000045027629
C[C@@H](O)c(c1)nn(c12)CCN(C2)Cc3c(Cl)cccc3 ZINC000219160232
Cn(c1)nc(CC)c1CN2CCOc(c23)cccc3 ZINC000097236891
CCCN(C1)CCC[C@H]1[C@H]2C(=O)Nc(c23)cccc3 ZINC000096260831
CC(C)CN(C1)CC[C@]12C(=O)Nc3c(C2)cccc3 ZINC000096062831
COc(c1)ccc(c1[C@]23CCN)CC[C@]2(O)CCCC3 ZINC000059077404
O=C1N[C@@H]2C=C[C@@H](C=C3)[C@@H]3[C@@H]12 ZINC000071785460
CC(C)(C)[C@@H](C1)C[C@H]([C@H]([C@H]12)O)C[C@H](C2)CO ZINC000253623371
O=C1C/C=C\CCOC1 ZINC000039120739
N1CCN(C=12)N=C(Cl)C=C2 ZINC000211385470
CC1(C)C[C@@H]([C@H]12)N=C(C2)SC ZINC000005425505
n1o[n+]([O-])c(c12)CCCC2 ZINC000005134054
CC(C)=C[C@@]12[C@@H](CCC1)CCC(=O)O2 ZINC000071786120
CC(C)=Cn1n[n+](C)c(c12)cccc2 ZINC000005283312
C1CCCC(C(=S)N2)=C1NC23CCCCC3 ZINC000000238921
CSc1nc(C(=O)C)cc(c12)CCC2 ZINC000072207302
CC(C)(C)c(c1)c(N)cc(c12)OC(=O)C2(C)C ZINC000091301856
CSc1ncnn(c12)c(Br)cc2 ZINC000114733660
[nH]1ccn(c12)c(=O)c(I)c(n2)Cl ZINC000100759525
CCOC(=O)[C@@H](C(C1)C2)C(=O)C(C3)C[C@@H]2C[C@@H]13 ZINC000072233421
CNC(=O)OCc1n(C)cc[n+]1C ZINC000000387455
COC(=O)N([C@@H]([C@@H]12)C1)C=CC=C2 ZINC000045070067
C[C@H]1CC[C@@H]([C@@H]12)C(C)=COC2=O ZINC000004098346
n1[nH]c(C)cc1C[C@H]2[C@H](O)CN(C2)C3CCCCCC3 ZINC001529111302
O=c1cc(Cl)n(c(=O)n1C)C[C@H]2CCCOC2 ZINC000409424093
n1ccncc1-c2ccn(n2)-c3cc(Cl)ccc3 ZINC000012956949
CCc(n1)[nH]c(c12)ncc(c2)-c3ccnn3C ZINC000426389204
O=C1CCOc(c(c2)OC)c1c(c23)[nH]cc3 ZINC000000381753
Cc(n1)nccc1CN(C2)CC=CCC2(C)C ZINC000019287527
N=c1cc[nH]c(c12)c(ccc2)-c3ccncc3 ZINC000952972638
CCCN(CCC1)[C@H](C2)[C@H]1Cc(c23)[nH]nc3 ZINC000004629192
c1cccc(N(C2)CCO)c1C23CCN(CC)CC3 ZINC000096078832
CCN(CC)c(cc1)cc(c12)oc(=O)c(n2)C ZINC000000809948
CCCc(o1)nn(c12)c(nn2)-c3ccccc3 ZINC000001659794
Clc1nc(C(F)(F)F)nc(c12)n(nc2)CC3CC3 ZINC000095097295
[nH]1ccnc(F)/c1=N/CCn2ccnc2C ZINC000402813021
c1c[n+]([O-])c(cc1Cl)N(C(=O)C)c2ccccc2 ZINC000001703092
CC[C@@H]1CCCN(C1)[C@@H]2[C@H](O)CCOC2 ZINC000252370410
Cc(n1)cccc1Cn(c(=O)cc2)c(c23)CCN(C)CC3 ZINC000096196729
Cc1cc(c(F)cc1)NCc(cn2)n(c23)ccnc3 ZINC000096486288
FC1(F)CCC(CC1)C(=O)N[C@@H]2CCCc(c23)nn(C)c3 ZINC000282685438
N[C@@H]1CCCN(C1)C(=O)c(c2C)oc(c23)ccc(Cl)c3 ZINC000191363437
n1c[nH]c(c12)ccc(c2)C(=O)NCc(cc3)cc(F)c3C ZINC000008719583
c1ccc(F)cc1[C@@H](O)CN(C2)CCn(c23)c(C)c(n3)C ZINC000065541099
c12c3c(Br)[nH]c1cc(F)cc2C(=O)NCC3 ZINC000095643007
COc(cc1)c(OC)cc1[C@H]2NCCn(c23)ccc3 ZINC000002455036
c1ccccc1Cc2nc([nH]n2)-c(c3C)nccc3 ZINC000065502427
NCC[C@H]1CCCc(c12)n(cn2)-c3ccccc3 ZINC000217783885
Cc1cc(c(F)cc1)-c2ncnc(c23)nc[nH]3 ZINC000199291281
c1cncc(c12)[nH]c(n2)-c3c(F)c(F)ccc3 ZINC000016697859
c1cc(CO)cc(c12)nccc2-c3ccoc3 ZINC000044138336
C/C=C\[C@H](OC1)[C@H]([C@H]2C)C(C)=C[C@@H](C)[C@]12CO ZINC000254906380
OC[C@@](O1)(C)C[C@@H](C)c(c12)cc(O)c(C)c2C ZINC000098175226
c1cc(Br)ccc1/C(N)=C/C(=N2)OCC2(C)C ZINC000005633887
S1[CH-]C=[N+]([C@@H]12)CC(=N2)c3ccc(Br)cc3 ZINC000071775435
CC(C)(O)[C@H](CC1)C[C@@](O)([C@@]12C)[C@@H](C)CCC2=O ZINC000261491161
o1cnc(c12)cnc3c2cc(F)cc3 ZINC000016697951
Oc1cc(C(F)F)nc(c12)ccnc2 ZINC000242548684
C1CC[C@@H](CNC2)C([C@H]12)N3CCOCC3 ZINC000019014497
N[C@H]1CC(C)(C)C[C@H]([C@@H]12)NC(=O)CC2 ZINC000217727860
C1C(=O)N[C@@H]2C=C[C@@H]([C@@]123)C=CC=C3 ZINC000247903772
C1=C[C@@H](O)N(C#N)c(c12)cccc2 ZINC000004578264
C[C@@H]1CC(C[C@H](O1)C)c2cc[n+]([O-])cc2 ZINC000015442206
COC(OC)[C@@H](C1)C=C[C@@H](C)C1=O ZINC000101051130
CCc1c(CC)[n+]([O-])c(C)cn1 ZINC000022057366
C1C[C@@H](C2)C[C@H]([C@@H]12)[C@H]3C[C@H](O)[C@@H](O)CC3 ZINC000101816416
O=C1N(C)[C@@](C)([C@@]12C)CC(C)=C(C)C2 ZINC000045027703
C1CC(CO)=C(C)CC12OCCO2 ZINC000019799534
[nH]1cccc1[C@H]2CC[C@@H](N2)c3ccc[nH]3 ZINC000002518873
CCc1nnc(s1)-n2cccc2 ZINC000005010824
CC(C)(O)C1N=C=CS1 ZINC000328579113
C1=NC[C@H]([C@H]12)CCC2 ZINC000098091398
CN(C)[SiH](C)N(C)C ZINC000195816213
COCC(=O)N[C@H](CCC1)c(c1c23)[nH]c2ccc(Cl)c3 ZINC000096116642
Cc1n[nH]c(c12)C[C@H](CC2=O)c3c(OC)cccc3 ZINC000008021525
C[C@H]1CN(CCN1)c2cccc(c23)CCCO3 ZINC000095092962
O=C(O)[C@H]1N(C(C)C)Cc(cccc2)c2n(c13)ccc3 ZINC000000154361
OC[C@@H]1CN([C@H](C)CO1)Cc2c(F)c(Cl)ccc2 ZINC000092042479
C1NCCN(C[C@@H]1O)Cc2c(-c3ccco3)cccc2 ZINC000219615097
C1C=C(O)C=C(N(C)C(=O)CC2)[C@]12c3ccccc3 ZINC000002042126
[C@H]12CCC[C@@H](COC1)N2C(=O)[C@H](CC)c3ccccc3 ZINC000248182425
FC(F)(F)c(c1)c(Br)cc(c12)[nH]c(=O)cn2 ZINC000095831119
CCCNc1nc(C)[nH]c(c12)ncc2C ZINC000005785143
CCCc1nnc(C)n1-c2cc(O)ccc2 ZINC000040537973
CC(C)(C)c1c(O)cc(c(C)c1)CC2=NCCN2 ZINC001569986043
CC(=O)c(c(C)c1)n2ccn(c3c12)ccc3 ZINC000004675433
c1ccccc1O/C=C/2NC(=O)c(c23)cccc3 ZINC000006241302
CCOc1nc(=O)[nH]c(c12)CCCC2 ZINC000016952466
c1cccc(N[C@H]2CO)c1C23CCCCC3 ZINC000218698927
C1CCC[N+]1=C2CSC(=N2)N3CCCC3 ZINC000016138012
CN(C)C[C@@H](CO1)NCC12CCCC2 ZINC000521399309
O=C1NCC[C@@H]([C@@H]12)C=CC=C2 ZINC000077869071
O=C1N(C)[C@@H]([C@H]12)C[C@H](Br)[C@@H](Br)C2 ZINC000101037856
C[C@@]1(O)C[C@H]2C=CC=C[C@@H]3[C@@H]2[C@H]13 ZINC000104278363
C1CCC[C@]([C@@]123)(CC2)CC[C@@H](C3)O ZINC000101036664
O=C1C[C@H](C)[C@@H](C(=O)[C@H]12)CCC2 ZINC000001620205
CC(C)c1cc(N(C)C)cc(=S)[nH]1 ZINC000012417665
CC(C)CCN1CCSCC1(C)C ZINC000170607304
Cc1cc(C)[n+](n12)CC(C2)O ZINC000013509797
CCOC\1=N\CCCCCCC1 ZINC000017105962
OC[C@H](C)N[C@@H](C[C@@H](O1)C)C[C@H]1C ZINC000238856208
O[C@@H]1C(=O)[C@@H](C(C)C)CC=C1C ZINC000104121537
CN(C)C1=[N+](C)CCN1C ZINC000004255593
c1cccc(c12)N([C@H](C)CC2)C[C@]3(O)CCCN(C)C3 ZINC000057279841
c1ncccc1Cc2c(=O)[nH]nc(c2)-c3ccc(F)cc3 ZINC000000147768
CCOC(=O)c1[nH]nc(c12)c3c(CC2)cccc3 ZINC000039386658
C[C@@H](C1)[C@H]1C(=O)Nc2cccc(c23)c(=O)n(C)cc3 ZINC000252492933
CCc1nc(on1)-c(c2)n(C)c(c23)ccc(c3)OC ZINC000095392868
CCn(c1)ncc1CN2C[C@H](C)CN(C)c(c23)cccc3 ZINC000225416715
Cn(n1)ncc1CN[C@H]2CCc(c23)cc(F)c(Cl)c3 ZINC000527895506
CCOC(=O)c1c(CCC2)n2c(c13)ccc(c3)O ZINC000000847305
c1cc(F)ccc1OCc2nn(C)c(c23)CCNC3 ZINC000066323495
s1cccc1CN2CCCN(CC2)c3c(F)cncc3 ZINC001506418028
c1nccn1[C@@H](CN2)Cc(c23)cccc3Cl ZINC000095098164
Cc(o1)nc(c12)ccc3c2ccc(=O)o3 ZINC000096346801
NC(=O)[C@]1(Br)C=[N+](CCC1)Cc2ccccc2 ZINC000005811271
CC[C@H](C)NC(=O)[C@@H]1C[C@H](C)N[C@@H]([C@@H]12)CCCC2 ZINC000248205608
c1ccccc1N(C(=O)C)\C=C\C2=[N+](C)CCS2 ZINC000001627065
CCn(c1=O)c(=O)n(CC)c(c12)nccc2Cl ZINC000143027350
CCCN[C@H](CC1)Cc(c12)cccc2O ZINC000013759798
O=C(O1)C(Cl)(Cl)[C@H]([C@@]12C)c3c(C2=O)cccc3 ZINC000000217129
Cc1nn(C)c(c12)nc3c(c2)c(F)c(F)c(F)c3F ZINC000001418680
COc(cc1)ccc1/C(Cl)=C/C=[N+]2CCOCC2 ZINC000005916640
c1ccccc1C(=NOC2)C[C@@]2(N)c3ccccc3 ZINC000005640209
CC(C)(C)[C@H](C1)CCc(c12)n[nH]c(=O)c2 ZINC000054930811
BrC1=CC=C[C@H](O)[C@@H]1O ZINC000004978561
CC(=O)C(C(=O)C)C1C=CC=CC=C1 ZINC000018189529
CC(=O)SC(=C1C)CCO1 ZINC000038611958
C[C@H](C1)[C@@H]1C(O)(C(C)C)[C@H]2[C@@H](C)C2 ZINC000004974546
c12c3c(C2)ncc1C3 ZINC000100082701
FC(F)(Cl)[C@@]1(F)C=CC(O1)(F)F ZINC000068591064
CCc(no1)cc1C(=O)N([C@@H]2CC)CCn(c23)c(C)cc3 ZINC000013996388
CCc1ncn(c12)ccn(c2=O)Cc3c(F)cccc3 ZINC000065240053
Cc1cc(C)n(n1)CC(=O)Nc(c2)ccc(c23)n(C)c(C)c3 ZINC000019573515
OCc1cc(ncc1)C[C@H](C2)CCOc(c23)cccc3 ZINC000095505795
C[C@@]1(O)CCCN(C1)Cc2c(nn(C)c2)C3CCCCC3 ZINC000097108465
o1cccc1CCC(=O)N2CCOc(c23)cc(C)cc3 ZINC000098013191
CCO/C(O)=C\1NC[C@@H]([C@@H]12)CCC2 ZINC001560406202
COC(=O)[C@]1(Cl)C(=O)C[C@@H](C(C)C)CC1 ZINC000043762923
CO[C@H](C(Br)=C1)[C@@H]([C@H]12)[C@H]3C=C[C@H]2C3 ZINC000257356789
CC(C)CC[C@H](O1)CNCC12CCCC2 ZINC000242495721
C[C@H](C1)NCc(c12)sc(n2)Br ZINC000265540550
CC(C1)=CC[C@](CO)([C@]12CO)CCCCC2 ZINC000071786346
O1CCCC[C@]1(CCC2=O)[C@@]23CCCCO3 ZINC000043763666
CC1(C)C(=O)N=C(C1=2)NC=CC2 ZINC000091252460
n1cc(C)n(c12)c3c([nH]c2=O)ccc(C)c3 ZINC000038526364
Cc1cccc(n1)[C@@H]2NCCc(c23)scc3 ZINC000075172896
c1c(F)c(Cl)cc(c12)[nH]c(n2)-c3cnccn3 ZINC000071790011
CC(C)N(C1)C(=O)[C@]12CCCN(C2)CC(C3)CC3(F)F ZINC000585099333
CN1CCC[N+](C)=C1Sc2cccc[n+]2[O-] ZINC000036424460
CCOC(=O)[C@@H](C1)N=c(c=12)ccc(F)c2 ZINC000329035989
CC(=O)c1c(C)n(C)c(c12)c3c(nn2)cccc3 ZINC000001585743
Cc1cc(C)nc2n1nc(c23)CCN(C)C3 ZINC000094993249
COCc1nn(c(=O)o1)[C@@H]2C=CCCC2 ZINC000089420489
Cc(c1)[nH]c(c12)nc(nc2Cl)N3CCCCC3 ZINC000062702438
CC(C)(C)C(=O)N(CC1)Cc2n1nc(c23)CCC3 ZINC000253470910
Fc1ccc(nc1)OCC(C2)CC23CCOCC3 ZINC000585653192
c12c3cn(C)c1cccc2c(=O)[nH]nc3 ZINC000033992360
CC(C)N[C@H]1CCC[C@H]2c(c3[C@]12O)cccc3 ZINC000005962986
CC(C)CCN(C1=O)C(=O)Cn(c12)c(Br)cc2 ZINC000575410900
Cn(c1)c(=O)ccc1C(=O)N(C2)CC[C@H]2c(c3C)cccc3 ZINC000069349404
c1ncccc1CN(CC2)CCC2\N=c3\c(F)c[nH]cc3 ZINC000826629796
c1cc(C(F)(F)F)cc(c12)ncn(c2=O)[C@@H]3CCCNC3 ZINC000258350343
c1cncc(c12)n(C)c(c2)C(=O)NCc3cc(F)ccc3 ZINC000064541997
c1cc(Br)cc(c12)[nH]nc2NC3CCOCC3 ZINC000089197427
CC(C)(C1)C[C@H](O)c(c2N)c1nc(c23)cccc3 ZINC000000190785
C[C@H](C1)CCc2nn(c3c12)cc[nH]c3=O ZINC000096516331
FC(F)(F)c1cc(c(cc1)OC)-c(c2C)cc(=O)[nH]n2 ZINC000095629681
c1ccccc1-c(n2NC(=O)C)c[n+](c23)cccc3 ZINC000001870597
CCCC(=O)N(C1)CC[C@]12Cc3n(C2)ccn3 ZINC000306129811
CCO[C@]12[C@H](CCCC1)C(=O)N2c3ccccc3 ZINC000000333305
Cc1nc(C)nc(c12)[nH]c(cc2=O)-c3ccccc3 ZINC000005103559
C1NCCc(c12)n[nH]c2-c3cc(Br)ccc3 ZINC000025336413
c1coc(c12)c(OC)c3c(c2)CCC(=O)O3 ZINC000002539997
C1COCCN1c2cn(c(=O)[nH]2)-c3ccc(Cl)cc3 ZINC000198860618
C1SCC[C@H]1NC[C@H]2CCN(C)c(c23)cccc3 ZINC000096494652
c1cccc(c1CO)-c2n(C)nc(c23)CCCC3 ZINC000686055385
FC(F)(F)[C@@H](C1)CNc(c12)n(C)cn2 ZINC000110751016
FC(F)(F)c1c[nH]c(c12)[n+]([O-])ccc2 ZINC000238790024
Clc1nc(Cl)n(n1)[C@H](C2=O)CCCC2 ZINC000009142783
C1C[C@H](O)C(C)(C)[C@H]([C@]12C)CC(=O)CC2 ZINC000261491213
Oc1ccc[n+](c1)CSc2ccccc2 ZINC000005485676
O=C(O)c1c(C)oc(c12)c(F)c(F)c(F)c2F ZINC000004206307
C[C@@]12[C@]3(O)C[C@H](CC2)C[C@@H]1[C@@H](C)CC3 ZINC000390822289
C=C[C@@](C1)(O)[C@@H](CC2)C(=O)C[C@@]12C ZINC000104301541
C1=CCC[C@@H](C2=O)[C@H]1[C@@H]([C@@H]23)CCC3 ZINC000071786290
COc1cc(\C=C\C)cc(c12)OCO2 ZINC000002566085
OC[C@H]1CCCN([C@]12C)CCCC2 ZINC000005677134
CN(C1)[C@@H]([C@H]2[C@H]13)C[C@H](C2)[C@@H]3N ZINC000601012412
CC1=C(Cl)N(C)CCCC1 ZINC000138155080
CO[C@@H]1C[C@H](OC)C[C@H](C1)O ZINC000238853836
CC[C@H](CS1)N=C1N(C)C ZINC000005468245
N1CN(C)C(C)=CC1(C)C ZINC000408722936
CC[C@]1(C)[C@H](O)C[C@@](O1)(C)CC ZINC000002011288
CC[C@@H]1O[C@H](CC)O[C@H](O1)C ZINC000242677039
C[C@@H](O)C([C@@H]12)[C@@H](C1[C@H](C)O)CC=CC2 ZINC000257357857
FC(F)(F)[C@@H]1C=C1CCC ZINC000095629896
CN(C)[C@H]1C/C=C\C[C@@H](N(C)C)C/C=C\C1 ZINC000245238944
[C@@H]12[C@H](C1)CC/C=C\CC2 ZINC000071785305
[H]/N=C(N)\C=C\OCC ZINC000026898030
FC(F)(F)CC1(O)[C@@H]([C@H]12)CCC2 ZINC000100469816
CC(C)n1cc[n+](c1)C(C)C ZINC000002513722
[C@H]12C=C[C@H](C1)CC(Br)=C2 ZINC000003128893
CS[C@@H](C(Cl)(Cl)Cl)NC=O ZINC000409418339
CC1(C)C(SC)=NC(C)(C)N1 ZINC000096027746
CN(C)[C@@H](C)C1=CCC=C1 ZINC000012359087
C=C=CC(F)(F)F ZINC000078238083
FC1(F)C(F)(F)C=CC1(F)F ZINC000063146275
CN(C)P(C)N(C)C ZINC000005965092
c1cnccc1CN(C2)CC[C@]23[C@H](F)CCNC3 ZINC000107244600
FC1=CCCN(C1)C(=O)c2[nH]nc(c23)CCCC3 ZINC000095993432
c1ccccc1COc(cc2)cc(c23)CNC[C@H]3O ZINC000199565113
CC1(C)C[C@H](CC1)n(n2)c(=O)ccc2-c3cnn(C)c3 ZINC000333257569
c1ccccc1C(=O)c(cn2)c(=O)n(c23)cccc3 ZINC000000094748
O=c1cc(C)[nH]c(c12)n(nc2)C3CCCCC3 ZINC000032714675
CC(=O)O[C@@H]1CCCC(=O)[C@@H]([C@@H]12)CC[C@H]2C ZINC000252597698
CN(C)C[C@](C)(C1=O)Cc(c12)cc(s2)Cl ZINC000004934684
CCCCN([C@@H](C)[C@H]12)C[C@@H](C1)CNC2 ZINC000095093783
CC1(C)[C@@H]([C@@H]12)C(=O)CC[C@H]3[C@H]2[C@@](C)(O)CC3 ZINC000004104698
C1C(F)(F)[C@]1(C)C(=O)\N=c(\cc2C)[nH]n2C ZINC000335025739
CCC(=O)/N=c([nH]n1)\ccc1C(F)(F)F ZINC000335202691
CC(C)c1nnc(o1)[C@H](C2)C23CCNCC3 ZINC000072266798
C1CCn(c12)c[n+](n2)-c3c(F)c(F)c(F)c(F)c3F ZINC000038307484
C[N+]1CCCN(C=12)C(=O)CS2 ZINC000013400679
CC(O1)(C)C=Cc(c1c23)c(=O)[nH]c2ccc(c3)OC ZINC000008578613
O1CCC[C@@H]1CCn(ccc2=O)c(c23)cc(Cl)nc3 ZINC000408525185
N1C(=O)CC[C@@]12[C@H](CC)N(CCC2)Cc3cc(C)c(o3)C ZINC000096038498
COC(=O)[C@@H]1CCc2n(C)c(c3c12)ccc(c3)N ZINC000217910835
CC1CN(C1)C(=O)\N=c(cc[nH]c2)\c2-c3ccccc3 ZINC000952883940
c1ccccc1Cn2ncnc2-c(c3)c(=O)n(C)c(C)c3C ZINC000092045576
C1CNCc(c12)nc([nH]c2=O)-c3cc(F)c(F)cc3 ZINC000077470995
CC1=CCCN(C1)C(=O)c2[nH]nc(c23)cccc3 ZINC000230877932
c1csc(c12)CCN(C(=O)COC)[C@@H]2c3ccccc3 ZINC000012888279
CCOc(c1)ccc(c12)nc3n2CCCN3 ZINC000005285476
FC[C@@]1(O)CC(=O)OCC1 ZINC000005134253
CC1(C)[C@H](N(C)C)[C@H]([C@H]12)S(=O)(=O)C2 ZINC000016952652
FC(F)(F)C1=C[C@@H](C)NCC1 ZINC000214472844
n1nsc(c12)N3CCC2CC3 ZINC000004771296
COC1=C[C@H](O)CSC1 ZINC000072220187
CN(C1)[C@H](CN)CCC1(C)C ZINC000575595043
CC1(C)C=C(C)N=C(N)N1C ZINC000016940045
NCCO[C@@H](CC1)[C@@]1(CC2)C23CC3 ZINC000242575010
C[C@H](N1)CC(C)(C)NC12CCCC2 ZINC000019319415
CCO[C@@]([C@@]12N)(CCC1)OCC2 ZINC000669371716
NC[C@@H]1[C@H](CN)[C@@H](CC2)C=C[C@H]12 ZINC000004726925
CC1(C)S(=O)(=O)[C@H]([C@H]12)C(=O)[C@H]2C ZINC000238454556
C[C@H]1[C@H](O)[C@@H](C)C(=C12)CCCC2 ZINC000247928577
O=C1CCCCCCO1 ZINC000005133772
C12[C@@H]3[C@H]1C=CC(C=C3)NC2=S ZINC000045069703
c1cc(C(=O)O)cc(c12)NC(C)(C)C=C2C ZINC000199742115
C1CC1Cn(c2)nc(c23)COC[C@H]3CO ZINC000306137938
C/C=C/c1noc(c12)C[C@@H](C)OC2=O ZINC000001612103
C1CCN[C@H](C)c(c12)ccc(OC)c2OC ZINC000084419411
N1CC[C@@H](C(F)(F)F)n(c12)nc(C)c2CO ZINC000020280875
CC(C)n(nn1)cc1C2=CCCNCC2 ZINC000238856492
Brc1cnn(c12)cc(cn2)-c3ccc(O)cc3 ZINC000064512573
CC(C)c(cc1)nc(c12)ccc(c2N)OC ZINC000575423926
n1cnn(c12)CC=C(N2)c3ccccc3 ZINC000100077904
CC(C)N[C@@H]1[C@H]([C@@H]([C@@H]12)OCC2)N3CCCCC3 ZINC000223117705
Cc1c(Cl)ncc(c1)-c2n(C)c(=O)n(n2)C ZINC000864537615
Cc1c(CO)c(C)cc(c12)C[C@@H](C)C2=O ZINC000238742318
COC([C@@H]12)=N[C@H](C=C1)\C=C/C=C\2OC ZINC000104278339
C/C(=C/1)/C=C\[C@@H](C=C2)N=C([C@@H]12)OC ZINC000104278410
C1NCCC[C@@H]1c(c2CN(C)C)[nH]c(c23)nccc3 ZINC000019583370
Cn1cccc1C(=O)N[C@H](CC2)Cc(c23)n(C(C)C)nc3 ZINC000169992657
COCc([nH]1)cc(=O)n(c12)ncc2-c3ccc(Cl)cc3 ZINC000100630219
CC(=O)c(c1O)c(=O)n2[C@H](C)CCc(c2c13)ccc3 ZINC000100293450
CCC[C@@H]1[C@@H](N)CN(C1)c2nccc(c23)cccc3 ZINC000095387888
NC[C@@H]1[C@H](C)CCCN1C(=O)[C@H]2[C@@H](C2)c3cc(F)ccc3 ZINC000299741480
c1[nH]c(=O)ccc1C(=O)N2CCCCC[C@H]2c3cccn3C ZINC000032903504
NC(=O)[C@@H]1C[C@@H](F)CN1Cc2c(C)ccc(c23)cccc3 ZINC000285443936
O=c1ccccn1Cc(n2)cc(=O)n(c23)ccc(C)c3 ZINC000014636458
c1ccc(OC)cc1C(=O)n(cc2CO)c(c23)cccc3 ZINC000216956166
CCC[C@@]12N(C(=O)CC1)[C@@H]3[C@@H](N2)CCCC3 ZINC000009937028
Cn1c(=O)c(O)nc(c12)cc(F)cc2Br ZINC000253535182
C1=CC=CN(C1=2)[C@@H](C(N2)=O)c3ccccc3 ZINC000101366417
Fc1cccc(F)c1C\N=c2\cc(Cl)nc[nH]2 ZINC000409429258
O1CCC[C@@H]1C(=O)\N=c(\c2C)c(Br)c[nH]c2 ZINC000585125328
c1csc(c1C)[C@H]2[C@H](O)CN(CC2)C3CC=CC3 ZINC000065431509
NCc1c(=O)n(CC(C)C)cc(c12)CCCC2 ZINC000095097281
C/N=c(sn1)\n(c12)Cc3c(C2)cccc3 ZINC000252616880
OCc1ccc(o1)-c(c(c2)N)cc(Cl)c2C ZINC000040541588
CCn(c(n1)C)c(Cl)c1[C@H](O)c2ccccc2 ZINC000000980148
c1nccn1Cc(c2)c(Br)cc(c23)OCCO3 ZINC000040023613
O=C1C[C@@H](C2C13)C=C[C@H]2CC3=O ZINC000045027920
CN[C@@H](C)CC1=CCC=CC1 ZINC000096032838
CCC(=[N+]1C)O[C@H](C)CC1(C)C ZINC000005160998
FC[C@@H](N)[C@H](O)c1ccc(I)cc1 ZINC000040442732
c1c(Br)c[n+](n12)CC(C2)O ZINC000017417450
Cc1c(C)sc(=O)c(c1)NC ZINC000004506081
[C@H]12[C@H]3C[C@@H](C2)C[C@H]1OC(=O)C3 ZINC000004529818
[nH]1cccc1/C=C2/C(O)\C(CC2)=C\c3ccc[nH]3 ZINC000025756907
[C@H]12[C@H](O)[C@@H]3C[C@H](C1)CN(C2)C3 ZINC000306989718
C1C=CC[C@@H](C2[C@H]13)C3C[C@H](O)[C@@H](C2)O ZINC000257356026
BrC1=NO[C@@H]([C@@H]12)CCCC2 ZINC000095098329
C[C@@]1(O)C=C[C@@H]([C@H]([C@H]12)O)CC2 ZINC000102918382
CO[C@H]1OCCC=C1Br ZINC000043198962
CC(C)(N)/C=C\Cl ZINC000080497668
N#C[Si](C)(C)C(C)(C)C ZINC000170155963
C1CCC[C@H](OC)[C@H]1NC(=O)c(c2)[nH]c(c23)cccc3F ZINC000225685025
FC(F)(F)c1csc(n1)N(CC2)C[C@@H](N3C)CC[C@@H]23 ZINC000252572198
Cc(n1)sc(c12)CC(=O)c3c2cccc3 ZINC000103633972
C1CCCCN1C[C@@H]2CO[C@H](O2)[C@H]3CC=CCC3 ZINC000004124616
COC(=O)c(cc1)c(C)n(c12)c(nc2)C3CC3 ZINC000095347632
c1cc(Br)c(=O)n(c12)C[C@H]3C[C@@H]2CNC3 ZINC000013519529
CC(=O)c1c(=O)cc(C)oc1NC2CCCCC2 ZINC000000033662
CC(=O)O[C@H](CC1)C[C@@H]([C@@H]12)NCCC2 ZINC000239432907
Cc1noc(c12)CC/C=C\CC2 ZINC000002518859
N1C(Br)=N[C@H](C=12)C=C(Cl)C=C2 ZINC000584906589
FC(F)(F)c1c(F)c(Cl)c(cc1F)NN ZINC000002540179
C1C[C@@H]2[C@H](OC)O[C@@H](OC)[C@@H]3CCC1[C@H]23 ZINC000101140028
C[C@]1(Cl)C(=O)[C@@H](C)[C@H](O2)C=C[C@@H]12 ZINC000003851527
O[C@]12C[C@@H]3[C@@H](N)[C@H](C1)CC(C2)C3 ZINC000100006416
CC[C@]([C@@H]12)(C(=O)N)C[C@H](C=C1)CC2 ZINC000004921490
NC[C@@]12CC[C@H](O2)CC(=O)C1 ZINC000003851593
O1CCOC12[C@@H]3C=C[C@@H](C2)C(=O)C3 ZINC000101082000
CC(=O)CC(C)(C)[n+](nn1)cn1C ZINC000013116063
O1CC(C)(C)COC12C=COCC2 ZINC000045072221
O=C1C(C)(C)C=CC[C@H]([C@@H]12)C2 ZINC000045069805
C1CN[C@@H]([C@@]12C)CC[C@H](C2)O ZINC000585262881
CCC1=NC[C@@H]([C@@]12C)c3c(O2)c(OC)ccc3 ZINC000096027953
Cc1cc(ncc1)N/C=C\c2cccc[n+]2[O-] ZINC000104094469
C1CC[C@H](CS1(=O)=O)NCc2cc(C)c(Cl)cc2 ZINC000097054799
COc(c1)ccc(c12)OC[C@H]3[C@@H]2CCCN3 ZINC000059470875
c1nccc(c1C(F)(F)F)N(CC2(C)C)CCCN2 ZINC000952995427
C1CCCC(=O)[C@]1(NC)c2c(Cl)c(OC)ccc2 ZINC000096027261
CCCCN1CCc([nH]cn2)c2C13CCNCC3 ZINC000253495371
o1cccc1C(=O)OC(C[C@H]23)C[C@@H](N3C)CCC2 ZINC000002119168
OCCN[C@@H]1CCCSc(c12)ccc(Cl)c2 ZINC000095419456
C1NCC[C@@H]([C@@H]12)N(C(C)C)[C@@H](C2)Cn3cccn3 ZINC000306129264
c1ccccc1-n(n2C)c(=O)cc2-c3cc(N)ccc3 ZINC000001596947
COC(=O)[C@@]12c3c([C@H](C2)C=C1)cc(cc3)OC ZINC000045071768
N1CCCn(c12)nc(C)c2-c3ccc(cc3)OC ZINC001506416161
C[n+](c1)cc(C)c(c12)n(C)n(c2=O)-c3ccccc3 ZINC000001668603
Fc1cc/c([nH]c1)=N\CC2=CCOCC2 ZINC000335581573
C1CNCc(c12)nc(C(F)(F)F)n2-c3ccccc3 ZINC000085400370
c1ccccc1[C@@]23C(CCCC3)=NNC(=O)C2 ZINC000017324694
n1ccccc1-n(nc2C)c(c23)nc(C)cc3C ZINC000032498052
O=C(O)CCn(c(C)c1)c(c12)CC(C)(C)CC2=O ZINC000002582293
C1CCN[C@H](CC)[C@@]12CCC(=O)N2CC3CC3 ZINC000306126815
CC(C)CN(CC1)CCC1c(n2)nn(c23)cc(C)cc3 ZINC000096260699
c1ccccc1C[C@@H](C2)NCc(c23)nc[nH]c3=O ZINC000078369047
COC(=O)c(ccc1)c2Cc(c3c12)cc(N)cc3 ZINC000001638398
c1cc(F)ccc1Cn2ncnc2[C@H]3C[C@@H](N)CCC3 ZINC000095388988
C1COCCN1[C@H]([N+]([O-])=C(C)C2)[C@@]2(O)c3ccccc3 ZINC000019324498
c1c(Br)c(F)cc(c12)NC(=O)[C@H]3N2CCCC3 ZINC000158822528
COc(cc1)cc(CCC2)c1[C@@]23COCCN3 ZINC000306145670
C1OCC1(C)Cn2n(ccc2=O)-c3ccccn3 ZINC000585098395
C1CC1N2CC[C@H](C2=O)SC3CCCCC3 ZINC000089818467
C1NCC1=Cc2cnc(s2)C3CC3 ZINC000952848794
CCOC1=NO[C@@H]([C@@H]12)[C@@H]3C[C@@H]2CC3 ZINC000252430888
C/C1=C/C(OC)=N\[C@H](C)CC(\C)=C1\[H] ZINC000257345442
Cc1c(=O)oc(c12)coc(C)c2 ZINC000065740533
OCCCN1C[C@H](C)NCC1(C)C ZINC000067172981
[C@@H]12[C@@H](C1)CCCC[C@H]3[C@@H]2NC3=O ZINC000071785453
CC(=O)OC(C1)C[n+](n12)ccc2 ZINC000017014129
N1C=C(CO)N([C@H]12)C=CC=C2 ZINC000100076021
C1NC[C@@H]([C@H]12)Oc3c(O2)c(F)ccc3F ZINC000034084425
Cc1n(C)c(C)c(c12)cnnc2Cl ZINC000012505260
O=C1N[C@@H]([C@H]2[C@H]13)C=C[C@@H](C=C3)C=C2 ZINC000253616572
ClC(Cl)=C(Cl)/C([N+]([O-])=O)=C1\N(C)CCN1 ZINC000017886286
C1C[C@@H](C)[C@@H](NC(=O)N)C[C@@H]1C(C)C ZINC000005004567
CC12[C@@H]3C(C(=O)CC2)[C@H]1CCC3 ZINC000012403005
C1C[C@H](CO)C[C@@]12CC(=O)NC2 ZINC000215165311
s1cc(C)[n+](c12)cc(C)c(C)c2 ZINC000000386976
O[C@H]1C[C@H](CC2)[C@@H]([C@]123)CCCC3 ZINC000104338475
CN1CCN(C[C@H]1C)Cc2c(C)[nH]c(n2)-c3ccccc3 ZINC000019770966
CCc(o1)ccc1C(=O)N[C@@H]2CCN([C@H]23)CCCC3 ZINC000229387154
n1ccc(C)cc1C[C@H](CC2=O)CN2c3ccccc3 ZINC000223030777
O=C(O)[C@@H](C)N(CC1)Cc(c12)oc(c2)-c3ccccc3 ZINC000170049268
c1cc(Cl)cc(F)c1C(=O)N2CCCn(c23)ncc3 ZINC000058156672
O=c1n(C)c(=O)n(C)c(c12)cn(c2)-c3cc(OC)ccc3 ZINC000004295987
C[C@@H]1CCCN(C1)[C@H](CN)c(c2)ccc(c23)OCC3 ZINC000242547703
C[C@@H]1CN(C)CCN1Cc2cc(no2)-c3ccccc3 ZINC000089939266
c1cccc(N)c1C(=O)n(cc2)c(c23)ccc(c3)OC ZINC000032611754
CO[C@H](C)C(=O)N[C@H]1CC(C)(C)Cc(c12)oc(C)c2 ZINC000048340738
FC(F)C(=O)/N=c(\cc1C)[nH]n1-c2ccc(F)cc2 ZINC000408514888
c1c(F)ccc(C)c1/C=C/c2nc(O)ccn2 ZINC000390833664
C1C[C@@H](C)C(=O)[C@H]([C@@]12C)CC(=O)CC2 ZINC000008241213
c1cc(I)cc(c12)CC(=O)NC2=O ZINC000036244052
COC(=O)C[C@H]1C(=O)[C@@H](C2)CC(C)(C)[C@@H]12 ZINC000257356754
Cn(n1)nc(c12)ccc(Cl)c2N ZINC000218256742
C1C(=O)[C@@H](C)C[C@H]([C@@H]12)[C@H]3C[C@@H]2CC3 ZINC000003882820
C1C[C@@H](C2)[C@@H](N3C)CC(=O)C[C@H]3[C@@H]12 ZINC000105225325
CC1(C)CC(C2)C[C@@H](C3)C[C@H]2CC13O ZINC001505840569
C1[C@@H]2[C@H](O)[C@H](CO)[C@@H]1[C@H]([C@H]23)CC=C3 ZINC000100526255
n1o[nH]c(c12)cc(=O)cc2 ZINC000100490904
c1cncc(Cl)c1CN(C2)CC[C@@H]2n(n3)c(C)cc3C ZINC000215125381
c1cc(C)cn(c12)c(CN(C)C)c(n2)-c3cc(N)ccc3 ZINC000031909434
Clc1n(C)nc(C)c1CN[C@H]2CCOc(c23)cccc3 ZINC000131703725
COc(c1)ccc(c12)oc(cc2=O)-c3cccnc3 ZINC000001685258
C\C=C\CC(=O)N(CC1)CCC12c3c(C[C@H]2O)cccc3 ZINC000072138941
CCN(C)C(=O)c1cc(-c2cc[nH]n2)n(c13)cccc3 ZINC000096266644
c1ccc(F)cc1[C@@H](C)N[C@@H]2CCCn(c23)nc(n3)C ZINC000090227698
c1cccc(c12)N(C[C@H](C)C2)C(=O)c3c(C)cc(C)[nH]c3=O ZINC000078551891
Cc(c1)ccc(c12)oc(c2)C(=O)NC[C@H]3CCCCN3 ZINC000044491593
c1cc(F)cc(F)c1CC(=O)N[C@H](C2)CCn(c23)ncc3 ZINC000253473805
CCc(c1)ccc(c12)[C@H](O)c3c([C@@H]2O)cccc3 ZINC000005471556
CC1(C)[C@@H](C(=O)C2)[C@H]1[C@@H]([C@]23C)[C@@](C)(O)CCC3 ZINC000005037441
CC(C)(O)[C@H](C1)CC[C@@H](C)C(=O)CC[C@H](C)C1=O ZINC000247832791
Cc1cc(C)[n+](C)c(c12)cccc2O ZINC000197162151
C1CCCN1C[C@@H]2NCC[C@@H]([C@H]23)CCCC3 ZINC000102224558
C1S(=O)(=O)C[C@@H]([C@@]12C)CC=C[C@H]2C ZINC000071785597
CC(=O)N[C@](C)([C@H]1C)[C@H](C2)[C@@H](C)C(C)(C)[C@@H]12 ZINC000004529813
c1nccn1CC2(CC2)c([nH]n3)nc3C ZINC000065381910
CN(C)CC[C@H]([C@]1(C)O)C[C@@H](O)CC1 ZINC000005495683
Cc(n1)c(Cl)c(C)[n+](c12)ccs2 ZINC000028294794
CC(C)(C)C(=O)[P@@](=O)(C)OC ZINC000003849366
OC1=NCCNC1 ZINC000073658704
