# Supplementary material for: How Size Matters: Diversity for Fragment Library Design
Source: Molecules. 2019 Aug 5;24(15):2838. doi: 10.3390/molecules24152838 (PMC6696339; doi:10.3390/molecules24152838)
Supplement: Supplementary file 1 [file molecules-24-02838-s001.zip › File_S3.smi]

c1ccc(F)c(c12)[nH]c(cc2=O)CN3CCCC[C@@H]3CO ZINC000091468366
C1CN=CC[C@H]1C2=CON(C2=3)CC(F)=CC3 ZINC000584577205
c1c(F)ccc(F)c1CC/N=c(\cc2)[nH]n(c23)nc(n3)C ZINC000342850859
Cc1cc(C)n(c12)[B-](F)(F)[N+]3C(=C2)C=CC=3CCC(=O)O ZINC000195928245
N1C=C(C(F)F)N([C@@H]12)C=C(C)C=C2Br ZINC000575628900
c1cccc(F)c1CN(C2)CCC[C@H]2\N=c3\cncc[nH]3 ZINC000534639393
C1=C=CNC(F)=C1Br ZINC000329788121
FC(F)(F)c1cc(ccc1)/N=c(\cc(C)[nH]2)n(c23)ncn3 ZINC000102491740
O=C(O)CC=1C=N[C@H](C12)C=CC=C2C(F)(F)F ZINC000521396103
c1c(F)ccc(c12)[nH]c(c2C)C(=O)N[C@H]3CCCN(C)C3 ZINC000019565404
FC(F)C(C1)=NC(C=12)=NC=CC2 ZINC000409418595
FC(F)(F)c1cccn(c12)c(nn2)[C@H]3CCCN(C3)CC ZINC000032561071
N1C=C(C(F)(F)F)[C@H](C=12)C=C(C=N2)N ZINC000409418492
c1ccn(c12)[B-](F)(F)[N+]3C(C=CC=3)=C2SC ZINC000196952309
c1c(F)ccc(C)c1/C=C\c([nH]c2=O)nc(c23)cncc3 ZINC000221740009
OC[C@@H]1C[C@H](C)N(CC1)Cc(cc(F)c2)c(c23)nccc3 ZINC000344174481
CCOC(=O)c(c1=O)cn2CC=Cc(c2c13)cc(F)c3 ZINC000019878133
N1CCN(CC1=O)Cc2ccc(o2)-c(c3C)cccc3F ZINC000225532796
c1cncc(F)c1-c(c2)ccc(c23)c[nH]c(c3)=N ZINC000426518778
O=C(O)CC12C(F)(F)C3C[C@@H](C1)C[C@H](C2)C3 ZINC000102973695
c1cc(F)c(C)cc1C\N=c([nH]cn2)\cc2[C@H]3CCOC3 ZINC000426690737
c1c[nH]c(=N)cc1CN(C2)CCOc(c23)cccc3F ZINC000374566279
Clc1cccc(F)c1Cn2nc[n+](c23)[nH]c(C)cc3=O ZINC000408977758
FC(F)c1cc(ccn1)-c2c(=N)cc[nH]c2 ZINC000725273519
FC(F)(F)[C@H]1CC[C@@H](CN1)[C@H]2[C@@H](N)CC[C@@H](C)N2 ZINC000757216087
FC1CCN(CC1)C[C@]2(O)CCCN([C@@H]23)CCCC3 ZINC000063883230
c1ccc(F)cc1CN(C2)CC[C@@H]2c3cc(=O)[nH]c(n3)C ZINC000019285256
FC(F)(F)C(N1)=CN(C1=2)CC=CC2Br ZINC000585656286
Fc1cc/c([nH]c1)=N/Cc2cc(ncc2)N3CCCCC3 ZINC000339968082
FC(F)C1CN(C1)c2nccn(c23)nc(C)c3 ZINC000575606186
FC(F)c1cc(=O)[nH]c(c12)nn(c2)Cc3ccccc3 ZINC000012397895
C1CNC[C@@H](CO)C1=C2C=CC(F)C=C2 ZINC001560407510
CC(C)(C)C(=C1)NC=CN=C1C(F)(F)F ZINC000001563133
CC=1C=N[C@@H](C12)C=CC(F)=C2 ZINC000329026684
n1ccn(C)c(=O)c1N(C2)CC=C2c3c(F)cccc3 ZINC000253417907
Fc1cnc([nH]c1)=NC[C@@H]2CCN(C2)C3CCCCC3 ZINC000534651207
c1nn(C)c(c12)nc(cc2C(F)F)-c3cnn(c3)CC ZINC000020603044
OCc(c1F)nn(c12)CCCO2 ZINC000585143199
CC1(C)C(C)(C)C1CNc(nc2)[nH]c(\c2F)=N\C ZINC000534661974
c1cc(F)cc(c1C)NC(=O)Cc(n2)cn(c23)cccc3 ZINC000012520192
NC(=O)[C@@H]1C[C@@H](F)CN1Cc2c(C)ccc(c23)cccc3 ZINC000285443936
NC1=CC(F)=NC(=O)C1 ZINC000584906595
O=c1cc(C(F)(F)F)nc2n1[nH]c(c23)CCN(C)C3 ZINC000219780512
n1c(Br)cn(c12)CC(F)=CO2 ZINC000521824650
C1CN=c(c=12)c(Cl)cc(F)c2 ZINC000521395945
NC(=O)CNC([C@@H]1CC23F)[C@H](C2)CC(C3)C1 ZINC000952880303
FC(F)(F)c1nc(n[nH]1)-c2ccnc(c23)n(C)cc3 ZINC000077343577
c1c[nH]cc(F)/c1=N/Cc(c2)[nH]c(c23)ccc(c3)OC ZINC001529181833
N1CCN([C@@]12C(F)(F)F)CCN=C(C2)c3ccccc3 ZINC000019323888
c1c(F)cc(O)cc1/C=C/c2cncc(n2)C ZINC000195314249
OC[C@H](C1(F)F)CN(CC1)C(=O)c2cccc(c23)[nH]cc3 ZINC000257188486
FC(F)(F)CCN(C1)CC[C@H]([C@H]12)N(C)C(=O)CCC2 ZINC000257306404
FC(F)(F)c1c/c(=N\CC)[nH]c(\[nH]1)=N\C2CC2 ZINC000328972128
c1c(F)c(F)cc(c12)n3c(n2)nn[nH]3 ZINC000075283031
C/N=c(\c1F)[nH]c(nc1)-c(ccc2)cc2-c3ccnn3C ZINC000426624719
FC(F)(F)c1cc(ccc1)-n2nc(N)[n+](c23)cccc3 ZINC000005438829
c1[nH]ccc(\c1C(F)(F)F)=N/Cc2cnn(c23)CCCC3 ZINC000952883232
c1ncn(c12)CC[C@@H](C2)C(=O)Nc(cc3)cc(F)c3CC ZINC000089286465
Fc1ccc(OC)c(Cl)c1[C@H]2NCCc(c23)[nH]cn3 ZINC000065461376
n1cc(F)ncc1N([C@H]2C)CCc(c23)scc3 ZINC000853096346
COC(=O)[C@@H]1C[C@H](C(F)(F)F)C[C@@H]([C@@H]12)O[C@@H](C)[C@H]2C ZINC000225761049
C1C(=O)N[C@H]([C@H]12)[C@@H](F)CC(F)=C2 ZINC000064220251
Cc1c(F)ccc(c1)-c(n2)[nH]c(c23)CC(C)(C)CNC3=O ZINC000065376440
FC(F)(F)C1CCN(CC1)Cc(c2)nn(c23)CCNC3 ZINC000072169486
FC(F)(F)[C@@H]1C[C@H](C)Nc(c12)n(C)[nH]c2=O ZINC000057218534
c1ccc(F)cc1[C@H](O)Cn(nc2C)c(=O)c(c23)cccc3 ZINC000051289749
CN(C1)CCC[C@H]1CC\N=c([nH]c2)\[nH]c(\c2F)=N\C ZINC000534583453
C1CC([N+]([O-])=O)=CCC1(F)F ZINC000261493961
Fc1c(Cl)ncc(c12)CC=C[C@@H]2O ZINC000238721816
c1cc(Cl)c(F)cc1CN(C2)CC[C@]23C[C@H](CO3)OC ZINC000096107685
FC1CCN(CC1)c(cc(n2)CC)n(c23)nc(C)c3C ZINC000072433049
Fc1cc/c([nH]c1)=N\CC2=CCOCC2 ZINC000335581573
C[C@H]1COCCN1Cc2coc(n2)-c3cc(F)ccc3 ZINC000058209993
FC(F)[C@@H](C1)[C@H]1C(=O)\N=c(\cc2C)cc[nH]2 ZINC000334841715
FC(F)(F)CN1S(=O)(=O)c2cccc3cccc1c23 ZINC000012936964
Cc(n1)nn(c12)cc(cc2)-c3c(OC)cccc3F ZINC000426497152
FC(F)(F)c1ccc(o1)C[n+]2ccccc2 ZINC000670430995
FC1=CC=C[C@H](O)[C@@H]1O ZINC000004262267
FC(F)(F)c1[nH]nc(c12)[C@@H]3[C@H](CC2)CNC3 ZINC000257257628
FC(F)(F)c1cc(n(n1)C)-c(c2)cnc(c23)n(C)c(n3)C ZINC000521398629
CN1CCCN(CC[C@@H](C2(F)F)C2)CC13CCNCC3 ZINC000534667434
C[n+](c1)ccn1C(F)(F)C2(O)CCCCC2 ZINC000043879544
C1NC[C@H]([C@]12C(F)(F)F)S(=O)(=O)CCC2 ZINC000685944133
C[C@@H](O)Cn1ccnc1-c(cc2)nc(c23)c(F)ccc3 ZINC000071764928
C1CNCCCN1Cc2nc(C)n(c23)cccc3F ZINC000409438639
[O-][n+]1ccccc1C(=O)N2CCCc(c23)cc(F)cc3C ZINC000072288828
C1C=NC(C=12)=C[C@@H](F)C(F)=C2 ZINC000329002382
NCC1=C(F)C=CCN1C ZINC000090411585
FC(F)c1cc(=O)n(cn1)[C@@H]2C=CCCC2 ZINC000291588911
c1cc[nH]c(=O)c1C(=O)N(CC2)CC=C2c3ccc(F)cc3 ZINC000010277850
CCOC(=O)[C@H](C1)NC[C@@H]([C@H]12)CCC(F)(F)C2 ZINC000242495126
FC(F)(F)C1=NO[C@H]2[C@H](C3)C=C[C@@H]3[C@@H]12 ZINC000225449481
FC(F)(F)C1=C[C@@H](O)C(=CN1)c(c2C)ccc(c2)OC ZINC000101027452
C1C[C@H](C(F)(F)F)Cc(c12)sc(n2)NC ZINC000082862547
COc(cc1)cc(F)c1CN(CC2)C[C@@H]([C@@]23O)CCCC3 ZINC000097632176
CC(C)=C(F)[C@H](C1)O[C@@H](O)C(F)=C1C ZINC000261828103
FC(F)=C(F)/C=C/C ZINC000002526261
c1c(F)c(Cl)cc(c12)[nH]c(n2)-c3cnccn3 ZINC000071790011
n1nc(C(F)(F)F)n(c12)CCN[C@@H]2c3ccccc3 ZINC000026894623
FCCn1cnn(c12)c(=O)c(Br)c(n2)C ZINC000001407166
N1N[C@](C(F)(F)F)(O)[C@@H](C=12)CCC/2=C\c3ccccc3 ZINC000408563028
N1O[C@@](C(F)(F)F)(O)[C@H](C=12)CCCC2 ZINC000004290208
C1C=N[C@H](C=12)C=C(F)C(=C2)N ZINC000409418586
Cn1ncnc1COc(c2F)ccc(c23)[nH]c(C)c3 ZINC000184967925
n1cccc(c1C(F)(F)F)Cn(c2)c(=O)ncc2C ZINC000530167942
O1C(F)(F)[C@@H](F)Oc(c12)cccc2O ZINC000040449683
Fc1cccc(c12)[C@H](CC2)Nc(c3Cl)cn[nH]c3=O ZINC000048962690
c1[n+]([O-])cccc1C(=O)N[C@@H]2CCCc(c23)ccc(F)c3 ZINC000093062567
FC(F)(F)[C@@H]1CC[C@@H](CN1)[C@@H](NCC2)C[C@@H]2CN ZINC000757216238
FC(F)(F)[C@H](O)c1nc(C)n(c12)CCCC2 ZINC000828577619
c1cccc(O[C@]2(C(F)(F)F)O)c1c(c23)onc3 ZINC000012377177
n1nc(C(F)(F)F)n2CCc(c3c12)cccc3 ZINC000002172605
O=c1n(O)c(C(F)(F)F)nc(c12)c(Cl)cc(Cl)c2 ZINC000001398204
c1cnc([C@]2(C)O)n1c(c23)ccc(F)c3 ZINC000685943877
c1ccn(c12)[C@H](CCC2=O)C(=O)NC3(CF)CCC3 ZINC000335540124
Cc1cc(C(F)(F)F)nc(c12)nn3c2ncc(C)c3 ZINC000013961043
FC(F)(F)C1=N[C@H](N)OC=C1 ZINC000095628525
FCC1CN(C1)c2ncnc(c23)CCCC3 ZINC000575607979
FC(F)(F)[C@@H](N1)CCn(c12)c(=O)cc(n2)Cl ZINC000114867483
FC(F)c1cc(ncn1)N[C@@H]2CC=CCC2 ZINC000670893181
Fc1cc(C(C)(C)C)cc(c12)cn[nH]c2=O ZINC000081991258
c1cc(Cl)c(F)c(c12)nc3c(c2O)CNCC3 ZINC000072226836
O=C(O)Cc(n1)cn(c12)cc(C(F)(F)F)cc2Cl ZINC000019953098
CCNC(=O)Cn(c1=O)c(cc(F)cc2)c2n(c13)ccc3 ZINC000064552091
CN1CCCC[C@@H]1CCn(c2=O)cnc(c23)ccc(F)c3 ZINC000043131211
c1cccc(F)c1NC(=O)Cc2cn(C)c(c23)nccc3 ZINC000064542116
O=c1[nH]c(C)cc(c12)OC(=O)C[C@@H]2c3c(F)cc(F)cc3 ZINC000095480054
C[C@@H]1CNCCN1C(=O)[C@@H]2[C@H](C2)c3c(F)cccc3Cl ZINC000125044824
Cc(c1)ccc(c12)N(C(=O)C(F)(F)F)[C@H]3[C@@H]2CN(C)CC3 ZINC000005730637
c1ncn(c(=O)c1F)CCc2ccc(C)cn2 ZINC000888095742
N=C(O)[C@@H]1C[C@@H](F)CN1CC2=CCCCC2 ZINC000336264810
COC(=O)C12C[C@H]3C(F)(F)[C@@H](C1)CC(C2)C3 ZINC000072194259
Clc1[nH]c(=N)nc(c1C(F)F)N2CCCC2 ZINC000575629228
FC(F)(F)[C@@H](O)CN(CC(O1)(C)C)CC12CCCC2 ZINC000190966653
FC(F)(F)C(C)(C)c1cc(=O)cc[nH]1 ZINC000095627639
N1C=C[C@@H](C=12)C(Br)=C(F)C=N2 ZINC000409418513
NCC[C@]12[C@H](C1(F)F)CCCC2 ZINC000409433315
OC/C(F)=C1\CCCNC1 ZINC000143314830
CCCc(n[nH]1)cc1C(=O)N(C2)CCc(c23)ccc(F)c3 ZINC000092046915
COC(=O)c1cc(c[nH]1)-c(n2C)nc(c23)ccc(F)c3 ZINC000095442604
CN1CCN[C@@H](C1=O)Cc2c(cccc2)-c3ccc(F)cc3 ZINC000072352867
c1cccc(c12)[n+]([O-])c(c(=O)n2OC)-c3ccc(F)cc3 ZINC000000545807
CC(C)N(C)C(=O)c(cn1)n(c12)C[C@H](C(F)(F)F)CC2 ZINC000306123259
C1C(F)CC1C(=O)N(CC2)C[C@@H]([C@@H]23)CO[C@H]3CC ZINC000585109289
FC(F)(F)Cn(c1)ncc1-c2nc(Cl)ccn2 ZINC000072226229
FC(F)Cn(c1C)nc(c12)nc(Cl)cc2C ZINC000012398104
C1C=N[C@@H](C=12)N=CC(=C2)c3ccc(F)cc3 ZINC000329053381
FC(F)c1cc(cnc1)-c(n2C)cnc2C ZINC000630053309
c1[nH][nH]c(c12)cc(=O)cc2F ZINC000100351263
c1ccc(F)cc1CC(=O)N[C@H]2CCCc(c23)n(C)nc3 ZINC000046016413
CNC(=O)[C@@H]1CCCCN1Cc(c2)oc(c23)ccc(F)c3 ZINC000097032653
c1c(F)ccc(c12)[nH]cc2CCn3c(=O)cc(O)cc3C ZINC001547201043
FC(F)C(=C1)C=C[C@H](C1=2)C=CN2 ZINC000409419255
C1CC=CC[C@H]1C(=O)N(C2)CCOc(c23)ccc(F)c3 ZINC000335688901
c1ccc(F)cc1C(=O)NC[C@H](N(C)C2)Cn(c23)ccc3 ZINC000409420308
[nH]1c(=O)cccc1Cc2cnn(c2)-c3c(F)cccc3 ZINC000082086554
FC(F)(F)Cn1ncnc1-c(cc2)cc(c23)[nH]c(n3)C ZINC000670435715
FC(F)(F)C[C@H]1CCCN(C1)c2cc(=O)n(C)cn2 ZINC000574770740
FC1=CCCN(C1)Cc2cccc(c23)non3 ZINC000585086479
n1nc(C(F)(F)F)n(c12)c3c(c(=O)n2CC)cccc3 ZINC000012413634
FC(F)(F)c1cc(=O)[nH]c(c12)nn(c2C)CCC ZINC000012398024
c1cc(C)ccc1C(=O)N(C=C2)CCN=C2C(F)(F)F ZINC000001399087
n1[nH]c(C)nc1[C@H](C)NC(CC2)CCC23C(F)(F)C3 ZINC000952963036
OC[C@H](C)N[C@@H]1CCc(c12)c(F)ccc2Br ZINC000089704076
FC(F)(F)c(c1)nn(c12)ccn2CC3CCC3 ZINC000409440703
FC(F)(F)CNC(=O)[C@]12[C@@]3(C)[C@@](C)(CO2)[C@H](C1)CC3 ZINC000100749556
OCN(CO)c(cc1)cc2Cc(c3c12)cc(F)cc3 ZINC000001726004
C1O[C@](C(F)(F)F)(O)CC(=O)C12CCCCC2 ZINC000000090035
NC[C@H](C1)Oc(c12)c(cc(C)c2)-c3ccc(F)cn3 ZINC000067956107
C1OCC1(C)COc2ccc(F)c(c23)[C@H](C)CC3=O ZINC000607759507
C1CNCCN1CC=2CN=c(c23)ccc(F)c3 ZINC000521395897
Fc1cccc(c12)nc3c(c2N)CCCO3 ZINC000000110013
c1nc(Cl)cc(c12)n(nc2)-c3cccc(n3)F ZINC000098181733
Cc([nH]1)cc(=O)n(c12)nc(C)c2-c3ccc(F)cc3 ZINC000018222469
OCc1c(F)ccc(c1)-c2cc(ccc2)-n3cnnc3 ZINC000067691025
FC(F)(F)c1nnc2n1ccc(c23)n(C)cn3 ZINC000001260673
CN(C1)C[C@@H](C(F)(F)F)[C@@H]1C(=O)N2CC=CCC2 ZINC000952992018
c1[nH]nc(c12)c3c(OC2)ccc(F)c3 ZINC000014808200
c1[nH]nc(C)c1CN[C@@H]2CCCOc(c23)ccc(F)c3 ZINC000065464451
c1ccc(Cl)c(F)c1C(=O)N[C@H](CC2)Cc(c23)n[nH]c3 ZINC000334614846
FC(F)(F)C(=O)N(C1)C[C@@H]2C[C@H]1Cn(c23)c(=O)ccc3 ZINC000004839577
Fc1c(F)c(OC)c(F)c(c12)oc(=O)cc2 ZINC000000500316
Fc1cccc(c12)oc3c(c2=O)C(=O)CCC3 ZINC000005770746
FC1=CCCN(C1)C(=O)c2[nH]nc(c23)CCCC3 ZINC000095993432
C[n+]1c(CF)sc(c12)cccc2 ZINC000003296911
c1c(F)c(F)cc(c12)n(cn2)CC(=O)N3CCCC[C@@H]3C ZINC000024425549
C1CNCCC12C(F)(F)[C@H]2C3CCOCC3 ZINC000409436709
FC(F)(F)[C@@H]1NC[C@H]([C@@H]12)CN(C2)CC ZINC000409433259
FC(F)(F)CN1CCN(CC1=O)[C@@H]2C=CCCC2 ZINC000253417343
C[C@H](N)CC=1CN=c(c12)cc(Cl)c(F)c2 ZINC000409418806
CN(C)C(=O)Cn(ccc1)c(c12)nc(c2)-c3ccc(F)cc3 ZINC000012325405
c1c(F)cc(C)cc1C(=O)N[C@@H]2[C@H](O)Cc(c23)cccc3 ZINC000089510036
N1CCN=C(C=C1C(F)(F)F)c(c2C)c(=O)[nH]c(C)c2 ZINC000001408950
c1ccc(OC)c(F)c1/C=C/c2nc(=O)cc[nH]2 ZINC000225689910
CCc(o1)c(C)cc1C(=O)Nc2c(F)cncc2 ZINC000097032099
FC(F)c(c1)nc(c12)[nH]c(c(F)c2)OC ZINC000575629252
o1cc(O)c(=O)cc1CN2CCC[C@H]2c3cc(F)ccc3 ZINC000089775005
c1cc(C(F)(F)F)cc(c12)ncn(c2=O)[C@@H]3CCCNC3 ZINC000258350343
FC(F)(F)C(=O)n(cc1)ccc1=[N+](C)C ZINC000002379634
C1C=N[C@H](C=12)N=CC(F)=C2I ZINC000329002913
O=c1ccn(F)c(=O)[nH]1 ZINC000034406714
C[C@@]([C@@H]12)(O)[C@@H](O)C[C@H](C2)C(C)(C)O[C@H]1c3ccc(F)cc3 ZINC000257245622
c1ccn(c12)CCN([C@@H]2C)C(=O)COc3c(F)cccc3 ZINC000048340950
O=C(O)Cc(c1)ccc(F)c1-c2cccc(c23)CNCC3 ZINC000071754322
CC(C)(C)OC(=O)N[C@H](CC1)CC=C1F ZINC000039093857
FC(F)(F)c1cc(=O)nc(o1)N(C)C ZINC000002559553
FC1(F)CCCN(C1)C(=O)C[C@@H]2[C@H](N)CCCC2 ZINC000405102409
C[C@@H](O)COc(cc1)c(F)c(c12)CCC2=O ZINC000334329093
Nc1nn(C)c(c12)c(F)c(cc2)OC ZINC000095215848
O=c1n(C)c(=O)n(C)c(c12)c[nH]c2-c3c(F)cccc3 ZINC000015083268
Cc1c(F)c(ccc1)-c2nc(C)nc(c23)n(C)nc3 ZINC000426551010
CNC(=O)[C@@H](C1)CCc(c12)[nH]nc2-c3cc(F)ccc3 ZINC000306138988
CN(C)C[C@@H]1CCN(C1)c2ccnc(c23)c(F)cc(F)c3 ZINC001506413647
c1cc(F)ccc1[C@H](C)N(C2)CCc(c23)nn(C)c(=O)c3 ZINC000072302398
CC(C)N(C1)C(=O)[C@]12CCCN(C2)CC(C3)CC3(F)F ZINC000585099333
Cn(n1)c(C)c(c1C(F)(F)F)-c2c(OC)nccc2 ZINC000426412328
c1ccccc1C[C@](F)(C2=O)C(=O)Nc(c23)cccc3 ZINC000000344224
FC(F)C(C)(C)C(=O)N(C[C@H]1C)CC[S@](=O)C1 ZINC000253421106
c1cccc(c1c23)[C@H](O)c2cccc3F ZINC000000399311
FC(F)(F)C=1CN=c(c12)cc(N)cc2 ZINC000602993555
CC(C)c1nn(C)c(=O)c(c12)n(nc2)-c3ccc(F)cc3 ZINC000013971310
c1c(N)nn(c2C(F)(F)F)c1nc(c23)CCC3 ZINC001548918696
COc(c1)cc(F)c(c12)ncc(c2Br)N ZINC000149508686
n1[nH]ccc1-c(nc2C(F)(F)F)nc(c23)CCCC3 ZINC000067676342
FC(F)(F)CN1C[C@@H](CO)Oc(c12)cccc2 ZINC000095414120
FC(F)(F)[C@@H]1CCCn(c12)c(nn2)CNC ZINC000409429242
c1cccc(c12)N(CCC2)C(=O)Cn(c3)c(=O)ccc3F ZINC000071516096
O=c1cc(C(F)(F)F)[nH]c(n2)n1c(c23)cccc3 ZINC000100136779
F/C=C(F)\CCCC ZINC000104094951
Fc1cccc(OC(C)C)c1-c(n2)[nH]c(c23)CCNC3 ZINC000095358300
Cc1c(F)ccc(c1)C(=CN2O)[NH+]([O-])C(=C23)CCCC3 ZINC000334157779
COCOc1c(I)cc(F)nc1 ZINC000095836365
CC(C)[C@H](NC1)CN([C@H]12)C[C@H](F)C2 ZINC000039957304
C1CCCC1(C(F)F)C(=O)n(c2)nc(c23)CCCN3 ZINC000888096304
FC(F)c1nc(on1)CN(C2)CCC=C2C ZINC000335096297
CNCc1cc(n[nH]1)-c2c(F)ccc(Br)c2 ZINC000132191304
C1CC=CC[C@@H]1C(=O)NCc(n2)[nH]c(c23)ccc(F)c3 ZINC000098016036
FC(F)(F)c1nc(C)nc(c12)CCC(=O)C2 ZINC000043464267
FC(F)(F)c1n[nH]c(c12)ccc(n2)Br ZINC000089219809
n1cc[n+](CC)c(c12)cc(F)c(F)c2 ZINC000000510420
FC1(F)[C@H]([C@@H]12)C[C@H]3CC[C@H]2N3 ZINC000409436562
FC(F)=C(Cl)C=C ZINC000002244208
c1c(F)ccc(C)c1C(=O)N(C2)CCC[C@H]2n3cccn3 ZINC000335646255
Fc1cccc(c1C)NC(=O)c(c2)nn(c23)CCCC3 ZINC000064542629
O[C@H]1[C@H](F)CN(C1)CC(=C2)COc(c23)ccc(Cl)c3 ZINC000952872271
OC[C@H]1CCCN1c(cc2)c(F)c(c23)nccc3Cl ZINC000095403129
C1NCCC(F)(F)[C@]12CCN(C2)c(c3F)nccc3 ZINC000096239813
FC(F)(F)[C@@H]1C[C@H](N)Cc(c12)n[nH]c2 ZINC000685944680
c1ccc(F)cc1NC(=O)Cn(ccc2=O)c(c23)cccc3 ZINC000225718565
FC(F)(F)c(c1)c(Br)cc(c12)[nH]c(=O)cn2 ZINC000095831119
O=c1oc(=O)n(C)c(c12)ccc(Br)c2F ZINC000259431658
n1c(Cl)c(C)c(=O)n(c12)cccc2F ZINC000725243986
CNCc(c1)[nH]c(c12)c(C)c(F)cc2 ZINC000016941604
CC(F)(C)C(=O)Nc(c1=O)cn(C)cc1Br ZINC000225570785
CN1CCN(CC1)c(c(F)c2)cc(c23)[n+]([O-])on3 ZINC000006178795
c1ccc(OC)c(F)c1C2CCN(CC2)[C@H]3CCOC3 ZINC000367003601
FC(F)(F)Oc(c1)ccc(c12)OCC[C@H]2N ZINC000075882226
c1cc(CN)cn(c12)c(nn2)-c3cc(F)ccc3 ZINC000098214131
c1c(F)ccc(F)c1[C@H](O)CN(C2)CCc(c23)n(C)cn3 ZINC000071877076
Cc1nn(C)c(c12)NC(=O)C[C@H]2c3c(F)ccc(Cl)c3 ZINC000072117210
C1CCCn(c12)cc(n2)C(=O)NCc3c(F)ccc(F)c3 ZINC000075531202
CC(C)NC[C@H]1COCc(n2)n1c(c23)ccc(F)c3 ZINC000096112729
COC(=O)[C@@]1(C(F)(F)F)CC(C)=CCO1 ZINC000004698300
FC1(F)CC(C1)C(=O)N(CC)[C@@H](CCO2)CC2(C)C ZINC000362329178
C[C@@H](O)CNc1cc(C)nc(c12)c(F)c(F)cc2 ZINC000170612213
FC(F)(F)COc1nn(C)c(c12)ccc(c2)N ZINC000225770938
Fc1cccc(c1C(=O)C)N(C2)CCN([C@H]23)CCCC3 ZINC000252667002
c1nn(C)c(c1C(F)(F)F)C\N=c2\cncc[nH]2 ZINC000585091646
OC[C@@H]1CN([C@H](C)CO1)Cc2c(F)c(Cl)ccc2 ZINC000092042479
Cc(o1)ccc1CN(CC2)CCC2(O)c3c(F)nccc3 ZINC000072398103
CCN1CCCC[C@H]1C\N=c2\ccc(F)n[nH]2 ZINC000585092864
c1ccccc1-c2c(N)nn(c2)-c3cccc(n3)F ZINC000001391064
FC(F)CSc1nncc(c12)cccc2 ZINC000336481613
FC(F)(F)c1cc(n[nH]1)-c(c2)ccc(c23)OCO3 ZINC000000171338
FC(F)(F)c1cc(Br)cc(c12)NC(=O)CO2 ZINC000334163836
O=C(O)c1coc(c12)C[C@@H](C(F)(F)F)CC2 ZINC000575421747
FC(F)(F)C1=NN(CCO)[C@@H]([C@@H]12)CCC2 ZINC000685936513
O[C@@H]1CNc(c12)c(Br)cc(F)c2F ZINC000169725894
COCCN(CC1)C[C@H](F)[C@@H]1N ZINC000242701910
FC1(F)CN(C)C[C@H](O1)F ZINC000006378780
FC(F)(F)/C=C\OC ZINC000008698287
c1ccc(F)c(F)c1C(=O)NC[C@@]2(C)[C@H](O)CCCC2 ZINC000098018369
O=C1CCN([C@H](C)CN1)Cc2c(Cl)c(C)ccc2F ZINC000065489271
O[C@H]1[C@H](F)CN(C1)C(=O)c2c(-c(cc3C)ccc3)cccc2 ZINC000952983064
C1CCCN1C(=O)Cn(c(C(F)F)c2)c(c23)nccc3 ZINC000019347057
O[C@H]1[C@H](F)CN(C1)CCn2c(=O)oc(c23)cccc3 ZINC000952984473
Cn1nc(O)cc1Cc2c(nn(C)c2)-c3ccc(F)cc3 ZINC000072398501
N1CC[C@@H](CC1=O)c(c2C(F)(F)F)ccc(c2)CN ZINC000199775251
C1N[C@H](C)CN([C@H]12)CC(F)(F)C2 ZINC000104680462
CNC(=O)CCn(c1ccc(F)c2)c(c3c12)CCN(C)C3 ZINC000075567711
c1c(F)ccc(c12)[nH]c(C)cc\2=N\[C@@H]3[C@@H](OC)CN(C)C3 ZINC000824504891
C1CCCCn(c12)c(nc2C(=O)NC)-c3c(F)cccc3 ZINC000064551848
FC[C@@]1(O)CC(=O)OCC1 ZINC000005134253
Cc1c(F)c(=O)c(Br)c(C)[nH]1 ZINC000005371984
CCn(cc1)c(=O)cc1-c2ncnn2-c3ccc(F)cc3 ZINC000091819148
Cc1c(F)cc(cc1)-n(nc2)c(c23)ncnc3Cl ZINC000085398023
FC(F)(F)Cn(n1)c(nc1C)-c2n[nH]c(c23)CCCC3 ZINC000825292139
C1CN(C)C=C2C1=Nc(c23)ccc(F)c3 ZINC000225810447
C1CNCc(c12)nc(C(F)(F)F)n2-c3ccccc3 ZINC000085400370
Fc1cccc(c12)[C@@](C(=O)O)(CC2=O)c3ccccc3 ZINC000001396636
C1CC1C(\C)=C(F)\c2nc(no2)-c3ccn(n3)C ZINC000952883032
Cc1cc(c(F)cc1)-n2c(=O)[nH]c(=O)cc2C ZINC000009189665
c1cc(C(F)F)nc(c12)CCC[C@@H]2NN ZINC000252487693
N#CCC(=O)[C@H]1[C@@H](F)C1 ZINC000143983375
c1cc(F)ccc1-c([n+]2[O-])c[n+]([O-])c(c23)CCCC3 ZINC000002254980
C1N[C@H](C)Cc(c12)ccc(F)c2Br ZINC000307220394
c1cc(F)cc(F)c1NCc2n[nH]c(=O)c(c23)cccc3 ZINC000001390957
COCC(=O)N(CC1)CCC12c3c(C=C2)ccc(F)c3 ZINC000096062839
Cc1cnn(c1)-c2c(F)cc(cc2)N[C@@H]([C@@H]3C)CN(C)C3 ZINC000108121995
C[C@@H](F)c1c(I)c(=O)[nH]cn1 ZINC000034003175
FC(F)(F)C1=NCCNC(C)=C1Br ZINC000033718324
OC/C(I)=C/C(F)(F)F ZINC000002530946
FC(F)(F)CN(C)C(=O)[C@@H](CC1)c(c12)nccc2 ZINC000328592720
Nc1c(F)cc(F)c(c1)N2CCCCCC2=N ZINC000263619739
N#Cc1c(Br)c(F)c(cc1)N(C2)CC2OC ZINC000380600509
c1ccc(F)cc1/C=C(OC2=O)\c(c23)cc(C)[nH]c3=O ZINC000100104316
c1ccc(F)cc1N(CCOC2)C[C@@]23CCCNC3 ZINC000096229338
C1CC[C@@H](O)[C@@H]1N(C)C(=O)c(c2)[nH]c(c23)cc(F)cc3C ZINC000286225983
c1ccc(F)cc1-c(c2CO)nn(c23)ccnc3Cl ZINC000096530796
Cn(c1)nc(C(F)F)c1C(=O)c2c(O)ccc(Cl)c2 ZINC000012428164
CC(C)c1ncc(n1C)-c(c2CO)cc(F)cc2 ZINC000585120214
CC(C)(C)Nc(n1)[nH]c(=N\C)\cc1C(F)(F)F ZINC000328960524
FC(F)(F)c1ncnc(c12)ccnc2C ZINC000036559136
FC(F)(Br)[C@@](F)(Cl)/C=C/CO ZINC000002526359
FC(F)=C(F)C(Br)=C ZINC000002555161
FC(F)c1cc(n[nH]1)[C@H]2[C@@H](CNC2)c3ccccc3 ZINC000077010743
Cc1[nH]cc(c12)NC(=O)CN=C2c3c(F)cccc3 ZINC000001565656
FC1CCN(CC1)C(=O)c2cc([nH]n2)-c(cc3)ccc3C ZINC000826535559
Clc1ccc(C)c(F)c1CN(C2)CCC[C@]2(O)CO ZINC000072459038
FC(F)(F)[C@@]1(O)CC(=NN1C)c2coc(c23)cccc3 ZINC000000114974
CN(C)c(c1F)nc(nc1)-c(c2)ccc(c23)[nH]cc3 ZINC000097213037
c1cc(F)cc(C)c1CC(=O)N(C2)CC[C@H]([C@H]23)O[C@@H](C)C3 ZINC000096043605
FC(F)(F)c1cccc(n1)N=c2cc[nH]cc2 ZINC000888107064
CC1=C(C)CN(CC1)S(=O)(=O)C(CC2)CCC2(F)F ZINC000952877382
FC(F)=C(F)CCC(=O)C ZINC000064370232
Cc(n1)cc(NC)n(c12)ncc2-c3ccc(F)cc3 ZINC000009304380
n1c[nH]c(=O)c(c12)n(C)cc2-c3ccc(F)cc3 ZINC000057352259
CC(C)(C)c1cc(=O)n(cn1)Cc2cc(F)cnc2 ZINC000351777055
FC(F)(F)C(=O)Nc(c1C)c(=O)n(n1C)-c2ccccc2 ZINC000000282107
FC(F)(F)c(c1)ccc(c12)S(=O)(=O)NC[C@@H](C)C2 ZINC000199915861
O=C(O)c(c1)oc(c12)cc(cc2)OC(F)F ZINC000095883612
c1cccc(O)c1C(=O)c2cnn(c2)-c3cc(F)ccc3 ZINC000001395301
CN1CC[N+](C)=C1F ZINC000000404760
CC(=O)N(C1)C[C@@H]([C@@H]12)C[C@H](F)[C@@H]2O ZINC000096261803
CC(=O)[C@@H](CO1)Cc(c12)cc(Br)cc2F ZINC000675063548
n1nc(C(F)(F)F)n(c12)nc(cc2)-n3cccc3 ZINC000001393851
Cc1c[nH]c(c12)nc(C)n(c2=N)-c3c(F)cccc3 ZINC000104228142
c1c(F)ccc(c1C)N(CC2)CCC2N3CCCNCC3 ZINC000426523356
c1cc(F)cc(OCC)c1-c2c(=O)[nH]cnc2 ZINC000096312694
Cc(n1)nn(c12)cc(cn2)-c(cc3)cc(F)c3C ZINC001506408589
Cc1cc(c(F)cc1)NC(=O)[C@H](C2)CCn(c23)ccn3 ZINC000155958164
n1cc(F)ccc1CN(C2)C[C@H](C)Cc(c23)n[nH]c3 ZINC000952883758
FC(F)(F)CNC(=O)c(c1)c(=O)n(C)c(c12)cccc2 ZINC000426474403
O=c1cc[nH]c(c12)cc(c(F)c2)N3CCOCC3 ZINC000000053005
FCCN(C1)C[C@@H]([C@H]12)CNc3c2cccc3 ZINC000096157359
O=C1C[C@H](C(F)(F)F)Cc(c12)n(C)c(=O)cc2 ZINC000085399303
COC(=N)c1nc(C(F)(F)F)n(c12)cccc2 ZINC000225745412
c1c(F)cc(I)c(c12)ncnc2O ZINC000307246207
FC(F)(F)CN(C1=O)C(=O)[C@@H]([C@H]12)[C@H]3C=C[C@H]2C3 ZINC000238950847
c1[nH]c(C(F)(F)F)cc1C(=O)N(CCCO2)C[C@H]2CC ZINC000292227229
c1cccc(F)c1Cc2cccc(n2)[C@H]3CNCCO3 ZINC000257284491
c1n[nH]c(c1C)C[C@@H]2CCCN(C2)c(nc3)ccc3F ZINC000257259458
FC(F)n1c(C)ccc1C(=O)N(C2)CCc(c23)n[nH]c3 ZINC000426563051
C1COCCN1Cc(n2)scc2-c3c(F)ccc(F)c3 ZINC000069777049
c1nncn1-c(c2C)ncc(c2)-c3c(F)ccc(F)c3 ZINC000426360463
FC(F)(F)c1nn(CC(=O)O)c(c12)CCCCC2 ZINC000004294572
FC(F)(F)c(c1)ccc(c12)[n+]([O-])c3c([n+]2[O-])CCCC3 ZINC000071772384
O=C1C[C@@H](C)c(c12)c(F)cc(Br)c2O ZINC000020283968
Fc1cnn(c12)ccc(c2)N ZINC000150058433
Brc1cnn(c12)cc(F)cc2F ZINC000095642870
CC1(C)C=Cc(c12)cc(N)cc2F ZINC000255190641
c1c(F)ccc(c1C)NC(=O)Cn(c2)nc(c23)CCCC3 ZINC000005147406
c1[nH]c(C)cc(=O)c1C(=O)N(CC2)c(c23)cc(F)cc3 ZINC000089568433
C1C[C@H](O)C[C@@H]([C@@]12OC)N(CC2)Cc3c(F)cc(F)cc3 ZINC000426427928
c1cc(F)cc(Cl)c1CN(CC2)CCn(c23)c(=O)[nH]n3 ZINC000169783081
c1cnn(c12)[C@@H](C(F)(F)F)C[C@@H](N2)c(c3C)cn(n3)C ZINC000004291326
Cn(c1)[nH]c(\c1C)=N\C(=O)N(CC2)CCCC2(F)F ZINC000626616749
n1cccn1Cc2cn(nn2)-c(cc3)cc(Cl)c3F ZINC000097083789
C1COCCC12CCN(C2)c(c3F)ncc(Cl)c3 ZINC000098018893
CCOC(=O)[C@@H](CN1)Cc(c12)cccc2F ZINC000217524731
O=C(O)[C@@H](C1)CCn(c12)c(C(F)(F)F)nc2 ZINC000088613685
c1cc(F)nc(c12)[nH]nc2-c3ccncc3 ZINC000085210285
Cc1c(F)ccc(c12)C(=O)CCCO2 ZINC001690107105
[nH]1nc(N)cc1-c2ccc(F)c(c23)cccc3 ZINC000199792850
c1c(F)cc(F)cc1CSc2cccc[n+]2[O-] ZINC000000165557
c1c(F)ccc(F)c1CN(C2)CCc(c23)nc(C)[nH]c3=O ZINC000012732941
Cn1ncc(c1C(F)(F)F)-c(c2)nn(c23)c(C)cc(n3)C ZINC000005960931
CN1CC[C@H](C1=O)Nc(c(F)cc2)cc2-c3ccco3 ZINC000098018925
n1cc(Br)n(c12)cc(Cl)cc2F ZINC000238596442
FC(F)(F)COc1cccn(c12)nc(n2)Br ZINC000261508472
[nH]1ccnc(F)/c1=N/CCn2ccnc2C ZINC000402813021
FC(F)(F)c1cc(N(C)C)nc(c12)c(N)ccc2 ZINC000685937940
c1nnn(c12)c3c(c(n2)Cl)cc(F)cc3 ZINC000096516158
c1occc1C(=O)N[C@@H]2CCCN(C2)c3c(F)cccc3 ZINC000095447539
C1OC[C@@H](C(F)[C@H]12)CNC2 ZINC000257959175
OCc1cc(C(F)(F)F)nc(c12)cccc2OC ZINC000685937020
c1cc(F)ccc1Cn(nn2)cc2-c3ccc(N)cc3 ZINC000079006643
Clc1nc(C(F)(F)F)nc(c12)n(nc2)CC3CC3 ZINC000095097295
O[C@H]1[C@H](F)CN(C1)CC(C2(C)C)=C(C)CCC2 ZINC000952967848
C1OCCC[C@@H]1Nc(c2C)cnn2-c3c(F)cccc3 ZINC000170593082
Cc1cc(c(F)cc1)NCc(cn2)n(c23)ccnc3 ZINC000096486288
FC1(F)CCC(CC1)C(=O)N[C@@H]2CCCc(c23)nn(C)c3 ZINC000282685438
c1c(F)ccc(F)c1Cn(n2)c(=O)n(c23)ccnc3 ZINC000097137246
n1c[nH]c(c12)ccc(c2)C(=O)NCc(cc3)cc(F)c3C ZINC000008719583
c1ccc(F)cc1[C@@H](O)CN(C2)CCn(c23)c(C)c(n3)C ZINC000065541099
c12c3c(Br)[nH]c1cc(F)cc2C(=O)NCC3 ZINC000095643007
c1c(F)cc(F)cc1CNc(nn2)n(c23)cccc3 ZINC000097163268
Cc1cc(c(F)cc1)-c2ncnc(c23)nc[nH]3 ZINC000199291281
Cc1cnc(o1)[C@@H](C)N(C2)CCN([C@H]23)C[C@@H](F)C3 ZINC000952991724
c1cncc(c12)[nH]c(n2)-c3c(F)c(F)ccc3 ZINC000016697859
O=C(O)[C@H](C)c(c1F)c(F)cc(c12)nccc2 ZINC000050888602
Oc1cc(C(F)F)nc(c12)ccnc2 ZINC000242548684
CCC(=O)/N=c([nH]n1)\ccc1C(F)(F)F ZINC000335202691
FC1(F)[C@H](F)OCCO1 ZINC000068591156
c1nccn1Cc2cc(=O)oc(c23)ccc(F)c3 ZINC000085399431
FC(F)(F)c1cc(C)nc(c12)n(C)[nH]c2=O ZINC000039243859
c1c(F)ccc(c12)nc3n2cccc3 ZINC000000523000
FC(F)c1cc(CN)nc(n1)C2CC2 ZINC000409440065
c1ncccc1Cc2c(=O)[nH]nc(c2)-c3ccc(F)cc3 ZINC000000147768
FC(F)(F)[C@H]1CN(CCO1)Cc(c2C)[nH]cc(C)c2=O ZINC000071771448
Cn(n1)ncc1CN[C@H]2CCc(c23)cc(F)c(Cl)c3 ZINC000527895506
c1cc(F)ccc1OCc2nn(C)c(c23)CCNC3 ZINC000066323495
s1cccc1CN2CCCN(CC2)c3c(F)cncc3 ZINC001506418028
CCc1ncn(c12)ccn(c2=O)Cc3c(F)cccc3 ZINC000065240053
c1cccc(c12)n(C(F)F)c(n2)CN(CCO3)C[C@H]3C ZINC000045003090
c1cc(F)ccc1\C=C\CN(CC2)Cc(c23)[nH]c(n3)C ZINC000584884929
CC(C)COc(cc1)nc(F)c1O ZINC000261494354
C1[C@H](F)[C@H](C2)N[C@@H]([C@H]12)C(=O)NCC3CC3 ZINC000107806493
FC(F)n(n1)ccc1-c2nc(no2)-c3ccccc3 ZINC000002804120
FC(F)(F)c1cc(Cl)c(=O)n(c1)Cc2cc(C)on2 ZINC000048361683
CCOC(=O)[C@@H](C1)N=c(c=12)ccc(F)c2 ZINC000329035989
Fc1ccc(nc1)OCC(C2)CC23CCOCC3 ZINC000585653192
c1ncccc1CN(CC2)CCC2\N=c3\c(F)c[nH]cc3 ZINC000826629796
c1cncc(c12)n(C)c(c2)C(=O)NCc3cc(F)ccc3 ZINC000064541997
FC(F)(F)c1cc(c(cc1)OC)-c(c2C)cc(=O)[nH]n2 ZINC000095629681
FC(F)(F)Cn(c(=O)c1)nc(c12)CCOC2 ZINC000585385178
FC(F)(F)[C@@H](C1)CNc(c12)n(C)cn2 ZINC000110751016
FC(F)(F)c1c[nH]c(c12)[n+]([O-])ccc2 ZINC000238790024
FC1(F)[C@@H](C1)C(=O)N2CCSC[C@H]2C ZINC000336205183
Cn1c(=O)n(CC(F)F)c(Cl)cc1=O ZINC000409427003
FC(F)(F)[C@@H]1C=C1CCC ZINC000095629896
FC(F)(F)CC1(O)[C@@H]([C@H]12)CCC2 ZINC000100469816
C=C=CC(F)(F)F ZINC000078238083
C/C(Br)=C\F ZINC000144840882
c1cnccc1CN(C2)CC[C@]23[C@H](F)CCNC3 ZINC000107244600
C1NCCC[C@@H]1Cn(nn2)cc2-c3cc(F)cc(F)c3 ZINC000023506804
FC(F)(F)[C@H]1CC(=O)Nc(c12)n(nc2)-c3ccccc3 ZINC000066089618
o1cncc1-c2cc(nc(F)c2)N3CCCC3 ZINC000066054205
C1C(F)(F)[C@]1(C)C(=O)\N=c(\cc2C)[nH]n2C ZINC000335025739
n1oc(C)c(c1C)-c2cc(O)c(F)c(F)c2 ZINC000065532420
OCCCc1c(=O)[nH]cc(F)c1 ZINC000066054199
c1cc(F)ccc1C(=O)Cn(nc2)c(=O)n(c23)ccc3 ZINC000012143238
NC[C@@H](C1)Oc(c12)c(ccc2)-c3cc(F)c(cc3)OC ZINC000067966542
C1CNCc(c12)nc([nH]c2=O)-c3cc(F)c(F)cc3 ZINC000077470995
n1cc(F)cc(F)c1CN(C2)CC[C@]2(O)c3ccccc3 ZINC000019787483
c1cc(F)c(F)cc1Cn2ccc(=O)n(c23)ncc3 ZINC000253420598
FC(F)(F)C1=C[C@@H](C)NCC1 ZINC000214472844
COC1(OC)[C@H](F)CCCCC1 ZINC000601013360
N1CC[C@@H](C(F)(F)F)n(c12)nc(C)c2CO ZINC000020280875
c1c(F)cc(OC)c(c12)cc[nH]c2=O ZINC000091692515
FC(F)(F)Cn(n1)c(N)cc1-c2ccncc2 ZINC000168706903
NC[C@@H]1[C@H](C)CCCN1C(=O)[C@H]2[C@@H](C2)c3cc(F)ccc3 ZINC000299741480
Cn1c(=O)c(O)nc(c12)cc(F)cc2Br ZINC000253535182
Fc1cccc(F)c1C\N=c2\cc(Cl)nc[nH]2 ZINC000409429258
CC(C)n(n1)c(nc1C)-c2cc(O)c(F)cc2 ZINC000825291969
C1C(F)(F)C[C@H]([C@@H]12)OCCN2 ZINC000219295702
FC[C@@H](N)[C@H](O)c1ccc(I)cc1 ZINC000040442732
C1CCC[C@H](OC)[C@H]1NC(=O)c(c2)[nH]c(c23)cccc3F ZINC000225685025
c1ccc(F)c(c12)[nH]c(c2C)C(=O)N3CCC[C@@H]3COC ZINC000214956018
FC(F)(F)c1csc(n1)N(CC2)C[C@@H](N3C)CC[C@@H]23 ZINC000252572198
FC(F)C(=O)/N=c(\cc1C)[nH]n1-c2ccc(F)cc2 ZINC000408514888
Clc1nccc(c12)[nH]c(n2)-c3ccc(F)cn3 ZINC000096311654
FC(F)[C@@H]1CCCN(C1)c(cc(n2)Cl)nc2C ZINC000409427398
n1oc(N)c(c1C(F)(F)F)CC(C)C ZINC000043375984
O1CCC[C@@H]1C(=O)N(C2)CC[C@]2(F)c3cc(F)cc(F)c3 ZINC000253416372
C1CN(C)CCC1N[C@@H]2[C@H](F)CCc(c23)cccc3 ZINC000863983154
F[C@@H]1C[C@H](C2)N(C)[C@H]([C@H]12)C(=O)NCc3ccccc3 ZINC000107765305
c1nccc(c1C(F)(F)F)N(CC2(C)C)CCCN2 ZINC000952995427
c1cc(O)ccc1Cc2nncn2-c3c(F)cccc3 ZINC000067880990
C[C@H]1CN(C(=O)C(F)F)CCc(c12)ccc(c2)OC ZINC000365939512
c1cc(F)ccc1Cn2ncnc2[C@H]3C[C@@H](N)CCC3 ZINC000095388988
c1c(Br)c(F)cc(c12)NC(=O)[C@H]3N2CCCC3 ZINC000158822528
CC(=O)Nc(cc1)cc(c1c23)C(=O)c2cccc3F ZINC000001602186
FC(F)c1c(Br)c(ncn1)NCC ZINC000217581685
O=C(O)C(C1)C[C@@H](C(F)[C@H]12)CCC2 ZINC000225799141
C1NC[C@@H]([C@H]12)Oc3c(O2)c(F)ccc3F ZINC000034084425
FC(F)c1nnc(s1)N2CCCCC2 ZINC000089819169
Oc1c[n+](no1)-c2c(F)cccc2 ZINC000004542232
c1cc(Cl)cc(F)c1C(=O)N2CCCn(c23)ncc3 ZINC000058156672
c1ccc(F)cc1-n(nc2C)c(c23)oc(=O)cc3C ZINC000002487798
O=C(O)c(c1)ccc(c12)n3c(n2)C[C@@H](F)CC3 ZINC000409424297
FC(F)(F)CN(C)C(=O)c(cc1=O)oc(c12)cccc2 ZINC000095949164
c1c(F)ccc(C)c1/C=C/c2nc(O)ccn2 ZINC000390833664
FC(F)(F)[C@H](C)C(=O)\N=c(\c1C)[nH]oc1 ZINC000335698189
Cc(c1)[nH]c(c12)ncc(c2F)N ZINC000031777219
FC(F)(F)c1c(=O)n(C)cc(c1)CN ZINC000225816449
CCn(c1)ncc1C(=O)N(CCC2)c(c23)c(F)ccc3F ZINC000095415681
Cc(c1)ccc(F)c1CN(CC2)CCC[C@]23C(=O)NCC3 ZINC000108527994
C1CC[C@H](C[C@@H]12)CN(C2)C(=O)Cc3cc(F)c(O)cc3 ZINC000216032399
Cc1nc(C)n(n1)Cc2ncc(o2)-c3cc(F)ccc3 ZINC000177249083
c1ccc(F)cc1[C@@H](C)N[C@@H]2CCCn(c23)nc(n3)C ZINC000090227698
c1cc(F)cc(F)c1CC(=O)N[C@H](C2)CCn(c23)ncc3 ZINC000253473805
c1cc(F)ccc1CN2C(=O)CCCC[C@@H]([C@@]23C)NCC3 ZINC000257212342
FC(F)(F)C(=O)N1CCNCC12CCCCC2 ZINC000088395960
n1nc(C(F)F)n(c12)C[C@@H](CO)CC2 ZINC000079102904
FC(F)(F)C(=O)N1C[C@H]2CC[C@H]1[C@H]([C@@H]23)CNC3 ZINC000536949447
O=C(O)[C@H]1C[C@@H](C(F)(F)F)C[C@H]([C@@H]12)O[C@@H](C)[C@@H]2C ZINC000242723266
CNCc1nc(no1)C(CC2)CCC2(F)F ZINC000328579721
COc1cc(F)cc(c12)ccnc2O ZINC000306145253
FC(F)(F)C1(O)CCN(CC1)C(=O)CC2=CCCCC2 ZINC000089947356
CC[C@H](C(=O)O)N(C1)C[C@@H]([C@@H]12)CCCC2(F)F ZINC000409433137
O=C(O)[C@](C)(O)c1cc(F)c(cc1)-c2ccccc2 ZINC000062723426
FC(F)(F)C(=O)N(C1(C)C)CCc(c12)nc[nH]2 ZINC000585152539
O1CCOC1c(c(F)c2)nc(c23)cccc3 ZINC000096171818
C1OC(C(F)(F)F)(OC2)OCC12C ZINC000004529911
O1C[C@H](C(F)F)OC1(C)C ZINC000104513821
N1CCCn(c12)c(=O)n(n2)-c3ccc(F)cc3 ZINC000000093512
C1CC[C@H]([C@]1(C)CO)Nc2cccc(n2)F ZINC000096427229
C1CC1c(cc2F)cc(c23)OCCNC3=O ZINC000224765841
CCCc1c(nc(C)nc1)N(CC2)CCC2(F)F ZINC000065525721
C1CC1c(cc2F)cc(c23)cc[nH]c3=O ZINC000116943471
C1COCCC1(CF)C(=O)Nc(c2)ccc(c23)CCC3 ZINC000336231563
COC(=O)c1cccc(c12)[nH]c(n2)C(F)(F)Cl ZINC000095740509
FC(F)(F)CNC(=O)c(c1C)oc(c12)CCCC2=O ZINC000041689835
C1CCC1c(n2CC(=O)O)nc(c23)cccc3F ZINC000098213743
c1c[nH]c(c12)ncnc2N(C3)CCC=C3F ZINC000274326612
O=S1(=O)[C@H](C)CCN(CC1)C/C=C\c2ccc(F)cc2 ZINC000570707108
C1CC1C(=O)n(c2=O)[nH]c(C)c2Cc3ccc(F)cc3 ZINC000000090286
C1NCCn(c12)c(nc2)-c3c(F)cc(F)cc3 ZINC000026894596
CC(C)[C@@H]1CN(CCO1)[C@H](C)c2ccc(F)nc2 ZINC000585133530
C1CC[C@H](O)C[C@H]1C(=O)NC2(CC2)c3c(F)ccc(F)c3 ZINC000222978346
FC1(F)CCN(CC1)C(=O)c2c[nH]c(=O)c(c23)cccc3 ZINC000097758019
c1c(Cl)c(=O)[nH]c(c12)n(nc2)-c3c(F)cccc3 ZINC000095096589
c1ccc(F)cc1/C=C2/C(O)=C(CC2)C3=NCCN3 ZINC000062716156
OC[C@@]1(F)CCN(C1)Cc(c2)ccc(c23)OCC3 ZINC000338999202
FC(F)(F)C[C@@H]1[C@@H](C)N[C@@H](C)C1 ZINC000238857077
FC[C@@H]1CNC[C@H](O1)CF ZINC000096028938
c1cc(F)ccc1CN(C2)CC[C@@]23C[C@@H](CCO3)N(C)C ZINC000096205809
C1OCCC[C@@H]1Cc2nc(C)nn2-c3cc(F)ccc3 ZINC000826621194
FC(F)(F)[C@@H]1CCC[C@@H](O1)CN ZINC000669371597
Nc1c(Cl)c(=O)[nH]c(F)c1Cl ZINC000005116777
FC(F)(F)[C@H]1CNC[C@H](C)N1C ZINC000082395418
O=C1O[C@H](C(F)(F)F)N=C1C(C)C ZINC000095347782
FC(F)(F)c1c(=O)[nH]c(=O)n(c1)C(C)C ZINC000150031670
FC(F)n1c[n+](C)c(c12)cccc2 ZINC000008711022
Nc1ccc[n+](c1)-c2ccc(F)cc2 ZINC000000331559
FC(F)(F)[C@@]1(N)CCCN(C1)CC ZINC000096528059
C[C@@H](F)CCN1CC[C@@H](O)CC12CCC2 ZINC000334970508
OCc(c1)sc(c12)c(F)cc(F)c2 ZINC000091701182
CSc1[nH]ccc(=O)c1F ZINC000095616380
FC(F)(F)c1ncn(c12)CCNC2=O ZINC000585138734
Cn1cc[n+](c1)C(F)(F)[C@H](O)c2ccccc2 ZINC000043879523
FC(F)(F)[C@]1(O)CC(C)=NN1c2ccccc2 ZINC000005306512
CCOC(=O)[C@@H]1C[C@@H](F)[C@H](O)CC1 ZINC000214471236
C1CC1CN2CC[C@@H](CCC2=O)N(CC3)CCC3(F)F ZINC001506405589
O1CCc(cc(F)s2)c2C13CCNCC3 ZINC000090397756
FC(F)(F)c1cc(N)cc(c12)ccc(=O)[nH]2 ZINC000026474997
n1oc(=O)n(CCF)c1-c2ccccc2 ZINC000078899265
N1C=CCN(C=12)CC(=N2)c3c(F)cccc3 ZINC000215765956
C[C@H](N)Cn(cc1)c(c12)cc(Cl)c(F)c2 ZINC000012841339
FC(F)(F)Cn(c1=O)ncc(c12)CCNC2 ZINC000095098026
Cc1c(F)ccc(c1)[C@@]2(O)C(=O)Nc(c23)cccc3 ZINC000004110368
CN(C)[C@@H](C1)CCc(c1c23)[nH]c2c(F)cc(F)c3 ZINC000002007119
CN(C)c(nc1)ccc1-c(cn2)n(c23)cc(F)cc3 ZINC000426401848
FC(F)(F)c1cc(Cl)c(nc1)O[C@@H]2CCCNC2 ZINC000051872858
C1[C@@H](F)[C@@]1(C)C(=O)N(c(c23)c[nH]n3)CCC2 ZINC000335508726
COC(=O)c1cc(C(F)(F)F)cc(c12)CNCC2 ZINC000044831743
CCn(cc1)c(c12)cc(cc2)CN(C3)C[C@@H](F)[C@@H]3O ZINC000952982185
C1CN(C)CCN1Cc2cc(cnc2)-c(c3)ccc(F)c3C ZINC000034669457
c1nccn1[C@H](C2=O)CCN2c(c3)ccc(Cl)c3F ZINC000192628785
Fc1c(F)ccc(c1)NCc([nH]c2=O)nc(c23)cccc3 ZINC000037301842
C1COCCCN1Cc2cc(C)nc(c23)cc(F)cc3 ZINC000019145991
CCC(=O)N(C1)CCCn(c12)nc(c2)-c3cc(F)ccc3 ZINC000064542940
Cn1cncc1C\N=c(\c2C)[nH]nc(c2)-c3cc(F)ccc3 ZINC000357608943
FC(F)[C@@H]1CN(CCO1)Cc(n2)oc(c23)cc(F)cc3 ZINC000585080281
C1OCC[C@@H]([C@H]12)N(CCC2)C(=O)c3c(F)ccc(F)c3 ZINC000095965028
c1ccccc1N(C)C(=O)c(c2=O)c[nH]c(c23)c(F)ccc3 ZINC000049545914
C[C@H]1CCCN(C1)Cc2cc(F)cc(c23)COCO3 ZINC000016047107
CN(C1)CC[C@H]1Cc2nc(no2)-c(cc3)cc(F)c3C ZINC000874435448
O=C1C[C@H](C)Cc(c12)n(nc2)-c3c(F)ccc(F)c3 ZINC000199727362
c1nccc(c12)n(nc2C(F)(F)F)Cc3ccccn3 ZINC000120301431
C1NCCC[C@H]1CN2CCCN(CC2)c3ccc(F)cc3 ZINC000072172538
COC(=O)c1cccn(c12)cc(n2)-c3ccc(F)cc3 ZINC000004023914
CC(C)(C)n1ncnc1-c(n2)c(F)n(c23)ccc(C)c3 ZINC000670442926
Cc1c(C)nn(c1C)Cc2nncn2-c3cc(F)ccc3 ZINC000067886377
N1CCNC(=O)[C@]1(C(F)(F)F)c2c[nH]c(c23)cccc3 ZINC000019848712
FC(F)(F)[C@]1(O)CC(=NN1)c(c2)oc(c23)cccc3 ZINC000000171525
FC(F)(F)c1cc([nH]n1)-c2ccc(cc2)N3CCOCC3 ZINC000426711533
OCCc1cn(nn1)-c(c2F)cccc2Cl ZINC000052221375
Fc1cccc(F)c1Cn(nn2)cc2[C@@H]3CCOC3 ZINC000091725681
O=c1cc(C(F)(F)F)[nH]c(c12)ccc(n2)OC ZINC000149917193
FCC[C@@H]1[C@@H](O)CCN(C1)c(c2N)cccc2 ZINC000409435891
FC(F)(F)c1nn(CC(C)C)c(c12)CCNC2 ZINC000217525676
Fc1cc(OC)cc(c12)nc[nH]c2=O ZINC000169241558
c1ccccc1COc2c(F)ncc(c2)O ZINC000095616393
FC(F)(F)Cn(c(n1)O)c(=O)cc1C2CCC2 ZINC000575621983
NC(=O)c1cc(F)cc(c12)CCCN2 ZINC000096511384
C1C[C@@H](C(F)(F)F)Cc(c12)n(CC)nc2 ZINC000575424358
c1c(F)cc([C@@H](C)N)c(c12)NC(=O)C2 ZINC000058101082
Cc(n1)cc(C(F)(F)Cl)n(c12)ncc2Cl ZINC000002766467
NC1=N[C@@H](CO1)c(c2C)cccc2F ZINC000113977144
c12c3cc(N)c(F)c2cccc1CC3 ZINC000085391136
FC(F)(F)c(c1)cn(c12)cc(C)[nH]c2=O ZINC000071790059
N1CCOC[C@]1(C(F)(F)F)c2ccc(Cl)cc2 ZINC000306145276
n1c(F)ccc(c12)nccc2Br ZINC000097054404
CN(C)c(ns1)nc1-c2cc(F)cc(F)c2 ZINC000426380178
Cc1cc(C(F)(F)F)nn(c12)cnn2 ZINC000005537788
NCc1cccc(c12)OC(O2)(F)F ZINC000036404589
[O-][N+](=O)/C(F)=C/c1ccc(cc1)OC ZINC000306145509
Cc(c1)[nH]c(c12)c(F)ncc2 ZINC000096379320
FC(F)c1cc(=O)n([nH]1)CCO ZINC000061628860
FC(F)(F)C(C1)(N)C[C@@H](CC[C@H]12)N2C(C)C ZINC000110767598
c1cc[n+](F)c(c12)nccc2 ZINC000064220149
CN(C)c1c(F)c[nH]c(n1)=O ZINC000070461066
C1C[C@@H](F)C[C@H]1NC2CCSCC2 ZINC000307610234
FC(F)(F)Cc(sc1)cc1CN ZINC000409423388
Nc1c(Cl)c(OC)nc(F)c1Cl ZINC000031501063
N#Cc1c(F)cc(O)c(I)c1 ZINC000115829113
FC(F)(F)C1=CCNC(=O)O1 ZINC000225797880
CC1(C)[C@@H](F)C(=O)CC(C)(C)C1 ZINC000039426526
O=c1c(O)c[nH]cc1F ZINC000104609045
NC[C@@]1(O)CC(F)(F)CCC1 ZINC000238582048
Cc1c(F)[n+](C)ccc1 ZINC000008320639
FC1(F)C[C@H](N)COC1 ZINC000222508632
OC1(O)[C@H](F)COCC1 ZINC000096372406
OC/C(F)=C/OC ZINC000095611781
FC(F)(F)/C=C/[N+]([O-])=O ZINC000016889905
Cl/C=C(Cl)\C(F)(F)F ZINC000066322061
FC(F)[Si](C)(C)C ZINC000169806100
Cn1cnnc1CN[C@H]([C@H](C)CC2)c(c23)cccc3F ZINC000095420194
C1COCCC1C(=O)N(C2)CC[C@@]2(F)c(c3C)cccc3 ZINC000328586544
c1ccc(C(F)(F)F)cc1C(=O)N(C2)CCn(c23)ncc3 ZINC000244986292
CCNC(=O)c1c(cc(F)cc2)c2nc(c13)CCC3 ZINC000064553362
C1NCCC[C@H]1Cc2cnc(cn2)-c3cc(F)c(F)cc3 ZINC000072365096
Cc(c1)c(F)cc(F)c1C(=O)NC[C@H]2C[C@H](O)CCC2 ZINC000098018384
COC(=O)Cn(c(C)cc1=O)c(c12)c(F)ccc2 ZINC000032647053
FC(F)(F)C(=O)Nc(c1)ccc(c12)n(CC)c(n2)C ZINC000004058863
FC(F)[C@H]1CN(CCO1)c(n2)oc(c23)cccc3 ZINC000193580735
FC(F)[C@](O1)(O)CC(=O)c(c1c23)ccc2cccc3 ZINC000000062143
o1cccc1CNc(c2)c(F)cc(c23)NC(=O)CC3 ZINC000121878678
c1ncccc1-c2nccn2-c(cc3F)cc(c3F)O ZINC000065395192
Cc1c(=O)n(ccc1)CC(=O)N(C)c2c(F)cccc2F ZINC000170602847
c1cccc(c12)OCCN[C@@H]2c3ccc(F)cc3 ZINC000011802756
FC(F)(F)c1c(Cl)ccc(c1)N2CCOCC2=O ZINC000199779180
c1cc(C(F)(F)F)ccc1C(=O)/N=c2\cc[nH]n2CC ZINC000606347906
CCCCN(C(=O)C(F)(F)C1=O)c(c12)cccc2 ZINC000005614964
OCc1cc(=O)c(OC)cn1-c2ccc(F)cc2 ZINC000168440695
COC[C@H](CC1(F)F)N(C1)c(c2N)cccc2 ZINC000409430869
C1CC(=O)N(CCF)c(c12)ccc(c2)S ZINC000218799755
O=c1[nH]c(C(F)(F)F)nc(c12)cccc2C ZINC000062152173
FC(F)C1CN(C1)S(=O)(=O)c(c2C)cc(Cl)cc2 ZINC000585391967
FC(F)C(=O)N(CC1)c(c12)cc(C)cn2 ZINC000585122474
C1NC(=O)C[C@H](C(F)(F)F)C12CCN(C(C)C)CC2 ZINC000096261793
OCCc1cnn(c1)-c(nc2)ccc2F ZINC000065431695
c1ncc(F)c(CO2)c1C23CCNCC3 ZINC000066054992
FC(F)Oc1ccc(N)c(c12)nccc2 ZINC000095883758
COc(n1)ccc(c12)ncc(F)c2Br ZINC000038540669
c1cnc(NC)cc1-c2cccc(n2)F ZINC000091368513
FC(F)(F)c1n[nH]c(c12)C[C@H]3CC[C@H]2N3 ZINC000110751182
n1cc(C(F)F)n(c12)cccc2O ZINC000575628932
FC1(F)CC(C1)CSc2cccnn2 ZINC000336269829
FC(F)c1cc(Cl)nc(n1)COC ZINC000217689463
n1nc(C(F)(F)F)n(c12)ccnc2Cl ZINC000038392487
O=C(O)Cc(c1C(F)(F)F)cc(Br)nc1 ZINC000238678937
NCc1cnn(c12)CC(F)(F)CO2 ZINC000521396064
Cn1c(C)nc(c12)cc(Br)c(F)c2F ZINC000095495618
[O-][N+](=O)\C=C\c1c(F)c(Br)ccc1 ZINC000094992644
FC(F)(F)[C@@]1(O)C=CCCC1 ZINC000043463933
C1CC1NC(=O)NC2(C(F)(F)F)CCCCC2 ZINC000072285541
Clc1cn(C)c(Br)c(F)c1=O ZINC000066322930
CC(C)=C(F)[C@@H](C1(C)C)[C@H]1C(=O)OC ZINC000261828097
FC(F)(F)Cn1cnnc1SC ZINC000306185695
c1ccc(F)c(OC)c1CN(C2)CCc(c23)n[nH]c3C ZINC000670472588
Cc(n1)cn(c12)C[C@H](CC2)Nc(c3F)nccc3 ZINC000097104594
C1CN(C)CCC1c2n(c(=O)[nH]n2)-c3c(F)cc(F)cc3 ZINC000065387528
CCc1c(F)c(O)nc(n1)C ZINC000958527800
O=C(O)[C@@]1(F)C(F)=CCCC1 ZINC000110916191
O=C(O)[C@@](F)([C@@H]12)C(F)(F)[C@H](O2)C=C1 ZINC000108804686
FCc1cc(O)c(cn1)O ZINC000253536335
n1cccn1[C@@H](C)C(=O)N(CCC2)c(c23)cc(F)c(F)c3 ZINC000031927853
O[C@H]1[C@H](F)CN(C1)Cc2c(C)ccc(c23)nccc3 ZINC000952983986
c1cc(F)cc(F)c1Cc2nc(on2)-c3nccn3C ZINC000020877467
FC(F)C(=O)N(C1)CCC[C@@]12c3c(CO2)cccc3 ZINC000328587478
Fc1cccc(c12)[C@H](NC(=O)C)[C@H]3[C@@H]2CN(C3)C(C)C ZINC000096261713
c1cc(F)cc(F)c1[C@@H](NCC2)[C@@H]([C@@]23O)CCCC3 ZINC000004031337
c1ccc(OC(F)F)cc1-c(ccn2)n(c23)ncc3 ZINC000002788917
Cc(n1)cc(O)n(c12)nc(c2)-c3cc(F)ccc3 ZINC000100631532
C1CCN1C(=O)CN(CC2)CCC2=Cc3cc(F)ccc3 ZINC000408516259
FCCCN(C(=O)C1)C(=O)[C@]12c3c(CC2)cccc3 ZINC000170593607
c1c(F)ccc(C)c1Cn2ccnc2-c3ncc[nH]3 ZINC000071439558
CNC[C@]1(C)C(F)(F)CCCC1 ZINC000575623416
C1OCC[C@]1(C(F)(F)F)NC(=O)c2cccc(c23)CCC3 ZINC000344941052
FC(F)(F)C1=CCN(CC1)C(=O)NCc2ccco2 ZINC000089797801
Cc(c1)nn(c12)c(N)c(cn2)-c3ccc(F)cc3 ZINC000001403935
O=C(O)c1c(F)ccc(c1)-c2cncn2C(C)C ZINC000725246408
FC(F)(F)CC1(CN)CCCCC1 ZINC000071792103
FC(F)C(=O)Nc(c1)ccc(c12)C[C@H](C2)OC ZINC000408514904
FC(F)(F)c(n1)cn(c12)C[C@H](CC2)CNC ZINC000231341575
O=C1CC[C@H](C(F)(F)F)N1c(cc2N)ccc2 ZINC000117581186
C1OCCn(c12)c(cn2)-c3ccc(F)cc3 ZINC000000245806
FC(F)(F)c1c(CN)ccc(c1)-n(n2)c(C)cc2C ZINC000037306635
C[C@H](O)Cn(n1)ccc1-c2ccc(F)cn2 ZINC000334655911
Cc1c(F)cccc1S(=O)(=O)N2CCC23CCC3 ZINC000096451068
c1ccccc1C(=O)c2c(C(F)(F)F)nccc2N ZINC000022001774
FC(F)(F)CN1CC(=O)N[C@@H]([C@@H]12)CCCC2 ZINC000089818782
c1ccc(Cl)cc1[C@H](F)CN2CCNCC2 ZINC000409422827
COc1c(OC)cc(F)c(c12)CCCC2=O ZINC000061563232
O=C1CN(CC)[C@@H](N1)c2c(F)cc(F)c(F)c2 ZINC000189889766
c1cccc(c1c23)Cc2cc(N)cc3F ZINC000001598738
n1c[nH]c(c12)cc(C(F)(F)F)cc2-c3cc[nH]n3 ZINC000067514291
FC(F)(F)Cn1ccnc1-c2cc(O)ccc2 ZINC000071708050
FC(F)(F)c(n1)[nH]n(c12)c(=O)cc(C)c2 ZINC000100563853
FC1(F)CC(C1)C(=O)NC[C@@H]2CC=CCC2 ZINC000336168003
C1CCC1(CF)C(=O)N(C2)C[C@H](C)C=C2C ZINC000335531658
FC(F)c1nnc(o1)N[C@H]2CC=CCC2 ZINC000292555463
n1ccccc1[C@](C(F)(F)F)(O)c2ccccc2 ZINC000004244980
O[C@@H]1CCCN(C1)Cc2c(nn(C)c2)-c3c(F)cccc3 ZINC000020780175
FC(F)(F)C1=CCN=C(N1)c2ccccc2 ZINC001504245067
Fc1c(Cl)ncc(c12)CCCC2=O ZINC001690107064
OCCN(C)C(=O)[C@@H](C1(F)F)CCCC1 ZINC000327918768
CC(=O)N(C1)CC[C@@H]1c(n2)[nH]c(c23)cc(C(F)(F)F)cc3 ZINC000035442874
NC[C@@H]1CCCCN1C(=O)[C@@H]2[C@@H](C2)c3c(F)ccc(F)c3 ZINC000299739435
Fc1ccc(=O)n(c1)Cc2ncc(o2)-c3c(F)cccc3 ZINC000190746915
C1OCCC[C@@]1(O)CN(C2)CCc(c23)cccc3F ZINC000585094386
c1cc(F)ccc1N(C)C(=O)c([nH]c2=O)cc(c23)cccc3 ZINC000065495311
Cn1c(C)cc(=O)cc1C(=O)NCc2c(F)c(F)ccc2 ZINC000426621812
FC(F)(F)Cn(n1)c(nc1C)[C@@H](C2)NCc(c23)cccc3 ZINC000096130459
n1cc(C(F)F)n(c12)cc(Br)nc2 ZINC000575629178
Cc1cc(C)[n+](F)c(C)c1 ZINC000000039434
FC(F)(F)C(=S)NN(C)C ZINC000005599631
FC1(F)N(C)CCCN1C ZINC000019321018
FC(F)(F)c1cc(cc(c1)O)CN(C2)CCc(c23)n[nH]c3 ZINC000585117250
CC(C1)=CC[C@H]([C@@H]12)C(=O)N(C2=O)c3c(F)cc(F)cc3 ZINC000100207655
C1CN(C)[C@@H]([C@@H]12)CN(C2)C(=O)c3c(Cl)c(C)ccc3F ZINC000077438711
CCc1ccc(cc1)[C@H]([C@@H](C2=O)N)N2c3cc(F)ccc3 ZINC000072227650
C1CNCCN1Cc(c(n2)C)n(c23)cc(F)cc3 ZINC000036239923
CC1(C)NC(=O)Cn(c12)cc(n2)-c3ccc(F)cc3 ZINC000091692576
FC(F)CN1CCN(CC1)[C@H]([C@H]23)C[C@H](C2)CC3 ZINC000102694706
OC[C@@H]1C[C@H](F)CN1C2CCCC2 ZINC000306505904
O[C@H]1[C@H](F)CN(C1)c2ccnc(c23)cc(Cl)cc3 ZINC001529182257
FC(F)OC1CN(C1)C(=O)c2csc(c23)cccc3 ZINC000334710723
C1CC1(C(F)F)C(=O)N(CCO2)C[C@]2(C)c3ccccc3 ZINC000585089771
n1cnn(c12)[C@@H](C=C(C)N2)c3c(F)cccc3 ZINC000004124487
FC(F)(F)Cn1ncnc1[C@@H]2CCc(c23)cccc3 ZINC000825691909
Fc1cccc(c12)oc(n2)N3CCCCN3 ZINC000335830044
CC(=O)c1cnn(c12)c(ccn2)-c3ccc(F)cc3 ZINC000072334187
FC(F)(F)[C@@H]1CCCN(C1)Cc2nc(=O)n(C)[nH]2 ZINC000336395960
c1cc(F)ccc1[C@H](O)C\N=c2\c(Cl)c[nH]cc2 ZINC000408514762
CCc(nn1)n(c12)[nH]c(n2)-c3c(F)cccc3 ZINC000003159584
Fc1c(Cl)cc(cc1)OCc2cc(=N)[nH]n2C ZINC000408717071
CC(C)(O)[C@@H]1CCCN1c(ccn2)cc2C(F)(F)F ZINC000330032974
FC(F)(F)C12CC3(N)C[C@@H](C1)C[C@H](C2)C3 ZINC000100476366
FCCOc(n1)nccc1Br ZINC000725345674
FC(F)(F)C(C)(C)OC(=O)n1ccnc1 ZINC000200309421
CCC(=O)c1nnc(o1)C(F)(F)F ZINC000199545509
N#CC12CC(F)(C1)C2 ZINC000142729996
[nH]1cc(F)cc1C(=O)N[C@@H](CCO2)C[C@H]2C ZINC000294349620
N1CCC[C@H]1c2cccc(n2)N(CC3)CCC3(F)F ZINC000072386977
FC(F)(F)[C@H]1CCCCCN1Cc2cnnn2C ZINC000952879873
Nc1ccnc(c1OC)-c2c(F)c(F)ccc2 ZINC000426668928
FC(F)(F)[C@@]1(O)CC(=NO1)/C=C\c2ccccc2 ZINC000033285190
c1c(F)ccc(OC)c1Cn(c2=O)ncc(c23)cccc3 ZINC000023175183
c1c(F)ccc(c12)nc(cc2)CN3CCCC[C@H]3CO ZINC000096836633
FC[C@@]12[C@@](CF)(C)[C@H](CC1=O)CC2 ZINC000242722754
CC(C)(O)c1c(C(F)(F)F)[nH]nc1Br ZINC000328578003
FC(F)(F)[C@H]1CC[C@@H](NC1)CCO ZINC000096509863
CNCC1(C(F)(F)F)CCOCC1 ZINC000409425268
NCCc(c1)c(=O)[nH]c(c12)cc(F)cc2 ZINC000011980308
O=C(O)C[C@@H]1COc(c12)ccc(C(F)(F)F)c2 ZINC000257974158
CCN(CC1)CC[C@H](O)[C@H]1Oc2ccc(F)cc2 ZINC000257329965
O[C@@H]1C[C@H](C(F)(F)F)Oc(c12)ccc(c2)OC ZINC000043464915
FC(F)(F)c(c1)ccc(c12)[nH]ccc\2=N/N ZINC000002583868
OC[C@H](C1)ON=C1c2cc(F)c(Br)cc2 ZINC000140486873
O=c1cc(C(F)F)oc(c12)nc(C)cc2C ZINC000001425790
O=C1[C@@H](F)C[C@H](CC1)OCc2ccccc2 ZINC000166958992
CCN(CC1)CCC1(O)c(c2)cnc(F)c2C ZINC000216707402
COc(c(Cl)c1)c(F)cc1CN(C2)CCn(c23)cnc3 ZINC000072164146
CN(C)C(=O)C[C@@H](C1)c(ccc(F)c2)c2C13CCNCC3 ZINC000096241828
Cc(c1)cnc(c12)[nH]c(C(F)(F)F)c2CN3CCOCC3 ZINC000072395394
c1c(F)ccc(c12)n(C)nc2C3=CCNCC3 ZINC000426590005
[nH]1nncc1CN(CC2)C[C@H](C3(F)F)[C@@]23C ZINC000336275605
Fc1c(F)ccc(c1)S(=O)(=O)Nc2cc(F)ccc2 ZINC000006731732
O=C(O1)NCC[C@@]1(C(F)(F)F)c(o2)ccc2C ZINC000044980273
FC(F)(F)c(n1)c(C(=O)O)n(c12)CCCC2 ZINC000217977684
FC(F)CN(C)C(=O)[C@]1(C)CCCOC1 ZINC000334740784
Fc1cccc(c12)C[C@]2(O)c3ccccc3 ZINC000003848055
CC[C@@H](N)C1(O)CCC(F)(F)CC1 ZINC000958527955
c1cc(C)c(F)c(F)c1C(=O)N(C2)CC2c3ccccn3 ZINC000072149143
c1cc(C(F)(F)F)cc(c12)[nH]c(=O)n2C3CCNCC3 ZINC000034156089
n1ccccc1-c(nn(C)c2N)c2-c3cc(F)ccc3 ZINC000026512100
O[C@H]1[C@H](F)CN(C1)Cc(cc(Cl)c2)c(c23)OCC3(C)C ZINC001529186349
n1ccc(C(F)(F)F)n(c12)nc(C)c2Br ZINC000017008207
FC(F)(F)CCC(=O)N1CC[S@@](=O)CC1(C)C ZINC000193745457
FC(F)(F)c1c(Cl)nnc(c12)CCOC2 ZINC000217731804
O=C(O)c1c(C)ncc(c1)CC(F)(F)F ZINC000238468792
Fc1cc(C)cc(c12)[C@@H](N)CCC2 ZINC000238540176
OCc1c(F)cnc(c1)N(CC2)Cc(c23)cccc3 ZINC000408516841
n1cc(F)ccc1CC/N=c(\cc2C)[nH]c(n2)C ZINC000585092285
O=C1CC(C(C)C)CC(=O)C1(F)F ZINC000039326162
CC(=O)OCC=C(F)F ZINC000064370235
c1ccc(F)cc1CN(CC2)[C@@H]([C@@]23C)CCCCC(=O)N3 ZINC000019713693
CC[C@@H]1C=CCN1C(=O)c2cc(=O)[nH]c(c23)cc(F)cc3 ZINC000097575032
FC(F)c1cnc(c12)[nH]cnc2Cl ZINC000575629329
FC(F)c([nH]1)cc(=O)n(c12)ccn2 ZINC000100803423
FC(F)(F)c(c1)nn(c12)cc(Br)cn2 ZINC000095483724
CC(F)(F)CCN(CC12CC1)CCOC2 ZINC000335581241
FC12C[C@H]3C(=O)[C@@H](C1)CC(C2)C3 ZINC000071256928
FC(F)(F)CO[C@H](C[C@@H]1N)CCC1 ZINC000020282366
C1OC[C@@H](C(F)(F)[C@H]12)CNC2 ZINC000211803892
c1cc(F)ccc1CCc(n2)cc(O)n(c23)ncc3 ZINC000100734299
CNC(=O)c1ccc(o1)-c2c(OC)ccc(F)c2 ZINC000096149953
C1CC[C@@H]([C@@H]12)NCCN2c3c(F)ccc(F)c3 ZINC000218847591
Cc1[nH]nc(c1C(F)(F)F)C(=O)N(CC2)CCC2CC ZINC000863948095
OC[C@]1(F)CCN(C1)C(=O)c(c2)oc(c23)c(F)ccc3 ZINC000585080579
c1cc(F)c(OC)cc1CN(C2)CC[C@]23CCCNC3 ZINC000067789610
c1cc(F)cc(C)c1C(=O)Nc(cn2)n(c23)CCCC3 ZINC000067896079
CC(=O)N(C1)CCC[C@H]1c([nH]nc2)c2-c3c(F)cccc3 ZINC000020857209
C1CCCc(c12)[nH]nc2C(=O)NCc3c(F)cc(F)cc3 ZINC000051319455
c1coc(c1C)C(=O)N[C@H]2CCOc(c23)c(F)ccc3 ZINC000189019842
c1cc(Cl)c(F)cc1-c2nc(on2)[C@H]3CCCNC3 ZINC000072226852
CC[C@H]1C=CCN1S(=O)(=O)c(cc2)c(F)cc2C ZINC000952972116
COC(=O)c(c1)ccc(c12)onc2C(F)(F)F ZINC000095917904
CCNc(c1C)nn(c1)-c(c2F)nccc2 ZINC000309621790
COC(=O)c1c[nH]c(c12)ncc(C(F)(F)F)c2 ZINC000044700082
C1CC1c2nc(cc(=O)[nH]2)-c3cc(F)cnc3 ZINC000236199132
FC(F)(F)C(=O)Nc1c[n+](C)c(o1)-c2ccccc2 ZINC000012371981
c1ccccc1C(=O)Nc(c(=O)o2)ccc2C(F)(F)F ZINC000000232024
O1CC=Cc(c12)cc(F)cc2F ZINC000039941619
Cc1noc(c12)cc(F)c(c2)N ZINC000040443087
[nH]1cnc(c12)cc(Cl)c(c2F)N ZINC000095644387
n1[nH]c(N)cc1-c2cc(F)cc(Br)c2 ZINC000095949270
C1CC[C@H](CC(=O)O)C[C@@]1(F)C ZINC000212584611
COC(=O)[C@]12C(C)(C)[C@](CF)(C(=O)C1)CC2 ZINC000242548439
FC(F)(F)C1C[C@@H](N)C[C@H](C1)N ZINC000143347348
FC(F)=Cc1ccc(N)cc1 ZINC000039090770
CC(C)=CC[C@@H](F)CN ZINC000575623444
FC(F)C[C@@]1(CN)CCCN1 ZINC000261507404
O1C[C@@H](C(F)(F)F)N=C1N ZINC000095628674
c1cc(F)ccc1C(=O)NC[C@@H]2OCCc(c23)cccc3 ZINC000004185101
c1cccn(c12)c(c(n2)C(=O)N(C)C)-c3ccc(F)cc3 ZINC000064543090
FC(F)(F)c1cc(ccc1)-c([nH]2)cc(=O)n(c23)ncc3 ZINC000039955736
CC(=O)N(CC1)c(c12)cc3c(c2)[nH]c(n3)C(F)(F)F ZINC000012364157
N1C(=O)[C@@](Cl)(C(F)(F)F)Oc(c12)ccc(C)c2 ZINC000002192489
FC1(F)CCN(CC1)Cc2cnc(s2)N3CCCC3 ZINC000215981275
Cc1cnn(c1)C(=O)c2c(Cl)c(C(F)(F)F)nn2C ZINC000002780303
FC(F)(F)Cn(c(n1)N)c(c12)nc(Cl)cc2 ZINC000242677078
FC(F)(F)c1c(CN)c[n+]([O-])cc1 ZINC000044249991
c1ccc(F)cc1C(=O)n2ncc(c23)n(C)nc3C ZINC000041123454
Cn1nccc1CNc2ccnc(c23)cc(F)cc3 ZINC000091428154
OC[C@H]1C[C@H](CCC1)NC(=O)c2cc(F)cc(Cl)c2 ZINC000298510236
O=c1n(C)cnn1Cc2ccn(n2)-c3c(F)cccc3F ZINC000095442548
FC[C@@H]1CN(CCO1)Cc2c(C)cncc2 ZINC000334858453
FC(F)CN(C1)CCn(c12)c(nn2)-c3ccccc3 ZINC000076183734
CC(=O)N(C1)CC[C@@H]1c(o2)ncc2Cc3cc(F)ccc3 ZINC000257326076
C1C[C@@H](C(=O)O)Nc(c12)ccc(F)c2F ZINC000217612070
Cc1cc(=O)oc(c12)c(F)c(O)cc2 ZINC000026841071
CC1(C)COC(=N1)c2c(F)c(OC)c(F)c(F)c2 ZINC000071624050
NC(=O)c1cc(c(F)cc1)Oc2ccccc2 ZINC000098087286
c1cc(C(F)(F)F)nc(c12)NCCNC2 ZINC000097758538
C1CC(=O)N[C@H](C1=O)Cc2cc(F)cc(F)c2 ZINC000064220171
N1CC[n+](c12)c(cs2)-c3ccc(F)cc3 ZINC000033666114
FC(F)(F)CNC(=O)C(C1)C[C@H](C(=O)[C@H]12)CCC2 ZINC000028467285
O=c1[nH]cnc(c12)NC[C@H]2c3c(F)cccc3 ZINC000096517546
O=C(O)Cc1c(C)nn(c1C)-c2c(F)cc(Cl)cc2 ZINC000085398093
c1c(F)ccc(CCC2)c1[C@]23COCCN3 ZINC000306145713
COCCn1c(=O)sc(c12)c(F)ccc2 ZINC000335441727
OC[C@H]1C=C[C@H](C1)Nc(c2F)ncc(Cl)c2 ZINC000079302159
Clc1cc(F)c(c(F)c1C)NCc2ncnn2C ZINC000334292149
CC1=CCN(CC1)S(=O)(=O)c(c(F)c2F)ccc2F ZINC000089919773
c1ccc(F)cc1CCN(C(=O)CC2)[C@H]([C@H]23)CCNC3 ZINC000299777355
c1ccc(F)c(c12)oc(c2C)C(=O)N3CCN(C)C[C@H]3C ZINC000089568309
N1CCCC[C@@H]([C@H]12)N(CCC2)C(=O)Cc3c(F)cccc3 ZINC000257305738
CCO[C@@]1(C(F)(F)F)CCCNC1 ZINC000409430937
Br\C=C\c1c(F)ccnc1F ZINC000685964367
N1C[C@@H](C(F)(F)F)SCC1=O ZINC000306722267
FC(F)(F)c1ccnc(n1)-n(c2)ncc2Br ZINC000040448058
Nc1c(C)nn(c12)C[C@@H](F)CO2 ZINC000256051519
c1nc(C(F)(F)F)n(c12)CCCN2 ZINC001563581332
FC(F)(F)c1ccc(=O)n(c1)Cc2cc(=O)n(C)cc2 ZINC000042089682
o1ccc(=O)c(c1C)OC(=O)c2c(F)cccc2 ZINC000001098173
FC(F)(F)c1nccc(c12)n(CC)ccc2=O ZINC000012413862
COc1c(F)cc(C(=O)O)c(c12)cccc2F ZINC000228914290
c1c(F)ccc(C)c1CN(C2)C(=O)CCC23CCNCC3 ZINC000091931319
CC1=CCN(CC1)[C@H](C2=O)CCN2c3c(F)cccc3 ZINC000089919769
n1cccn(c12)nc(C)c2-c3cc(F)c(cc3)OC ZINC001506422333
C1CCCn(c12)c(nn2)[C@@H](C)Oc3c(F)cccc3 ZINC000863967169
FC(F)c1cc(=O)n(C)c(c12)onc2C3CC3 ZINC000035655637
CC(C)(O)Cn1ncnc1-c(cc2)c(F)c(F)c2C ZINC000825163919
C1CCCCN1c(n(n2)C)nc2-c3ccc(F)cc3 ZINC000096140168
c1c(F)cc(F)cc1C/N=c([nH]2)\cc(Cl)nc2C ZINC000329020809
O=C1CCn(c12)c(cc2)CNc3ccc(F)cc3 ZINC000039931065
OC[C@@H]1C[C@H](F)CN1CC2=CCCOC2 ZINC000334224863
CC(C)(C)c(c1)nn(c12)c(=O)cc(C(F)(F)F)[nH]2 ZINC000100219788
c1ccc(F)c(CC2)c1[C@@]23CCCNC3 ZINC000095635322
CN(C)[C@H](C)c1cc(ccc1)-c2ncc(F)cn2 ZINC000065382863
C1CC1(C(F)F)NC(=O)[C@H]2[C@H](C)CC=CC2 ZINC000334220563
c1ccc(c(Cl)c1C(F)F)NC(=O)N ZINC000335165231
c1cc(C)[n+](C)c(c12)ccc(F)c2 ZINC000000150357
FC(F)(F)c(n1)ccn(c12)c(Br)cn2 ZINC000026894734
C1CC1(C)NS(=O)(=O)c(c2)cc(F)cc2C ZINC000098016231
FC(F)c(n1)cn(c12)CCNC2 ZINC000212541574
FC(F)(F)CCc1nc(C)c[nH]1 ZINC000098086112
FC(F)(F)CN1[C@@H](CC[C@@H]12)CC(C2)N ZINC000032627528
FC1(F)[C@@H]([C@H]12)[C@@H]3C[C@@H]2C(=O)N3 ZINC000409432353
Clc1cccc(Cl)[n+]1F ZINC000000388508
FC1N(C)CCN1C ZINC000022013353
Cc(c1)ccc(c12)NC(=O)CN[C@H]2c3ccc(F)cc3 ZINC000053993690
FC(F)(F)c1cc(ccc1)-c2cccn(c23)nc(n3)N ZINC000082730784
CNC(=O)Cn(c1)ncc1-c2c(Cl)cc(F)cc2 ZINC000067743040
FC(F)(F)c1cc(ccc1)Nc2c(=O)n(C)ccn2 ZINC000952964903
C[C@H]1CNCCN1C2CCN(CC2)c(c3)ccc(F)c3F ZINC000426428125
[C@@H]12C[C@H](CC1)N(C2)C(=O)[C@H](C)Oc(c3)ccc(F)c3F ZINC000225235734
FC(F)(F)C(=N1)CC(=O)N(C)c(c12)cccc2 ZINC000102505065
O=c1[nH]c(C(F)(F)F)nc(c12)ncc(Br)c2 ZINC000082046946
N1CC[C@H](C1=O)Oc(c2F)cc(Br)cc2F ZINC000195446348
O=c1[nH]c(C)nc(c12)c(Br)cc(F)c2 ZINC000098178993
c1c(O)ccc(F)c1O[C@H]2CCCCO2 ZINC000261494398
FC1(F)CC(C1)Nc2ncnc(c23)CCC3 ZINC000309479511
C[C@H]1CCCCN1c(c2F)ncnc2 ZINC000888106962
C1CCC1c2nnc(o2)N(CC3)CCC3(F)F ZINC000095355273
CCNS(=O)(=O)c(c1)c(Cl)cc(F)c1C ZINC000098020240
FC(F)(F)c1nc(no1)CC(C2)CC2=O ZINC000409426115
FC(F)(F)[C@@H](N)c1c(C)nn(c1)CC ZINC000072209513
FC(F)(F)c(c1)oc(c12)ccnc2 ZINC000218704879
c1c(O)ccc(c12)OC[C@H](F)CO2 ZINC000256054542
FC(F)c(c1)sc(c12)CCNC2 ZINC000575629539
FC(F)c1cnc(nc1)NC(C2)C[C@@H]([C@H]23)C3 ZINC000335179579
Cc1c(F)c(nc(n1)C)-n2ccnc2 ZINC000335974015
Fc1c(=O)n(CC)cc(Br)c1 ZINC000306751952
O=C(O)[C@H]([C@@H]12)[C@H](C(F)(F)F)[C@H](O2)CC1 ZINC000100486257
FC(F)(F)Cc([nH]n1)nc1CC ZINC000048630751
C1OCCC[C@@H]1C(=O)N([C@H]2C)CCc(c23)cc(F)cc3 ZINC000084718165
c1coc(c1C)C(=O)N(CCN2)C[C@H]2c3cc(F)ccc3 ZINC000252497004
Clc1cccc(F)c1Cn(c2)nc(c23)CCCNC3=O ZINC000585140526
n1ccccc1Cn(c2=O)cnc(c23)cc(F)c(C)c3 ZINC000097085569
c1ccc(F)cc1Cn(cn2)c(=O)c(c23)n(C)nc3C ZINC000032649144
C[C@H](O)[C@@H]1CNCCN1Cc(cc2)cc(F)c2C ZINC000585657559
n1c(F)cccc1N(C2)CCN([C@@H]23)CCCC3 ZINC000083420605
c1ccn(C)c(=O)c1C(=O)N(CC2)CCC23C(F)(F)C3 ZINC000650604181
Cc1c(C)cccc1N(CC2)CCC2N(C3)C[C@@H](F)[C@@H]3O ZINC000952963310
CC(C)(C)C(=O)N(CCC1)c(c12)ncc(F)c2 ZINC000066054219
c1cc(F)cc(c12)N(CC)[C@H](C2)c3ncc[nH]3 ZINC000685944340
FC(F)=C[C@@H](CC1=O)CN1 ZINC000088387576
FC(F)(F)C(C1)(O)CC12CC(C2)N ZINC000057218920
Cn(c1)ncc1[C@@]23[C@H](C2(F)F)CNCC3 ZINC000409436575
C[C@H](F)CCN(C1)CCCC12CCOCC2 ZINC000334502852
FC(F)(F)C1CCN(CC1)[C@H](C2=O)CCCCN2 ZINC000120827001
O=C1C[C@@H](C(F)(F)F)Cc(c12)oc(C)c2 ZINC000085399183
n1c(Cl)cccc1[C@@H](F)C2CCNCC2 ZINC000048564182
c1cc(N)cc(c12)c(=O)[nH]cc2F ZINC000095831118
C1CCN(C2)CC[C@@]12Oc3c(F)cc(F)cc3F ZINC000067691131
Nc1c(F)cc(C)c(c12)nc(C)cc2 ZINC000085399662
CC(=O)NC(=C)c1c(F)cc(Br)cn1 ZINC000066054233
C1CCOc(c12)ncc(F)c2 ZINC000066054197
c1cc(F)cc(Cl)c1CN(C(=O)C2)C[C@@H](N3)CC[C@H]23 ZINC000095530831
c1ncccc1-c(c2CO)nn(c2)-c3c(F)cc(F)cc3 ZINC000002544978
c1cc(F)c(C)cc1CN2CCCC[C@@H]2c3nc[nH]n3 ZINC000585140434
c1cc(C(F)(F)F)cn(c12)c(nn2)[C@@H]3CCCNC3 ZINC000004219060
FC1CCN(CC1)C(=O)N[C@H](C2)[C@@H]2c3ccccc3 ZINC000426599769
O=C(O)[C@H](C1)[C@@]12c3c(OCC2)ccc(F)c3 ZINC000217037038
O1CCCC[C@H]1CNc(n2)cc(F)cc2C ZINC000952992357
CCC(=O)Nc(n[nH]1)cc1-c2c(F)cccc2F ZINC000069442773
FC(F)(F)C(=O)N(CC1)Cc(c12)cc(Cl)c(c2)N ZINC000095495787
FC(F)c(n1)n(CC)c(c12)ncnc2Cl ZINC000096511304
CN(C)Cc1cc(-c(c2C)c[nH]n2)c(F)cc1 ZINC000665195537
CC(=O)N1CCC[C@]1(C(F)(F)F)CCC ZINC000335908870
FC(F)(F)C(=O)N(C)C(CC1(C)C)CC(C)(C)N1C ZINC000000266902
FC(F)c(c1)c(OC)cc(c12)OCO2 ZINC000575628948
C1=N[C@@H](C(=O)O)C=C1F ZINC000409418885
FC1(F)C(F)=C(Cl)C1 ZINC000008100903
C1CC1(CO)C\N=c(\cc2C)[nH]c(c23)cc(F)cc3 ZINC000534639389
CN1CCC[C@H]([C@H]12)N(C(=O)CC)C[C@@H]2c3ccc(F)cc3 ZINC000019499181
FC(F)(F)c1n[nH]c(c12)CCN(C2)Cc3cc(C)on3 ZINC000071897167
C1C[C@@H](O2)C[C@@H]([C@@H]12)C(=O)N[C@H](C)c3cc(F)c(C)cc3 ZINC000346408053
FC1(F)[C@H](C1)C(=O)N[C@@H]2CCN(C2)CC ZINC000335514672
FC(F)(F)C(=O)NCc1cc(C)cc(c1)N ZINC000238855227
Cc(c1)ncc(c12)ccc(F)c2N ZINC000118634989
CCN(CC)C(=O)c1c(F)ncc(Br)c1 ZINC000090411178
Fc1cccc(c1[C@H](C)O)-n2cncn2 ZINC000035631802
FC(F)(F)c1cc(n[nH]1)C2(CO)CCCCC2 ZINC000013118317
CCOc(c(F)cc1)cc1[C@@H]2[C@H](C2)N ZINC000575447777
Nc1nc(C(F)(F)F)n(c12)CCNC2 ZINC000089195625
Clc1cc(C(F)(F)F)cc(c12)[nH]nn2 ZINC000032499975
c1ccc(F)cc1-c2nc(cc(=O)[nH]2)[C@H]3CCCNC3 ZINC000023380486
NC(=O)c1cccc(n1)-c2cc(F)cc(Cl)c2 ZINC000215441623
CCn1c(=O)c(=O)[nH]c(c12)cc(Br)c(F)c2 ZINC000095495616
FC1(F)CCN(CC1)Cc(c2)c(C)cc(c23)OCCO3 ZINC000215389198
O=C(O)[C@H](C1)N=c(c=12)ccc(C(F)(F)F)c2 ZINC000039706391
FC(F)(F)c1cc(on1)-c(c2C)c(=O)[nH]c(C)c2 ZINC000012468444
C1NCC12C[C@@H](F)CO2 ZINC000104551696
[C@H]12C(F)(F)C[C@H](C1)[C@@H](C2)N ZINC000083324533
C1NCCc(c12)nc(n(C)c2=O)-c3ccc(F)cc3 ZINC000096516476
O=C1CCCc(c12)n(O)c(n2)-c3cc(F)ccc3 ZINC000000209747
Cc(n1)cc(C(F)(F)F)n(c12)nc(c2)C3CCNCC3 ZINC000257198260
n1cccc(c12)ccc(F)c2N(CC3)CCC3=O ZINC000079006377
CN(C1)CC[C@H]([C@@H]1C)NC(=O)C(F)(F)c2ccccc2 ZINC000225197181
C1COCCN1C(=O)Cc2cccn2-c3ccc(F)cc3 ZINC000065170826
N1CCCCN(C(=O)CC2)[C@@]12c3ccc(F)cc3 ZINC000035572417
CC1(C)C[C@@H](C[C@@H](C)C1)C(=O)N(C2)CC[C@@]2(F)CO ZINC000338763525
c1c(Cl)ccc(F)c1C(=O)N[C@@H](CC2)Cn(c23)ccn3 ZINC000097197797
c1c[nH]cc(F)/c1=N/C[C@H]2CCN(C2)c3ccc(F)cc3 ZINC000584885000
COc(c1)[nH]cc(F)c1=O ZINC000072265930
NNc(c1F)nc(F)c(Cl)c1 ZINC000098174820
FC(F)(F)c1c(Br)c(C)nc(n1)N ZINC000002565661
Cc1c(=O)[nH]c(=O)n(C)c1F ZINC000002559883
OCc1c(C(F)(F)F)occ1CO ZINC000085388693
FC(F)OC1(CN)CCOCC1 ZINC000083413397
C1CC(F)(CO)CCC12OCCO2 ZINC000117636545
Cc1c(C)nc(C(F)(F)F)nc1-c2cn[nH]c2 ZINC000032511613
FC(F)(F)C(=O)N[C@H](C[C@H]1C)CCN1 ZINC000225774712
Cc1cc(n(n1)C(F)F)OCC ZINC000070450792
N#Cc1c(F)c(Br)c(N)cc1 ZINC000199601457
C1CC[C@H](F)C[C@@H]1C(=O)N(C2)CC2OCC ZINC000335160456
Cn1c(C(F)(F)F)nc(c12)[n+](C)cc(Br)c2 ZINC000000445023
FC(F)(F)c1cc(n(n1)CO)C2CCOCC2 ZINC000409443095
Nc1nc(C(F)(F)F)nc(c12)ccc(Br)c2 ZINC000032544725
CC[C@]1(C)N(O)C(C)(C)C(=[N+]1[O-])c2ccc(F)cc2 ZINC000000269111
COC[C@H](CC1(F)F)N(C1)C2CCNCC2 ZINC000409427772
n1cccc(F)c1C(=O)N[C@H]2CC[C@@H]([C@@H]23)CCC3 ZINC000077541167
CC1=CC(C)(C)N(CC(=O)O)c(c12)ccc(F)c2 ZINC000223185719
Oc1cc(C)nc2n1nc(c23)cccc3F ZINC000100094102
Cc1nccn1-c2ncnc(c23)c(F)ccc3 ZINC000041495727
NC[C@H](C1)Oc(c12)c(ccc2F)-c3ccncc3 ZINC000299788645
CC1(C)[C@@H](N)CCN(C1)C(=O)CCc2c(F)ccc(F)c2 ZINC000262110817
c1n[nH]c(C(F)(F)F)c1C(=O)N[C@H]2CCc(c23)cccc3 ZINC000138253292
Fc1ccc(nc1)NCc(cn2)n(c23)cc(C)cc3 ZINC000170592330
c1cc(F)cc(F)c1C2(CCC2)C(=O)N3CCOC[C@H]3C ZINC000095990578
Cn1cccc1C(=O)Nc(c2F)ccc(c23)CNCC3 ZINC000261629931
CC1(C)C[C@@H](CCO1)NC(=O)c2c[nH]c(c23)cc(F)cc3 ZINC000097162361
O1CCC[C@H]1CNC(=O)c(c2C)oc(c23)ccc(F)c3 ZINC000010025320
C[C@@]1(O)[C@H](C)CN(CC1)C(=O)Cc2cc(F)cc(Cl)c2 ZINC000091270237
FC(F)(F)c1cc(ccc1)NC(=O)[C@H]2CCCN(C)C2 ZINC000082332808
c1c(F)ccc(c12)OC[C@H](C2=O)c3cccnc3 ZINC000103231178
COC(=O)c1n[nH]c(c12)c(C(F)(F)F)ccc2 ZINC000498050830
c1cc(C(=O)O)cc(c12)n(CC(F)(F)F)nc2 ZINC000328579445
[nH]1c(=O)ncc(c12)cc(F)cc2Br ZINC000098179756
FC(F)C(=O)N1CCn(c12)ncc2Br ZINC000585122436
CON(C)C(=O)[C@@H]1C[C@@H](C(F)(F)F)CCC1 ZINC000097402925
FC(F)c1c[nH]c(c12)ncc(c2)N ZINC000575629131
c1c(F)ccc(c12)[C@@H]3C=C[C@H]2C3 ZINC000071785809
FC(F)(F)c1c(CN)ccc(=O)[nH]1 ZINC000225738440
COC(=O)[C@@H](CC1)N=C1C(F)(F)F ZINC000225754566
O=C(O)[C@@]12C[C@H](CN2)C(F)(F)CC1 ZINC000075772421
C1NC(C2)(C(=O)O)CC12C(F)(F)F ZINC000047844955
Nc1cc(=O)[nH]c(F)c1 ZINC000027092921
O=c1c(Br)c[nH]c(F)c1 ZINC000079066756
F[n+]1ccccc1-c2cccc[n+]2F ZINC000000403261
FC(F)(F)C12CC(C1)(C2)NN ZINC000096299251
Cl\C=C(Cl)\C(F)F ZINC000071782807
C[C@H]1CCCN(CC1)C(=O)c2cc(F)cc(c23)[nH]cn3 ZINC000068820051
n1cn(C)c(c12)CN(CC2)C(=O)c3cc(Cl)c(F)cc3 ZINC000075403578
c1ncccc1CN2CCC[C@@H](N)[C@@H]2c3c(F)cccc3 ZINC000019368254
O=C(O)c(c1=O)cn2[C@@H](C)CCc(c2c13)cc(F)c3 ZINC000000000315
C[C@H](N1)C[C@@H](C(F)(F)F)n(c12)nc(c2)C3CCNCC3 ZINC000231303612
C1NCC[C@]1(C)C(=O)N2C[C@@H](C[C@H]2C)c3ccc(F)cc3 ZINC000237577573
FC1(F)C[C@H](CC1)Cc2nc(no2)-c3cncn3C ZINC000809475294
C1NCCn(c12)c(nn2)Cc3c(F)c(F)ccc3 ZINC000084947943
CC(=O)c1c(O)cc(C)n(c1=O)-c2cc(F)ccc2 ZINC000016769688
FC(F)(F)C(=O)NC(=O)c1c(C)n(C)c(c12)cccc2 ZINC000001470890
FC1(F)CCC(CC1)C(=O)NC[C@]2(C)[C@H](O)CCCC2 ZINC000120033164
c1ccc(OC(F)F)cc1[C@@H]2CNCCO2 ZINC000036965117
CC(C)(C)OC(=O)\N=c(\c1C(F)F)cc[nH]c1 ZINC000575629467
n1cc(C(F)(F)F)cc(Cl)c1-c2cnc(=O)[nH]c2 ZINC000004024512
C1NC[C@@H]([C@H]12)CCC[C@]2(O)c3ccc(F)cc3 ZINC000013997966
c1cc(C(F)(F)F)nc(c12)n(C)c(=O)n(C)c2=O ZINC000034486106
c1onc(C)c1CN2C[C@@H](F)C[C@H]2CO ZINC000334154197
c1c(F)ccc(c12)SCCNC2 ZINC000057218586
O=C1OCc(c12)c(O)cc(F)c2Cl ZINC000096171647
n1cc(Br)cc(c12)cc(N)cc2F ZINC000238602241
Cc1cc(F)cc(c12)[C@H](CC2)NC ZINC000050568881
Cc1c(F)ccc(c12)[C@@H](CC2)NC ZINC000070452866
O=C(O)C12[C@@H](F)C3C[C@@H](C1)C[C@H](C2)C3 ZINC000115164156
FC(F)(F)n(c1)ncc1NC=O ZINC000217572337
NNC/C(=C\F)c1ccccc1 ZINC000021994548
C[C@H](F)CCn(c1)ncc1I ZINC000307562591
CNc1c(F)c(F)c(Br)cc1N ZINC000085477285
C[C@]12[C@H](C1(F)F)CCC(=O)C2 ZINC000144105863
c1cccc(F)c1C(=O)N(C2)C[C@@H](CC[C@@H]23)N(C3)CCC ZINC000091616716
CN(C1)CCO[C@@H]([C@@H]12)CN(CC2)c3cc(F)ccc3 ZINC000096082329
FC(F)(F)c1cc(C)nc(c1)N(C2)CC[C@@]23CCCNC3 ZINC000067880952
C1CCCC(=O)[C@@]1(NC)c2c(F)ccc(c2)OC ZINC000096027574
Fc1c(C)ccc(c1C)-c([nH]2)nc(c23)n(C)nc3 ZINC000019147760
COC(=O)[C@H](C1)CCc(c12)[nH]nc2C(F)(F)F ZINC000217779323
c1cc(F)c(O)cc1C(=O)NC2(CC2)c3ccccc3 ZINC000222577720
O=C1[C@H](C)CC[C@@H](C)[C@H]1F ZINC000536954541
CNCC(C1)CC12C(F)(F)C2 ZINC000409433788
C1CC1N[C@@H]2[C@H](F)CCCC2 ZINC000072210147
FC(F)(F)c1n[nH]c(c12)[C@H]3[C@@H](CC2)CNC3 ZINC000205672195
c1nnn(c12)cc(nc2Cl)-c3ccc(F)cc3 ZINC000096517116
O=c1n(C)ccc(c12)cc(c(F)c2)OC ZINC000165508300
c1c(F)ccc(F)c1NS(=O)(=O)c(c2F)cccc2 ZINC000007405097
N1CC[C@H]([C@@H](F)C1=O)Cc2ccccc2 ZINC000035572096
FC(F)(F)Cn1ncn(c1=O)[C@H]2CCNC2 ZINC000409423803
FC(F)(F)c1n[nH]c(c12)CC(C)(C)CC2=O ZINC000052507720
C1CCC1=C(F)c2nc(no2)COC ZINC000335277117
O=C1NCc(c12)c(F)c(Cl)nc2Cl ZINC000089212211
CC1CCN(CC1)C(=O)c(c2=O)c[nH]c(c23)ccc(F)c3 ZINC000021657816
O=C(O)c(c1=O)cn(C=C=C)c(c12)cc(Cl)c(F)c2 ZINC000000014359
c1cc(F)cc(c1C)-c2nc(on2)C3CCNCC3 ZINC000052138040
C1CNCCC1CN(C[C@H](O2)C)c(c23)cccc3F ZINC000262022126
c1c(F)ccc(c12)N(CCC2)Cc3nnc(C)n3C ZINC000048375341
N1CCN[C@H](C1=O)Cc2cc(ccc2)-c3cc(F)ccc3 ZINC000072352840
c1occc1C(=O)NC2(CCOCC2)c3cc(F)ccc3 ZINC000081367421
C1CCCN1C(=O)Cc2coc(n2)-c3cc(F)c(F)cc3 ZINC000097212528
CN1CCN(CC1(C)C)[C@@H]2CCN(C2)c3ccc(F)cc3 ZINC000670457510
OCc(c1)oc(c12)ncc(F)c2 ZINC000038534103
FC(F)(F)c1c(Br)c[nH]c(=O)c1 ZINC000038537889
FC[C@H](O)COC ZINC000002540328
Cc1cc[n+](F)cc1 ZINC000034247286
OCC(F)(F)/C=C\C ZINC000095938407
FC(F)(F)C(=O)NC[C@H]1CCCN([C@@H]12)CCCC2 ZINC000254303150
n1cnc(Cl)cc1COc2ccc(F)cc2 ZINC000409431651
Clc1cccc(F)c1Cn(cc2)c(c23)ncnc3N ZINC000001578385
CC(=O)N[C@@H]1C[C@@H](O[C@@H]([C@H]12)CCC2)c3cc(F)ccc3 ZINC000257200180
FC(F)c1c(Br)c(Cl)nc(n1)N ZINC000221963611
FC(F)(F)c1c(O)c(=O)cc[nH]1 ZINC000145979638
C1CC1c2nc(N)c(F)c(n2)Cl ZINC000066323434
FC(F)c1c(Cl)[nH]c(n1)CC ZINC000575629147
FC(F)c1ccc(Br)c(n1)O ZINC000217780635
FC(F)(F)CCC(=O)N(C1)[C@@H](CC[C@@H]12)CNC2 ZINC000534578926
C1CC[C@H](CC1(F)F)C(=O)NC[C@H](C)O ZINC000301025333
O[C@@H]1C[C@H](C(F)(F)F)Cc(c12)oc(C)c2 ZINC000085399181
c1ccnc(c1C#N)-c2ccc(F)nc2 ZINC000166636761
c1cc(F)c(F)c(c12)ncc(c2Cl)N ZINC000165876108
C1CCC1NCc2c(F)c(F)ncc2 ZINC000675069286
O=C(O)c1c(C(F)(F)F)cc(C)n(C)c1=O ZINC000085385160
C[C@H](F)CCN(CC1)[C@H](C)CS1(=O)=O ZINC000334749293
FC(F)(F)CNC(=O)[C@@H](C1)CCOc(c12)cccc2 ZINC000095524230
CCOC(=O)c(cc1=O)[nH]c(c12)cccc2F ZINC000685937326
c1c(F)ccc(c1C(=O)C)N(C[C@H]2C)CCCO2 ZINC000061919062
c1cnccc1-n2c(=O)n(C)nc2-c3cc(F)ccc3 ZINC000072373603
c1ccc(F)cc1[C@@](C)(NC2=O)Nc(c23)cccc3 ZINC000012537677
c1ccc(F)cc1CS(=O)(=O)N2[C@H](CC[C@@H]23)CC=C3 ZINC000208028189
FC(F)(F)c(c1)ccc(c12)n3c(n2)COCC3 ZINC000059202380
C1CC[C@@H](CC1(F)F)C(=O)Nc2ccccn2 ZINC000225724895
c1cc(F)ccc1COc(c[nH]2)c(=O)cc2C ZINC000041127948
FC1=CCCN(C1)[C@@H](C)C(=O)Nc2cc(F)ccc2 ZINC000095459830
n1oc(C)cc1C(=O)N[C@@H]2CCc(c23)c(F)ccc3 ZINC000056997493
C1NCCC[C@@H]1Cc2nc(no2)-c3c(F)cccc3 ZINC000054444563
C1CCc(c12)n(nc2C(F)F)CC(=O)N(C3)CCC[C@H]3C ZINC000036614218
C1NCCC[C@]12C[C@H](CO2)Nc3cc(F)ccc3 ZINC000306134026
O=C(O)[C@H](C1)CCc(c12)nc(C(F)(F)F)cc2 ZINC000114050928
c1cccc(c12)nc(C(F)(F)F)nc2-n3ccnc3 ZINC000001292870
C1CCC1(CF)C(=O)N[C@@H](CCO2)C[C@@H]2C ZINC000335417617
c1cc(=O)n(C(F)F)c(c12)CCC[C@@H]2N ZINC000252479633
FC(F)(F)Oc(c1)cnc(c12)CCNC2 ZINC000091302209
c1cn(C(F)F)c(=O)c(c12)cccc2N ZINC000252494477
FC(F)Cn(nc1)c(=O)cc1N2CCCC2 ZINC000023232389
OCc1c(CO)c(C(F)(F)F)n(c12)CCC2 ZINC000005437216
SC1=CC[C@H](F)CC1 ZINC000104092030
NCCO[C@@H](C1(F)F)C1 ZINC000407985829
c1cc(F)cc(F)c1C(=O)NCc2cnn(c23)cccc3 ZINC000075162803
c1cc(F)cc(c12)[nH]c(n2)C(=O)N(C)Cc3cccn3C ZINC000019291124
Cc1ccc(=O)n(n1)Cc2c(F)cccc2Br ZINC000092855893
c1ccccc1CN(C2)CC(F)(F)c(c23)onc3O ZINC000096028446
c1cccc(c12)CN(C2=O)c3c(F)cc(N)cc3 ZINC000256050209
c1ccccc1-c2c(=O)n(O)cc(n2)-c3ccc(F)cc3 ZINC000001396754
c1cc(F)ccc1C[C@H](N)[C@@H](O2)COc(c23)cccc3 ZINC000087859017
Cc(n1)c(C)nn(c12)cc(n2)-c3c(F)cc(F)cc3 ZINC000072373377
FCC1CN(C1)Cc(ccc2)c(c23)n[nH]c3 ZINC000335248323
COC(=O)Cc1coc(c12)cc(C)c(F)c2 ZINC000085399395
C1CCC12NC(=O)[C@H](N2)c3c(F)ccc(Br)c3 ZINC000090661432
FC(F)(F)C1CCN(CC1)C(=O)c2cccc(=O)[nH]2 ZINC000227881573
FC(F)(F)c1cc(CC)n(n1)[C@H]2CCCNC2 ZINC000409443243
FC(F)(F)CNc(cc(n1)C)n(c12)nc(C)c2C ZINC000072479691
NCc1cc(nc(n1)C)-c2c(F)cccc2Cl ZINC000409437219
Nc1nc(C(F)(F)F)cc(c12)cccc2 ZINC000031597957
n1nc(C(F)(F)F)n(c12)c(C)cc(n2)C ZINC000000089444
FC(F)(F)c(n1)c(Br)n(c12)nccc2 ZINC000095830947
CC(C)(N)c1cn(nn1)CCF ZINC000087777076
Cc1oc(=O)cc(C)c1C(=O)N[C@@H](C)c2c(F)cccc2 ZINC000012943665
CNC(=O)c(c1)ccc(c12)[nH]c(n2)-c3ccc(F)cc3 ZINC000225253403
o1cccc1C(=O)N(C2)CC[C@@]23[C@@H](F)CCNC3 ZINC000096241219
n1cnn(c12)c(C)c(c(n2)C)Cc3cc(F)ccc3 ZINC000001383836
c1ccc(F)c(F)c1COc(co2)c(=O)cc2C ZINC000170619162
C1C=CCN[C@@H](C)[C@@H]1C(=O)NCc2ccc(F)cc2 ZINC000257198175
C[C@]12[C@@](CF)(C)[C@@H](CC2)C[C@H]1O ZINC000252499928
FCc1c(F)c(O)ncn1 ZINC000003130171
FC(F)(F)[C@@]1(O)CNCCOC1 ZINC000247960330
C1S(=O)(=O)[C@@H](C(F)(F)F)C12CNC2 ZINC000238560698
Brc1nc(C(=O)O)n(c12)cccc2F ZINC000214615013
COc(c1)c(C(F)(F)F)cc(c12)NC(=O)C2 ZINC000043828005
C1CCCC1C(=O)Nc([nH]n2)c(C)c2C(F)(F)F ZINC000050008114
c1cncc(c1CN)Oc2ccc(F)cc2 ZINC000162460982
FC1CCN(CC1)C(=O)CC(CC2(C)C)CC(C)(C)N2 ZINC000952868184
n1ccnc(OC)c1-c2cc(F)cc(Cl)c2 ZINC000824853276
FC(F)(F)c(n1)nn(c12)c(Cl)cc(n2)C ZINC000001418625
FC1(F)CC(C1)COc2ccc(Cl)nn2 ZINC000409424975
c1c(F)ccc(F)c1CC(=O)N[C@H](C2)CCN([C@H]23)CCC3 ZINC000361339597
CC[C@@H](C)NC(=O)c(c1=O)cn(C)c(c12)ccc(F)c2 ZINC000022236131
OC[C@@]1(F)CCN(C1)C(=O)c2c(C)oc(c23)cccc3 ZINC000338736504
C[C@H]1CCCN(C1)C(=O)c2cncn2-c3ccc(F)cc3 ZINC000016642100
CN(C)CCn(cn1)c(=O)c(c1c23)[nH]c2ccc(F)c3 ZINC000004811370
C12CCN(CC1)C(\CC2=O)=C\c3c(F)cccc3 ZINC000005764077
Fc1ccc(F)c(F)c1C(=O)N[C@H]2CCCSC2 ZINC000128178927
O=c1c(C)c(C(F)F)[nH]c(c12)ccc(c2)OC ZINC000685938203
CC(C)(C)OC(=O)n(cc1)c(c12)ncc(F)c2 ZINC000014401009
c1cc(C)nc(c1C(=O)N)-c2cc(F)c(Cl)cc2 ZINC000020861748
c1cccc(c12)CC[C@H]2Oc(nc3)ncc3F ZINC000585651079
c1cncc(c1C(F)(F)F)N(CC2)CCC2N(C)C ZINC000169725750
